# Supplementary material for: Hippocampal proteomic changes of susceptibility and resilience to depression or anxiety in a rat model of chronic mild stress
Source: Transl Psychiatry. 2019 Oct 17;9:260. doi: 10.1038/s41398-019-0605-4 (PMC6797788; doi:10.1038/s41398-019-0605-4)
Supplement: Supplementary file 2 — Supplementary Table S2 [file 41398_2019_605_MOESM2_ESM.xlsx]

## Sheet: Dep-Sus
Uniprot accession	Uniprot ID	Protein description	Unused score	Protein coverage (%)	Peptides	Unique peptides	115/113 ratio	115/114 ratio	116/113 ratio	116/114 ratio	Average ratio	P-value
A0A096MKG5	A0A096MKG5_RAT	NAD kinase 2, mitochondrial OS=Rattus norvegicus GN=Nadk2 PE=1 SV=1	6.13	50	4	4	0.413047	0.3631	0.685488	0.5916	0.513309	0.00165979
A0A0A0MXY3	A0A0A0MXY3_RAT	Casein kinase I isoform gamma-3 OS=Rattus norvegicus GN=Csnk1g3 PE=1 SV=2	3.63	41.29	2	2	1.58489	1.6293	1.35519	1.406	1.49385	0.000123366
A0A0G2JSS1	A0A0G2JSS1_RAT	Integrin-linked kinase-associated serine/threonine phosphatase 2C OS=Rattus norvegicus GN=Ilkap PE=1 SV=1	2.02	44.9	1	1	0.737904	0.6792	0.636796	0.5861	0.66	1.18492e-05
A0A0G2JSZ5	A0A0G2JSZ5_RAT	Protein disulfide-isomerase A6 OS=Rattus norvegicus GN=Pdia6 PE=1 SV=1	14.19	50.34	15	7	0.440555	0.6252	0.461318	0.6252	0.538068	0.000167594
A0A0G2JU49	A0A0G2JU49_RAT	Protein Mtx1 OS=Rattus norvegicus GN=Mtx1 PE=1 SV=1	5.54	35.42	4	3	1.20226	1.556	1.21339	1.5996	1.39281	0.0144852
A0A0G2JVG3	A0A0G2JVG3_RAT	Pyruvate kinase OS=Rattus norvegicus GN=Pkm PE=1 SV=1	6	87.32	106	3	1.31826	1.4322	1.39316	1.5276	1.4178	0.000492572
A0A0G2JX79	A0A0G2JX79_RAT	Translocon-associated protein subunit alpha OS=Rattus norvegicus GN=Ssr1 PE=1 SV=1	4	14.83	2	2	0.331131	0.5395	0.369828	0.6026	0.460765	0.00353028
A0A0G2K0M8	A0A0G2K0M8_RAT	Neural cell adhesion molecule 1 OS=Rattus norvegicus GN=Ncam1 PE=1 SV=1	5.66	54.92	34	3	1.57036	2.9376	2.10863	3.8019	2.60462	0.0117876
A0A0G2K327	A0A0G2K327_RAT	Oxysterol-binding protein OS=Rattus norvegicus GN=Osbpl1a PE=1 SV=1	2.36	32.24	4	2	1.99526	1.6293	1.90546	1.5276	1.76441	0.00172575
A0A0G2K4T3	A0A0G2K4T3_RAT	Arf-GAP with coiled-coil, ANK repeat and PH domain-containing protein 2 OS=Rattus norvegicus GN=Acap2 PE=1 SV=1	2.92	29.54	3	3	1.23595	1.2023	1.2942	1.2589	1.24784	1.11674e-06
A0A0G2K719	A0A0G2K719_RAT	Protein Ddx3x OS=Rattus norvegicus GN=Ddx3x PE=1 SV=1	11.96	52.87	10	7	0.787046	0.6918	0.685488	0.6026	0.691734	0.00281286
A0A0G2K8V2	A0A0G2K8V2_RAT	Vinculin OS=Rattus norvegicus GN=Vcl PE=1 SV=1	45.73	56.97	26	25	0.831764	0.7656	0.801678	0.7379	0.784235	0.000430943
A0A0G2KAM3	A0A0G2KAM3_RAT	Pyruvate dehydrogenase E1 component subunit beta, mitochondrial OS=Rattus norvegicus GN=Pdhb PE=1 SV=1	23.57	63.12	48	12	2.60615	1.9409	2.42103	1.8365	2.20115	0.00157918
A0A0H2UHN2	A0A0H2UHN2_RAT	Isopentenyl-diphosphate Delta-isomerase 1 OS=Rattus norvegicus GN=Idi1 PE=1 SV=1	2.67	35.34	2	2	0.613762	0.5861	0.452898	0.4285	0.520315	5.20185e-06
A0A0H2UHS7	A0A0H2UHS7_RAT	60S ribosomal protein L18 OS=Rattus norvegicus GN=Rpl18 PE=1 SV=1	6.04	47.62	3	3	0.704693	0.6546	0.765597	0.6982	0.705772	0.0285949
A0A0H2UHZ2	A0A0H2UHZ2_RAT	Nucleosome assembly protein 1-like 4 OS=Rattus norvegicus GN=Nap1l4 PE=1 SV=1	8.51	38.76	7	4	0.452898	0.4406	0.428549	0.3981	0.430037	5.29036e-06
A0A140TAA1	A0A140TAA1_RAT	Immunoglobulin superfamily, member 8, isoform CRA_b OS=Rattus norvegicus GN=Igsf8 PE=1 SV=1	26.64	55.32	17	15	1.22462	1.2942	1.23595	1.3062	1.26524	5.15051e-05
B0BN93	PSD13_RAT	26S proteasome non-ATPase regulatory subunit 13 OS=Rattus norvegicus GN=Psmd13 PE=1 SV=1	15.72	60.37	14	9	0.724436	0.673	0.731139	0.6607	0.697319	7.407e-06
B0BNA5	COTL1_RAT	Coactosin-like protein OS=Rattus norvegicus GN=Cotl1 PE=1 SV=1	17.34	80.28	13	10	0.801678	0.6427	0.77983	0.6138	0.709502	0.0349903
B0BND0	ENPP6_RAT	Ectonucleotide pyrophosphatase/phosphodiesterase family member 6 OS=Rattus norvegicus GN=Enpp6 PE=1 SV=1	9.67	37.27	6	6	0.608135	0.6982	0.586138	0.7311	0.655893	0.00807197
B2GV06	SCOT1_RAT	Succinyl-CoA:3-ketoacid coenzyme A transferase 1, mitochondrial OS=Rattus norvegicus GN=Oxct1 PE=1 SV=1	28.92	71.73	28	14	0.630957	0.492	0.672977	0.5058	0.575434	0.00301166
B2GV15	B2GV15_RAT	Dihydrolipoamide branched chain transacylase E2 OS=Rattus norvegicus GN=Dbt PE=1 SV=1	10.99	37.14	7	6	0.642688	0.7112	0.529663	0.5916	0.618788	0.00386796
B2GV38	UBL4A_RAT	Ubiquitin-like protein 4A OS=Rattus norvegicus GN=Ubl4a PE=2 SV=1	2.04	58.6	2	2	1.44544	2.2284	1.69044	2.3988	1.94077	0.000807422
B2RYK3	B2RYK3_RAT	RCG56371 OS=Rattus norvegicus GN=Spr PE=1 SV=1	8.3	48.47	6	5	0.570164	0.6855	0.642688	0.7727	0.667763	0.000909376
B3DM95	B3DM95_RAT	Parathymosin OS=Rattus norvegicus GN=Ptms PE=1 SV=1	2	34.31	1	1	0.519996	0.5598	0.47863	0.4966	0.513757	2.95895e-05
D3Z955	D3Z955_RAT	Protein Pgm2l1 OS=Rattus norvegicus GN=Pgm2l1 PE=1 SV=1	17.79	50.24	9	9	0.698232	0.4831	0.630957	0.4406	0.563222	0.00297168
D3Z9H2	D3Z9H2_RAT	Hyaluronan and proteoglycan link protein 4 (Predicted) OS=Rattus norvegicus GN=Hapln4 PE=4 SV=1	16.47	59.25	10	10	0.524808	0.5248	0.534564	0.5297	0.528468	0.000531525
D3ZBS9	D3ZBS9_RAT	Protein Smarcd1 OS=Rattus norvegicus GN=Smarcd1 PE=1 SV=1	4.01	22.52	2	2	0.613762	0.6081	0.772681	0.7656	0.690036	0.000453359
D3ZC63	D3ZC63_RAT	Protein Cmpk2 OS=Rattus norvegicus GN=Cmpk2 PE=1 SV=3	14.71	56.82	8	8	0.474242	0.52	0.666807	0.6982	0.589812	2.21236e-05
D3ZHX3	D3ZHX3_RAT	Protein Diras2 OS=Rattus norvegicus GN=Diras2 PE=4 SV=1	5.01	33.67	4	3	1.33045	1.2823	1.30617	1.2706	1.29738	2.65664e-07
D3ZJ01	D3ZJ01_RAT	Protein RGD1307235 OS=Rattus norvegicus GN=RGD1307235 PE=1 SV=1	21.59	37.44	11	11	0.731139	0.6982	0.597035	0.5445	0.642719	1.15588e-06
D3ZJR1	D3ZJR1_RAT	Protein Eps15l1 OS=Rattus norvegicus GN=Eps15l1 PE=1 SV=3	21.03	34.21	12	11	0.672977	0.6982	0.737904	0.7656	0.71867	0.0274786
D3ZQD3	D3ZQD3_RAT	2-oxoglutarate dehydrogenase, mitochondrial OS=Rattus norvegicus GN=Ogdhl PE=1 SV=2	28.69	52.08	21	15	0.554626	0.5346	0.487529	0.4487	0.506364	0.000496276
D3ZUT8	D3ZUT8_RAT	Protein NDRG4 OS=Rattus norvegicus GN=Ndrg4 PE=1 SV=1	7.03	35.64	5	4	1.5417	1.2942	1.5417	1.2823	1.41498	0.00137731
D3ZUX7	D3ZUX7_RAT	Protein Acsf3 OS=Rattus norvegicus GN=Acsf3 PE=1 SV=1	2.71	34.65	2	2	0.483059	0.7047	0.47863	0.7379	0.601072	0.0367726
D3ZUY0	D3ZUY0_RAT	Protein Rdh14 OS=Rattus norvegicus GN=Rdh14 PE=1 SV=1	9.46	45.81	5	5	2.55859	1.2942	2.91072	1.4588	2.05558	0.0232292
D3ZW15	D3ZW15_RAT	Protein Sec24b OS=Rattus norvegicus GN=Sec24b PE=1 SV=1	4.05	15.54	2	2	0.524808	0.4656	0.751623	0.7178	0.614958	0.0215688
D3ZX42	D3ZX42_RAT	G protein-coupled receptor 21 (Predicted), isoform CRA_a OS=Rattus norvegicus GN=Rabgap1 PE=1 SV=1	2.2	37.28	1	1	0.505825	0.8241	0.469894	0.8017	0.65038	0.0301854
D3ZY00	D3ZY00_RAT	Anion exchange protein OS=Rattus norvegicus GN=Slc4a10 PE=1 SV=3	4.08	27.03	3	3	1.31826	1.8535	1.48594	2.0893	1.68675	0.0164783
D3ZZZ9	D3ZZZ9_RAT	Catenin (Cadherin associated protein), delta 1 (Predicted), isoform CRA_a OS=Rattus norvegicus GN=Ctnnd1 PE=1 SV=1	2.81	27.9	4	3	0.559758	0.7656	0.483059	0.6368	0.611304	0.0123206
D4A164	D4A164_RAT	Protein Nebl OS=Rattus norvegicus GN=Nebl PE=1 SV=2	8.54	34.48	7	5	0.672977	0.6026	0.794328	0.7047	0.693651	9.41369e-05
D4A5X7	D4A5X7_RAT	Ganglioside-induced differentiation-associated-protein 1 (Predicted) OS=Rattus norvegicus GN=Gdap1 PE=4 SV=1	11.61	47.49	8	6	1.77011	1.2359	1.97697	1.3677	1.58767	0.0144939
D4A7L4	D4A7L4_RAT	NADH dehydrogenase (Ubiquinone) 1 beta subcomplex, 11 (Predicted) OS=Rattus norvegicus GN=Ndufb11 PE=1 SV=1	4	35.76	4	2	1.44544	1.5704	1.49969	1.5996	1.52878	0.00062208
D4AA63	D4AA63_RAT	Protein Ubqln2 OS=Rattus norvegicus GN=Ubqln2 PE=1 SV=1	13.58	16.77	13	7	0.772681	0.7656	0.613762	0.6026	0.688661	4.74353e-06
D4AAR7	D4AAR7_RAT	Protein Ccdc136 OS=Rattus norvegicus GN=Ccdc136 PE=1 SV=3	3.26	24.6	2	2	0.325087	0.2911	0.717794	0.6918	0.506445	0.0302218
D4ABN3	D4ABN3_RAT	Synaptojanin-1 OS=Rattus norvegicus GN=Synj1 PE=1 SV=3	39.69	51.56	25	22	1.24738	1.2359	2.46604	2.5586	1.87698	0.00867061
D4AE56	D4AE56_RAT	Prostaglandin E synthase 2 (Predicted), isoform CRA_b OS=Rattus norvegicus GN=Ptges2 PE=1 SV=1	6.42	44.79	3	3	0.544503	0.787	0.444631	0.5916	0.591933	0.0193656
F1LMV9	F1LMV9_RAT	Coronin OS=Rattus norvegicus GN=Coro2b PE=3 SV=3	2.2	20.83	2	2	1.8197	1.803	1.52757	1.4588	1.65227	0.00576885
F1LNT3	F1LNT3_RAT	Protein R3hdm1 OS=Rattus norvegicus GN=R3hdm1 PE=1 SV=1	3.5	13.77	2	2	0.717794	0.7727	0.679204	0.7311	0.725199	0.000885704
F1LPF6	F1LPF6_RAT	Calcium-transporting ATPase OS=Rattus norvegicus GN=Atp2a2 PE=1 SV=3	30.45	37.1	19	14	1.23595	1.7061	1.7378	2.3768	1.76416	0.006693
F1LPS3	F1LPS3_RAT	Nucleolar and coiled-body phosphoprotein 1 OS=Rattus norvegicus GN=Nolc1 PE=1 SV=1	2.02	29.83	1	1	1.38038	1.5704	1.20226	1.3552	1.37706	0.00694991
F1LPV0	F1LPV0_RAT	Protein Nars OS=Rattus norvegicus GN=Nars PE=1 SV=2	21.93	57.35	19	11	1.45881	1.2942	1.6293	1.3552	1.43438	0.0063734
F1LSG8	VPS50_RAT	Syndetin OS=Rattus norvegicus GN=Vps50 PE=1 SV=1	6.6	28.32	5	5	0.474242	0.4831	0.772681	0.7798	0.627456	7.22489e-05
F1LSR8	F1LSR8_RAT	Voltage-dependent calcium channel subunit alpha-2/delta-3 OS=Rattus norvegicus GN=Cacna2d3 PE=1 SV=3	2.17	22.76	1	1	1.23595	1.2359	1.30617	1.3062	1.27105	0.00356893
F1LSY2	F1LSY2_RAT	Neuronal pentraxin receptor OS=Rattus norvegicus GN=Nptxr PE=4 SV=1	22.6	42.11	15	11	0.765597	0.7943	0.559758	0.5702	0.672464	0.00742271
F1LWE6	F1LWE6_RAT	Protein Msi2 OS=Rattus norvegicus GN=Msi2 PE=1 SV=3	2	24.82	1	1	1.21339	1.2246	1.30617	1.3183	1.26561	0.00038467
F1LYZ8	F1LYZ8_RAT	Protein Ppp1r21 OS=Rattus norvegicus GN=Ppp1r21 PE=1 SV=3	8.07	33.72	6	5	0.544503	0.7047	0.549541	0.673	0.617936	0.000873997
F7F588	F7F588_RAT	Nicotinamide-nucleotide adenylyltransferase OS=Rattus norvegicus GN=Nmnat3 PE=1 SV=1	1.38	33.88	1	1	0.127057	0.1941	0.47863	0.7244	0.381047	0.00993657
F7FLB2	F7FLB2_RAT	Pgm2 protein OS=Rattus norvegicus GN=Pgm2 PE=1 SV=2	2	28.71	1	1	0.672977	0.4966	0.717794	0.5297	0.604268	0.0128261
G3V6D3	G3V6D3_RAT	ATP synthase subunit beta OS=Rattus norvegicus GN=Atp5b PE=1 SV=1	70.95	85.26	228	39	0.619441	0.4613	0.642688	0.4786	0.550507	0.000588742
G3V6L4	G3V6L4_RAT	Kinesin-like protein OS=Rattus norvegicus GN=Kif5c PE=1 SV=3	35.58	54.87	23	19	1.23595	1.2023	1.36773	1.3305	1.28412	0.00760689
G3V6U9	G3V6U9_RAT	Protein Setd3 OS=Rattus norvegicus GN=Setd3 PE=1 SV=1	4.02	29.53	2	2	0.758578	0.7798	0.30479	0.3281	0.542817	0.00325939
G3V7G8	G3V7G8_RAT	Glycine--tRNA ligase OS=Rattus norvegicus GN=Gars PE=1 SV=1	17.41	43.96	10	8	0.524808	0.6486	0.554626	0.6982	0.606558	0.00739667
G3V881	G3V881_RAT	Leucine rich repeat neuronal 6A, isoform CRA_a OS=Rattus norvegicus GN=Lingo1 PE=1 SV=1	11.27	28.39	6	6	0.529663	0.5105	0.77983	0.7656	0.646398	0.00781996
G3V8T5	G3V8T5_RAT	RuvB-like helicase OS=Rattus norvegicus GN=Ruvbl2 PE=1 SV=1	11.85	51.84	6	6	0.794328	0.8241	0.672977	0.7047	0.749026	0.00175042
G3V8Y9	G3V8Y9_RAT	Glutamate receptor 3 OS=Rattus norvegicus GN=Gria3 PE=3 SV=3	1.76	34.57	6	1	1.95885	2.355	1.61436	2.2909	2.05478	0.000425302
H1UBN0	CPNE7_RAT	Copine-7 OS=Rattus norvegicus GN=Cpne7 PE=1 SV=1	16.85	40.29	11	8	1.21339	1.4997	1.34276	1.6749	1.43269	0.00739568
M0RAM5	M0RAM5_RAT	Glutathione peroxidase OS=Rattus norvegicus GN=Gpx1 PE=1 SV=1	2.05	39	1	1	0.679204	0.52	0.608135	0.3981	0.55136	0.0249213
P00388	NCPR_RAT	NADPH--cytochrome P450 reductase OS=Rattus norvegicus GN=Por PE=1 SV=3	18.07	43.36	13	10	0.457088	0.6427	0.549541	0.7516	0.600232	0.00124994
P04631	S100B_RAT	Protein S100-B OS=Rattus norvegicus GN=S100b PE=1 SV=2	2.56	40.22	5	2	1.52757	1.803	1.61436	1.888	1.70823	0.000184285
P04785	PDIA1_RAT	Protein disulfide-isomerase OS=Rattus norvegicus GN=P4hb PE=1 SV=2	22.91	58.55	13	12	0.698232	0.7311	0.60256	0.6368	0.667173	2.71924e-07
P05370	G6PD_RAT	Glucose-6-phosphate 1-dehydrogenase OS=Rattus norvegicus GN=G6pdx PE=1 SV=3	25.06	55.53	13	13	0.405508	0.4406	0.772681	0.8166	0.608847	0.0041322
P06685	AT1A1_RAT	Sodium/potassium-transporting ATPase subunit alpha-1 OS=Rattus norvegicus GN=Atp1a1 PE=1 SV=1	41.35	55.13	96	22	1.51356	1.6749	1.75388	1.9409	1.72081	0.000432187
P06686	AT1A2_RAT	Sodium/potassium-transporting ATPase subunit alpha-2 OS=Rattus norvegicus GN=Atp1a2 PE=1 SV=1	56.48	67.35	120	30	1.22462	1.406	1.51356	1.7378	1.47049	0.000577515
P06687	AT1A3_RAT	Sodium/potassium-transporting ATPase subunit alpha-3 OS=Rattus norvegicus GN=Atp1a3 PE=1 SV=2	128.15	66.24	164	64	2.12814	1.7865	3.01995	2.704	2.40965	3.7539e-05
P07150	ANXA1_RAT	Annexin A1 OS=Rattus norvegicus GN=Anxa1 PE=1 SV=2	3.9	30.92	3	2	1.23595	1.5136	1.47231	1.803	1.50621	0.00092655
P08461	ODP2_RAT	Dihydrolipoyllysine-residue acetyltransferase component of pyruvate dehydrogenase complex, mitochondrial OS=Rattus norvegicus GN=Dlat PE=1 SV=3	40.05	57.91	36	20	1.87068	1.7061	2.53513	2.2491	2.09025	0.00069589
P13852	PRIO_RAT	Major prion protein OS=Rattus norvegicus GN=Prnp PE=1 SV=2	2	16.14	1	1	0.554626	0.5297	0.608135	0.5808	0.568315	2.45002e-05
P15999	ATPA_RAT	ATP synthase subunit alpha, mitochondrial OS=Rattus norvegicus GN=Atp5a1 PE=1 SV=2	89.97	81.92	163	47	0.564937	0.4786	0.758578	0.6368	0.609729	0.00102757
P24268	CATD_RAT	Cathepsin D OS=Rattus norvegicus GN=Ctsd PE=1 SV=1	18.01	39.8	13	9	1.20226	1.3305	1.31826	1.4588	1.32746	0.00055292
P29534	VCAM1_RAT	Vascular cell adhesion protein 1 OS=Rattus norvegicus GN=Vcam1 PE=2 SV=1	2	17.32	1	1	0.711214	0.5598	0.642688	0.5105	0.60605	0.000295228
P31044	PEBP1_RAT	Phosphatidylethanolamine-binding protein 1 OS=Rattus norvegicus GN=Pebp1 PE=1 SV=3	22.49	93.58	28	11	0.801678	0.8017	0.49204	0.4742	0.642404	0.00752982
P31596	EAA2_RAT	Excitatory amino acid transporter 2 OS=Rattus norvegicus GN=Slc1a2 PE=1 SV=2	24.93	39.62	41	15	2.48886	1.5417	3.16228	1.9588	2.28791	0.00696385
P35213	1433B_RAT	14-3-3 protein beta/alpha OS=Rattus norvegicus GN=Ywhab PE=1 SV=3	15.2	79.27	38	10	0.660694	0.6368	0.737904	0.7112	0.686649	1.14049e-07
P47875	CSRP1_RAT	Cysteine and glycine-rich protein 1 OS=Rattus norvegicus GN=Csrp1 PE=1 SV=2	6.77	69.95	6	4	1.40605	1.2246	1.83654	1.556	1.5058	0.000712823
P50503	F10A1_RAT	Hsc70-interacting protein OS=Rattus norvegicus GN=St13 PE=1 SV=1	15.33	34.24	8	8	0.711214	0.7727	0.570164	0.6138	0.666969	6.57442e-06
P54283	CACB1_RAT	Voltage-dependent L-type calcium channel subunit beta-1 OS=Rattus norvegicus GN=Cacnb1 PE=1 SV=1	2.03	44.22	5	2	0.794328	0.8241	0.801678	0.8318	0.812977	7.49603e-05
P58200	VTI1B_RAT	Vesicle transport through interaction with t-SNAREs homolog 1B OS=Rattus norvegicus GN=Vti1b PE=1 SV=2	6.3	51.29	4	3	0.515229	0.5058	0.524808	0.4966	0.510609	3.82537e-07
P61765	STXB1_RAT	Syntaxin-binding protein 1 OS=Rattus norvegicus GN=Stxbp1 PE=1 SV=1	71.81	85.02	84	35	1.85353	1.7865	2.05116	2.0512	1.9356	0.000272651
P62076	TIM13_RAT	Mitochondrial import inner membrane translocase subunit Tim13 OS=Rattus norvegicus GN=Timm13 PE=3 SV=1	2.4	63.16	1	1	0.534564	0.7586	0.436516	0.6855	0.603795	0.0218875
P62142	PP1B_RAT	Serine/threonine-protein phosphatase PP1-beta catalytic subunit OS=Rattus norvegicus GN=Ppp1cb PE=1 SV=3	29.89	73.39	22	16	0.539511	0.4742	0.559758	0.4742	0.511917	5.05422e-05
P62824	RAB3C_RAT	Ras-related protein Rab-3C OS=Rattus norvegicus GN=Rab3c PE=1 SV=1	7.97	64.32	14	7	1.36773	1.3932	1.45881	1.4723	1.42301	0.0402145
P63012	RAB3A_RAT	Ras-related protein Rab-3A OS=Rattus norvegicus GN=Rab3a PE=1 SV=1	18.76	69.09	19	10	2.01372	1.2823	3.04789	1.9588	2.07568	0.0285608
P63329	PP2BA_RAT	Serine/threonine-protein phosphatase 2B catalytic subunit alpha isoform OS=Rattus norvegicus GN=Ppp3ca PE=1 SV=1	44.2	70.63	45	23	0.794328	0.8091	0.444631	0.4325	0.62014	0.00229378
P70587	LRRC7_RAT	Leucine-rich repeat-containing protein 7 OS=Rattus norvegicus GN=Lrrc7 PE=1 SV=2	6.38	34.03	4	4	1.58489	1.803	1.34276	1.5417	1.56809	0.0096825
P81155	VDAC2_RAT	Voltage-dependent anion-selective channel protein 2 OS=Rattus norvegicus GN=Vdac2 PE=1 SV=2	27.74	70.51	23	14	1.52757	1.2589	1.45881	1.2023	1.36189	0.0463588
P86182	CCD22_RAT	Coiled-coil domain-containing protein 22 OS=Rattus norvegicus GN=Ccdc22 PE=1 SV=2	7.41	52.47	5	4	0.483059	0.4831	0.724436	0.7379	0.607124	0.0120142
P97536	CAND1_RAT	Cullin-associated NEDD8-dissociated protein 1 OS=Rattus norvegicus GN=Cand1 PE=1 SV=1	61.88	51.3	36	31	0.698232	0.7311	0.737904	0.7727	0.734984	0.00900934
Q05982	NDKA_RAT	Nucleoside diphosphate kinase A OS=Rattus norvegicus GN=Nme1 PE=1 SV=1	7.65	92.76	16	4	0.831764	0.7379	0.691831	0.6252	0.721674	0.000491516
Q3KRD5	TOM34_RAT	Mitochondrial import receptor subunit TOM34 OS=Rattus norvegicus GN=Tomm34 PE=1 SV=1	14.48	62.14	9	8	0.751623	0.8318	0.724436	0.7727	0.77014	0.000365066
Q4V8B7	HSDL1_RAT	Inactive hydroxysteroid dehydrogenase-like protein 1 OS=Rattus norvegicus GN=Hsdl1 PE=2 SV=1	2	25.76	1	1	0.57544	0.8091	0.316228	0.4446	0.536342	0.0348528
Q5M969	NANP_RAT	N-acylneuraminate-9-phosphatase OS=Rattus norvegicus GN=Nanp PE=1 SV=1	2	26.61	1	1	0.636796	0.8166	0.648634	0.8318	0.733457	0.0104879
Q5RKI0	WDR1_RAT	WD repeat-containing protein 1 OS=Rattus norvegicus GN=Wdr1 PE=1 SV=3	35.87	59.57	21	17	1.33045	1.3677	1.40605	1.4588	1.39075	1.14993e-05
Q5RKJ9	Q5RKJ9_RAT	RAB10, member RAS oncogene family OS=Rattus norvegicus GN=Rab10 PE=1 SV=1	2.42	36	8	1	1.41906	1.8365	2.10863	2.6792	2.01085	0.00166344
Q5U302	Q5U302_RAT	Catenin (Cadherin associated protein), alpha 1 OS=Rattus norvegicus GN=Ctnna1 PE=1 SV=1	23.64	47.69	13	11	0.353183	0.3221	0.636796	0.6081	0.480045	0.00484035
Q5U3Z7	Q5U3Z7_RAT	Serine hydroxymethyltransferase OS=Rattus norvegicus GN=Shmt2 PE=1 SV=1	8.2	48.21	5	4	0.625173	0.6668	0.737904	0.7586	0.697119	0.000232261
Q5XIM9	TCPB_RAT	T-complex protein 1 subunit beta OS=Rattus norvegicus GN=Cct2 PE=1 SV=3	57.35	80.93	40	29	0.648634	0.673	0.691831	0.7244	0.684466	4.25707e-07
Q60587	ECHB_RAT	Trifunctional enzyme subunit beta, mitochondrial OS=Rattus norvegicus GN=Hadhb PE=1 SV=1	14.98	40.42	10	9	0.559758	0.6546	0.691831	0.7798	0.671497	1.56989e-05
Q63941	RAB3B_RAT	Ras-related protein Rab-3B OS=Rattus norvegicus GN=Rab3b PE=1 SV=2	2.65	44.75	10	4	1.6293	2.0701	2.22844	2.7542	2.17051	0.000492508
Q68G44	Q68G44_RAT	3-hydroxy-3-methylglutaryl-Coenzyme A synthase 2 (Mitochondrial) OS=Rattus norvegicus GN=Hmgcs2 PE=1 SV=1	2.42	27.95	3	2	0.534564	0.5058	0.801678	0.7586	0.650161	0.000579933
Q6AXQ4	MTM1_RAT	Myotubularin OS=Rattus norvegicus GN=Mtm1 PE=2 SV=2	2.04	29.73	1	1	6.19441	2.9923	8.3946	5.3456	5.73173	0.000518529
Q6AXQ5	PDE12_RAT	2',5'-phosphodiesterase 12 OS=Rattus norvegicus GN=Pde12 PE=2 SV=1	2.03	25.16	1	1	0.529663	0.6792	0.559758	0.7178	0.621605	0.000972976
Q6AXR4	HEXB_RAT	Beta-hexosaminidase subunit beta OS=Rattus norvegicus GN=Hexb PE=2 SV=1	2.15	22.91	1	1	0.619441	0.6486	0.679204	0.7379	0.671286	0.00181431
Q6AXT5	RAB21_RAT	Ras-related protein Rab-21 OS=Rattus norvegicus GN=Rab21 PE=2 SV=1	6.4	46.19	4	3	1.48594	1.5704	1.5417	1.5996	1.54941	0.00169123
Q6AY09	HNRH2_RAT	Heterogeneous nuclear ribonucleoprotein H2 OS=Rattus norvegicus GN=Hnrnph2 PE=1 SV=1	3.87	45.43	9	2	1.78649	1.9231	1.85353	1.8707	1.85846	0.0244452
Q6AYI5	SHOC2_RAT	Leucine-rich repeat protein SHOC-2 OS=Rattus norvegicus GN=Shoc2 PE=2 SV=1	4.37	22.51	3	3	0.717794	0.6607	0.794328	0.7311	0.725981	0.000769343
Q6AYP7	5NT3B_RAT	7-methylguanosine phosphate-specific 5'-nucleotidase OS=Rattus norvegicus GN=Nt5c3b PE=2 SV=2	2.5	31.67	2	2	0.77983	0.6918	0.432514	0.3802	0.571086	0.000383708
Q6PDU7	ATP5L_RAT	ATP synthase subunit g, mitochondrial OS=Rattus norvegicus GN=Atp5l PE=1 SV=2	4	36.89	4	2	0.751623	0.5546	0.648634	0.4613	0.604039	0.00527335
Q6Q0N1	CNDP2_RAT	Cytosolic non-specific dipeptidase OS=Rattus norvegicus GN=Cndp2 PE=1 SV=1	32.36	67.37	20	16	0.529663	0.5808	0.619441	0.6486	0.594626	6.10613e-06
Q6TXF3	Q6TXF3_RAT	Acyl-CoA-binding protein OS=Rattus norvegicus GN=Dbi PE=1 SV=1	4.04	37.67	3	2	0.816582	0.673	0.751623	0.6252	0.716601	0.000303763
Q792I0	LIN7C_RAT	Protein lin-7 homolog C OS=Rattus norvegicus GN=Lin7c PE=1 SV=1	6.98	58.38	4	4	0.510505	0.7244	0.319154	0.4571	0.50279	7.27917e-05
Q7TNY6	GCP60_RAT	Golgi resident protein GCP60 OS=Rattus norvegicus GN=Acbd3 PE=1 SV=3	2	16.92	1	1	0.505825	0.5598	0.524808	0.5861	0.544133	0.0132491
Q7TP14	Q7TP14_RAT	Cc1-9 OS=Rattus norvegicus GN=Chid1 PE=1 SV=1	4.01	22.16	2	2	0.625173	0.6026	0.809096	0.7798	0.704167	3.80718e-05
Q7TQ77	Q7TQ77_RAT	Ac1288 OS=Rattus norvegicus GN=Hook3 PE=1 SV=1	6.13	39.92	3	3	1.40605	1.3428	1.88799	1.8535	1.62258	0.00417348
Q80Z30	PPM1E_RAT	Protein phosphatase 1E OS=Rattus norvegicus GN=Ppm1e PE=1 SV=1	9.39	25.07	5	5	1.2942	1.2942	1.35519	1.3428	1.3216	4.76437e-07
Q812E9	GPM6A_RAT	Neuronal membrane glycoprotein M6-a OS=Rattus norvegicus GN=Gpm6a PE=1 SV=1	8.35	21.94	7	5	0.744732	0.6918	0.691831	0.6607	0.697266	0.00915058
Q8VIL3	ZWINT_RAT	ZW10 interactor OS=Rattus norvegicus GN=Zwint PE=1 SV=1	2.09	35.34	1	1	0.413047	0.5395	0.591562	0.6368	0.545227	0.0262879
Q920L2	SDHA_RAT	Succinate dehydrogenase [ubiquinone] flavoprotein subunit, mitochondrial OS=Rattus norvegicus GN=Sdha PE=1 SV=1	36.79	71.04	27	18	1.94089	1.5276	2.91072	2.2909	2.16753	0.000855361
Q924S5	LONM_RAT	Lon protease homolog, mitochondrial OS=Rattus norvegicus GN=Lonp1 PE=2 SV=1	25.63	51.89	17	15	0.698232	0.7447	0.57544	0.6252	0.660893	2.24248e-07
Q99MC0	PP14A_RAT	Protein phosphatase 1 regulatory subunit 14A OS=Rattus norvegicus GN=Ppp1r14a PE=1 SV=1	2.02	37.41	2	1	1.2942	1.3552	1.33045	1.3932	1.34326	7.7797e-05
Q9ES53	UFD1_RAT	Ubiquitin fusion degradation protein 1 homolog OS=Rattus norvegicus GN=Ufd1l PE=1 SV=1	4.33	44.63	3	3	0.801678	0.8241	0.691831	0.7178	0.758852	9.81657e-07
Q9JHL4	DBNL_RAT	Drebrin-like protein OS=Rattus norvegicus GN=Dbnl PE=1 SV=1	20.37	53.9	17	11	0.787046	0.7311	0.559758	0.5248	0.650676	0.000634636
Q9QXJ0	TTL_RAT	Tubulin--tyrosine ligase OS=Rattus norvegicus GN=Ttl PE=1 SV=1	1.82	30.77	1	1	1.45881	1.2246	1.43219	1.2023	1.32948	0.0160909
Q9QYU4	CRYM_RAT	Ketimine reductase mu-crystallin OS=Rattus norvegicus GN=Crym PE=1 SV=1	23.64	57.51	25	12	1.87068	1.9588	2.39883	2.5351	2.19085	0.000946839
Q9Z2Q7	STX8_RAT	Syntaxin-8 OS=Rattus norvegicus GN=Stx8 PE=1 SV=1	3.42	40.68	3	3	1.5417	1.7865	1.77011	2.0512	1.78738	0.000708017
R9PXT0	R9PXT0_RAT	NEDD8-activating enzyme E1 catalytic subunit OS=Rattus norvegicus GN=Uba3 PE=1 SV=2	8.83	42.42	7	5	0.642688	0.4831	0.801678	0.5916	0.629766	0.0024
A0A096MIT7	A0A096MIT7_RAT	Synapsin-3 OS=Rattus norvegicus GN=Syn3 PE=1 SV=2	2	31.26	5	1	1.36773	1.028	1.23595	0.929	1.14017	0.423074
A0A096MIX1	A0A096MIX1_RAT	Protein Gbe1 (Fragment) OS=Rattus norvegicus GN=Gbe1 PE=1 SV=1	4.12	29.96	3	2	0.912011	1.7539	0.751623	1.4322	1.21243	0.521491
A0A096MIZ1	A0A096MIZ1_RAT	Protein Palm2 OS=Rattus norvegicus GN=Palm2 PE=1 SV=1	2.02	19.15	2	1	1.01859	0.9727	0.946237	0.9036	0.960282	0.439014
A0A096MJ42	A0A096MJ42_RAT	Disks large homolog 3 OS=Rattus norvegicus GN=Dlg3 PE=1 SV=1	12.5	52.88	11	8	0.654636	1	0.672977	1.0471	0.843678	0.373275
A0A096MJE6	A0A096MJE6_RAT	Tenascin R, isoform CRA_b OS=Rattus norvegicus GN=Tnr PE=1 SV=1	50.82	46.91	33	26	0.895365	0.8954	0.903649	0.879	0.893354	0.204401
A0A096MJG7	A0A096MJG7_RAT	Protein Nebl (Fragment) OS=Rattus norvegicus GN=Nebl PE=4 SV=1	8.67	67.46	6	5	1.02802	1.0765	0.937562	0.9817	1.00594	0.84736
A0A096MJN4	A0A096MJN4_RAT	Protein Sept4 OS=Rattus norvegicus GN=Sept4 PE=1 SV=1	16.81	66.23	13	10	0.972747	0.863	0.954993	0.8395	0.90756	0.0702941
A0A096MJV9	A0A096MJV9_RAT	Phosphorylase b kinase regulatory subunit alpha, skeletal muscle isoform OS=Rattus norvegicus GN=Phka1 PE=1 SV=1	2.69	25.04	2	2	1.08643	1.2942	1.01859	1.2134	1.15315	0.0660163
A0A096MJY6	A0A096MJY6_RAT	Protein Gbe1 (Fragment) OS=Rattus norvegicus GN=Gbe1 PE=1 SV=1	4.04	38.83	2	2	0.928966	0.863	1.11686	1.028	0.984207	0.745975
A0A096MJZ0	A0A096MJZ0_RAT	Protein Dnal1 OS=Rattus norvegicus GN=Dnal1 PE=1 SV=1	3.94	38.42	2	2	0.887156	1.0765	1.00925	1.2246	1.04938	0.592431
A0A096MK30	A0A096MK30_RAT	Moesin OS=Rattus norvegicus GN=Msn PE=1 SV=1	6.09	48.53	7	3	0.679204	0.7727	1.18032	1.3804	1.00316	0.985897
A0A096MKG7	A0A096MKG7_RAT	Protein Snx12 (Fragment) OS=Rattus norvegicus GN=Snx12 PE=1 SV=1	2.2	63.73	4	1	1.03753	1.0093	1.05682	1.0186	1.03056	0.0701367
A0A096MKH2	A0A096MKH2_RAT	Protein Vta1 OS=Rattus norvegicus GN=Vta1 PE=1 SV=1	4.99	32.04	3	3	0.794328	0.8017	0.972747	0.9817	0.887619	0.0134324
A0A096P6M3	A0A096P6M3_RAT	Regulating synaptic membrane exocytosis protein 2 OS=Rattus norvegicus GN=Rims2 PE=1 SV=2	2.01	35.38	2	1	0.77983	0.8241	0.912011	0.9638	0.869935	0.00257471
A0A0A0MXW1	A0A0A0MXW1_RAT	2-oxoisovalerate dehydrogenase subunit beta, mitochondrial OS=Rattus norvegicus GN=Bckdhb PE=1 SV=1	4.96	27.88	3	3	0.972747	0.871	1.03753	0.929	0.952569	0.327356
A0A0A0MY07	A0A0A0MY07_RAT	Ubiquitin carboxyl-terminal hydrolase 15 OS=Rattus norvegicus GN=Usp15 PE=1 SV=1	2.52	22.48	2	2	0.879022	1.0186	0.83946	0.9727	0.927446	0.193201
A0A0A0MY08	A0A0A0MY08_RAT	Junctophilin-4 OS=Rattus norvegicus GN=Jph4 PE=4 SV=2	1.96	31.32	1	1	1.02802	1.028	0.717794	0.7244	0.874553	0.14835
A0A0A0MY09	A0A0A0MY09_RAT	Endoplasmin OS=Rattus norvegicus GN=Hsp90b1 PE=1 SV=1	35.23	57.21	26	17	0.765597	0.863	0.870964	0.9817	0.870315	0.0297265
A0A0A0MY13	A0A0A0MY13_RAT	Probable G-protein-coupled receptor 158 OS=Rattus norvegicus GN=Gpr158 PE=1 SV=1	3.68	24.79	2	2	1.02802	1.0186	1.04713	1.0375	1.03281	0.000393487
A0A0A0MY49	A0A0A0MY49_RAT	Dynamin-2 OS=Rattus norvegicus GN=Dnm2 PE=1 SV=2	9.2	55.35	33	11	0.928966	1.1803	0.570164	0.7178	0.849308	0.386106
A0A0A6YYM0	A0A0A6YYM0_RAT	Long-chain-fatty-acid--CoA ligase 6 OS=Rattus norvegicus GN=Acsl6 PE=1 SV=2	31.89	49.31	18	16	0.990832	0.955	1.33045	1.3062	1.14562	0.366737
A0A0F7RQJ6	A0A0F7RQJ6_RAT	D-dopachrome decarboxylase OS=Rattus norvegicus GN=Ddt PE=1 SV=1	13.22	79.66	12	7	0.737904	1	0.409261	0.5395	0.671666	0.0242381
A0A0F7RQL3	A0A0F7RQL3_RAT	Macrophage migration inhibitory factor OS=Rattus norvegicus GN=Mif PE=1 SV=1	4.16	78.26	11	3	0.554626	0.9727	0.291072	0.5152	0.583399	0.0228548
A0A0G2JSH2	A0A0G2JSH2_RAT	3-hydroxybutyrate dehydrogenase, type 1, isoform CRA_a OS=Rattus norvegicus GN=Bdh1 PE=1 SV=1	18.38	72.09	11	10	1.0666	1.1066	0.92045	0.9638	1.01436	0.891434
A0A0G2JSH9	A0A0G2JSH9_RAT	Peroxiredoxin-2 OS=Rattus norvegicus GN=Prdx2 PE=1 SV=1	12	68.69	14	7	1.51356	0.8318	1.09648	0.6026	1.01111	0.968294
A0A0G2JSI1	A0A0G2JSI1_RAT	4-trimethylaminobutyraldehyde dehydrogenase OS=Rattus norvegicus GN=Aldh9a1 PE=1 SV=1	21.59	55.33	17	12	0.981748	0.9817	1	1	0.990862	0.548512
A0A0G2JSJ2	A0A0G2JSJ2_RAT	UMP-CMP kinase OS=Rattus norvegicus GN=Cmpk1 PE=1 SV=1	9.13	55.51	6	5	1.03753	1.0471	0.981748	0.9908	1.01429	0.358913
A0A0G2JSK1	A0A0G2JSK1_RAT	Protein Serpina3c OS=Rattus norvegicus GN=Serpina3c PE=3 SV=1	2.13	25.48	1	1	1.05682	0.871	1.07647	0.8872	0.972871	0.768646
A0A0G2JSK5	A0A0G2JSK5_RAT	Integrin beta 1 (Fibronectin receptor beta) OS=Rattus norvegicus GN=Itgb1 PE=1 SV=1	7.71	27.82	5	5	0.691831	0.7047	1.19124	1.2474	0.958793	0.708252
A0A0G2JSM7	A0A0G2JSM7_RAT	Adducin 1 (Alpha), isoform CRA_b OS=Rattus norvegicus GN=Add1 PE=1 SV=1	42.61	50.61	28	20	0.691831	0.8551	1.23595	1.5136	1.07412	0.689791
A0A0G2JSM8	A0A0G2JSM8_RAT	Cell division control protein 42 homolog OS=Rattus norvegicus GN=Cdc42 PE=1 SV=1	12.6	49.74	8	6	1.58489	1.0864	1.65959	1.1695	1.3751	0.0383997
A0A0G2JSP3	A0A0G2JSP3_RAT	Cullin-3 OS=Rattus norvegicus GN=Cul3 PE=1 SV=1	14.82	43.16	9	8	0.672977	0.7586	0.887156	1.0186	0.834333	0.212195
A0A0G2JSQ1	A0A0G2JSQ1_RAT	Beta-synuclein OS=Rattus norvegicus GN=Sncb PE=1 SV=1	8.46	58.96	10	4	1	0.9638	0.666807	0.6607	0.822827	0.146629
A0A0G2JSR2	A0A0G2JSR2_RAT	Synaptotagmin III, isoform CRA_a OS=Rattus norvegicus GN=Syt3 PE=4 SV=1	5.67	25.17	3	3	0.698232	0.9462	0.847227	1.1376	0.907315	0.473281
A0A0G2JSR7	A0A0G2JSR7_RAT	Matrin-3 OS=Rattus norvegicus GN=Matr3 PE=1 SV=1	12.96	40.36	7	6	0.847227	0.7586	1.23595	1.0965	0.984569	0.895375
A0A0G2JSS8	A0A0G2JSS8_RAT	Peroxiredoxin 5, isoform CRA_c OS=Rattus norvegicus GN=Prdx5 PE=1 SV=1	25.71	73.24	23	13	1.07647	0.8241	0.816582	0.631	0.837037	0.258709
A0A0G2JST3	A0A0G2JST3_RAT	Keratin, type II cytoskeletal 1 OS=Rattus norvegicus GN=Krt1 PE=1 SV=1	11.09	36.8	10	6	0.824138	0.6026	1	0.6918	0.779635	0.108219
A0A0G2JSV0	A0A0G2JSV0_RAT	N-myc downstream regulated gene 2, isoform CRA_a OS=Rattus norvegicus GN=Ndrg2 PE=1 SV=1	30.83	75.2	27	16	1.09648	0.7798	1.40605	1.0093	1.07291	0.605337
A0A0G2JSW3	A0A0G2JSW3_RAT	Hemoglobin subunit beta-1 OS=Rattus norvegicus GN=Hbb PE=1 SV=1	10.02	51.7	8	5	1.00925	0.2938	22.08	9.6383	8.25535	0.0698771
A0A0G2JSZ1	A0A0G2JSZ1_RAT	Ras-related protein Rab-31 OS=Rattus norvegicus GN=Rab31 PE=1 SV=1	4.16	30.77	2	2	0.855067	0.8954	0.92045	0.955	0.906479	0.000631084
A0A0G2JT06	A0A0G2JT06_RAT	COP9 signalosome complex subunit 1 OS=Rattus norvegicus GN=Gps1 PE=1 SV=1	8.48	36.69	5	5	0.937562	0.9036	0.981748	0.955	0.944477	0.0115144
A0A0G2JT25	A0A0G2JT25_RAT	L-xylulose reductase OS=Rattus norvegicus GN=Dcxr PE=1 SV=1	1.48	26.27	1	1	0.954993	1.1169	1.03753	1.2134	1.08071	0.474537
A0A0G2JT30	A0A0G2JT30_RAT	Methionine adenosyltransferase 2 subunit beta OS=Rattus norvegicus GN=Mat2b PE=1 SV=1	6.44	44.58	6	5	0.972747	1.028	0.946237	0.9908	0.984446	0.558714
A0A0G2JT50	A0A0G2JT50_RAT	Growth arrest-specific protein 7 OS=Rattus norvegicus GN=Gas7 PE=4 SV=1	2.02	31.44	1	1	0.895365	0.9817	0.895365	0.9817	0.938532	0.237876
A0A0G2JT63	A0A0G2JT63_RAT	Protein Cyfip2 OS=Rattus norvegicus GN=Cyfip2 PE=1 SV=1	9.15	38.88	14	4	0.954993	0.9462	1.21339	1.2246	1.0848	0.188326
A0A0G2JT78	A0A0G2JT78_RAT	Protein Rab6b OS=Rattus norvegicus GN=Rab6b PE=4 SV=1	17.61	70.67	17	11	1.40605	0.9727	1.49969	1.0093	1.22193	0.192835
A0A0G2JT93	A0A0G2JT93_RAT	Catenin (Cadherin associated protein), beta 1, isoform CRA_a OS=Rattus norvegicus GN=Ctnnb1 PE=1 SV=1	26.94	40.33	16	13	0.946237	1	0.92045	0.9638	0.957622	0.1117
A0A0G2JTA0	A0A0G2JTA0_RAT	FAS-associated factor 2 OS=Rattus norvegicus GN=Faf2 PE=1 SV=1	11.03	43.82	6	6	0.501187	0.5702	0.816582	0.9376	0.706392	0.0160199
A0A0G2JTA1	A0A0G2JTA1_RAT	Protein Ppp2r5e OS=Rattus norvegicus GN=Ppp2r5e PE=1 SV=1	14.26	46.25	12	8	1.03753	0.787	0.847227	0.6427	0.828614	0.0854196
A0A0G2JTD7	A0A0G2JTD7_RAT	Protein Clasp1 OS=Rattus norvegicus GN=Clasp1 PE=1 SV=1	10.11	37.59	9	5	0.990832	0.9817	0.937562	0.929	0.959773	0.162037
A0A0G2JTF6	A0A0G2JTF6_RAT	Thiamine-triphosphatase OS=Rattus norvegicus GN=Thtpa PE=1 SV=1	2.01	39.21	1	1	0.685488	0.8395	0.765597	0.9376	0.807046	0.101123
A0A0G2JTG7	A0A0G2JTG7_RAT	Heterogeneous nuclear ribonucleoprotein H OS=Rattus norvegicus GN=Hnrnph1 PE=1 SV=1	13.41	46.33	12	7	1.07647	1.1169	1.19124	1.2474	1.158	0.0575052
A0A0G2JTH4	A0A0G2JTH4_RAT	Leukocyte surface antigen CD47 OS=Rattus norvegicus GN=Cd47 PE=1 SV=1	7.39	19.22	8	5	1.64437	1.1482	1.83654	1.2942	1.48083	0.0258037
A0A0G2JTH6	A0A0G2JTH6_RAT	EH domain-containing protein 3 OS=Rattus norvegicus GN=Ehd3 PE=1 SV=1	18.48	68.01	26	9	1.02802	0.8551	1.45881	1.2246	1.14163	0.25777
A0A0G2JTN4	A0A0G2JTN4_RAT	Protein LOC100912917 OS=Rattus norvegicus GN=Pfas PE=1 SV=1	24.23	34.11	15	13	1.05682	0.9908	1.08643	1.0186	1.03816	0.746142
A0A0G2JTS3	A0A0G2JTS3_RAT	Vacuolar protein sorting-associated protein 29 OS=Rattus norvegicus GN=Vps29 PE=1 SV=1	4.25	71.29	4	3	1.00925	0.9376	1.04713	0.9727	0.991671	0.773671
A0A0G2JTW1	A0A0G2JTW1_RAT	Protein Rap2a OS=Rattus norvegicus GN=Rap2a PE=4 SV=1	3.89	56.83	8	3	0.37325	0.673	0.717794	1.3183	0.770586	0.383281
A0A0G2JTX2	A0A0G2JTX2_RAT	Protein Praf2 OS=Rattus norvegicus GN=Praf2 PE=1 SV=1	4	35.96	2	2	1.01859	0.8241	1.25892	1.0186	1.03005	0.735433
A0A0G2JU11	A0A0G2JU11_RAT	Rap guanine nucleotide exchange factor 2 OS=Rattus norvegicus GN=Rapgef2 PE=1 SV=1	30.45	37.66	18	16	0.937562	0.9908	0.990832	1.0471	0.991573	0.721133
A0A0G2JU77	A0A0G2JU77_RAT	Eukaryotic translation initiation factor 3 subunit K OS=Rattus norvegicus GN=Eif3k PE=1 SV=1	4.01	31.63	2	2	1.1272	1.0666	0.648634	0.631	0.868358	0.34354
A0A0G2JU96	A0A0G2JU96_RAT	Protein Ahnak OS=Rattus norvegicus GN=Ahnak PE=1 SV=1	2.06	27.91	2	2	1.11686	1.2246	0.887156	1.028	1.06415	0.772401
A0A0G2JUC7	A0A0G2JUC7_RAT	Dynactin subunit 2 OS=Rattus norvegicus GN=Dctn2 PE=1 SV=1	34.26	66.43	23	17	0.831764	0.9727	0.855067	0.9908	0.912583	0.213449
A0A0G2JUG7	A0A0G2JUG7_RAT	Protein Iqsec1 OS=Rattus norvegicus GN=Iqsec1 PE=1 SV=1	6.45	29.11	3	3	1.14815	1.2023	1.05682	1.1066	1.12847	0.00726389
A0A0G2JUL7	A0A0G2JUL7_RAT	Septin 6 (Predicted), isoform CRA_b OS=Rattus norvegicus GN=Sept11 PE=1 SV=1	6.14	49.42	14	3	0.619441	1.1066	1.05682	1.8535	1.15909	0.524968
A0A0G2JUU7	A0A0G2JUU7_RAT	Gamma-tubulin complex component OS=Rattus norvegicus GN=Tubgcp3 PE=1 SV=1	3.15	24.5	2	2	1.07647	0.929	1.41906	1.2134	1.15948	0.368273
A0A0G2JUX5	A0A0G2JUX5_RAT	Transcriptional activator protein Pur-beta OS=Rattus norvegicus GN=Purb PE=1 SV=1	9.45	49.84	8	5	0.903649	0.7112	0.928966	0.7244	0.817054	0.200559
A0A0G2JV04	A0A0G2JV04_RAT	Protein Gga3 OS=Rattus norvegicus GN=Gga3 PE=1 SV=1	4.4	22.01	3	3	1.43219	0.6792	1.64437	0.8166	1.14309	0.624291
A0A0G2JV31	A0A0G2JV31_RAT	X-prolyl aminopeptidase (Aminopeptidase P) 1, soluble, isoform CRA_a OS=Rattus norvegicus GN=Xpnpep1 PE=1 SV=1	21.37	46.4	12	11	1.43219	1.1066	1.39316	1.1376	1.26739	0.0688434
A0A0G2JV65	A0A0G2JV65_RAT	14-3-3 protein zeta/delta OS=Rattus norvegicus GN=Ywhaz PE=1 SV=1	29.72	96.48	58	17	1.99526	0.6607	1.14815	0.3631	1.0418	0.932914
A0A0G2JV84	A0A0G2JV84_RAT	Protein Gpt2 OS=Rattus norvegicus GN=Gpt2 PE=1 SV=1	2.07	33.46	1	1	1.05682	1.0568	1.08643	1.0864	1.07161	0.0322328
A0A0G2JV93	A0A0G2JV93_RAT	Metabotropic glutamate receptor 3 OS=Rattus norvegicus GN=Grm3 PE=3 SV=1	4.02	26.4	2	2	1.1272	1.2589	0.751623	0.8472	0.99623	0.9843
A0A0G2JVB6	A0A0G2JVB6_RAT	Syntaxin-12 OS=Rattus norvegicus GN=Stx12 PE=1 SV=1	14.08	58.6	11	8	1.11686	1.0471	1.07647	1.0093	1.06243	0.0371486
A0A0G2JVE6	A0A0G2JVE6_RAT	Alanyl (Membrane) aminopeptidase OS=Rattus norvegicus GN=Anpep PE=1 SV=1	2.04	15.54	1	1	0.981748	0.9462	1.04713	1.0093	0.996094	0.892754
A0A0G2JVH4	A0A0G2JVH4_RAT	MICOS complex subunit MIC60 OS=Rattus norvegicus GN=Immt PE=1 SV=1	50.7	60.82	38	26	1.22462	0.8395	1.8197	1.2706	1.2886	0.178762
A0A0G2JVI5	A0A0G2JVI5_RAT	Actin filament-associated protein 1 OS=Rattus norvegicus GN=Afap1 PE=1 SV=1	2.9	18.55	2	2	1.43219	1.2823	1.30617	1.1695	1.29754	0.000306406
A0A0G2JVL5	A0A0G2JVL5_RAT	Protein RGD1305938 OS=Rattus norvegicus GN=RGD1305938 PE=1 SV=1	2.01	31.87	1	1	1.95885	1.9953	0.870964	0.879	1.42603	0.244599
A0A0G2JVL6	A0A0G2JVL6_RAT	NADH dehydrogenase [ubiquinone] 1 alpha subcomplex subunit 8 OS=Rattus norvegicus GN=Ndufa8 PE=1 SV=1	9.15	68.02	8	6	0.862979	1.2134	0.648634	0.9376	0.915653	0.569264
A0A0G2JVM0	A0A0G2JVM0_RAT	Delta-1-pyrroline-5-carboxylate dehydrogenase, mitochondrial OS=Rattus norvegicus GN=Aldh4a1 PE=1 SV=1	14.69	55.16	8	7	1.02802	1.1482	0.711214	0.8017	0.922282	0.443024
A0A0G2JVP5	A0A0G2JVP5_RAT	Protein Paip1 OS=Rattus norvegicus GN=Paip1 PE=1 SV=1	3.17	26	2	2	0.954993	0.8954	1.09648	1.028	0.993718	0.903687
A0A0G2JVW3	A0A0G2JVW3_RAT	Protein Ankrd17 OS=Rattus norvegicus GN=Ankrd17 PE=1 SV=1	2.01	16.52	1	1	1.10662	1.0864	0.990832	0.9727	1.03914	0.391771
A0A0G2JVW5	A0A0G2JVW5_RAT	E3 ubiquitin-protein ligase HUWE1 OS=Rattus norvegicus GN=Huwe1 PE=1 SV=1	4.18	20.78	6	5	0.847227	0.6138	0.717794	0.5495	0.68208	0.0596184
A0A0G2JVZ6	A0A0G2JVZ6_RAT	Protein Itgav OS=Rattus norvegicus GN=Itgav PE=1 SV=1	10.35	28.42	6	6	0.448745	1.0965	0.519996	1.2589	0.831035	0.570755
A0A0G2JW85	A0A0G2JW85_RAT	Ras GTPase-activating protein 3 OS=Rattus norvegicus GN=Rasa3 PE=1 SV=1	8.02	31.29	4	4	0.83946	0.8472	0.824138	0.8318	0.83565	0.00793715
A0A0G2JW94	A0A0G2JW94_RAT	Protein Clint1 OS=Rattus norvegicus GN=Clint1 PE=1 SV=1	2.08	25.69	3	3	0.751623	0.8395	0.809096	0.9036	0.825955	0.000271389
A0A0G2JWF4	A0A0G2JWF4_RAT	Protein Aspscr1 OS=Rattus norvegicus GN=Aspscr1 PE=1 SV=1	6.97	50.11	3	3	1.02802	1.1272	0.436516	0.5105	0.775558	0.444516
A0A0G2JWJ0	A0A0G2JWJ0_RAT	Protein phosphatase 1 regulatory subunit OS=Rattus norvegicus GN=Ppp1r12a PE=1 SV=1	6.48	41.57	4	4	0.972747	0.871	0.981748	0.8872	0.928174	0.0972182
A0A0G2JWM2	A0A0G2JWM2_RAT	NAD-dependent protein deacetylase sirtuin-2 OS=Rattus norvegicus GN=Sirt2 PE=1 SV=1	31.9	66.75	27	15	0.744732	0.9204	1.0666	1.2942	1.00648	0.964499
A0A0G2JWX1	A0A0G2JWX1_RAT	26S proteasome non-ATPase regulatory subunit 11 OS=Rattus norvegicus GN=Psmd11 PE=1 SV=1	24.7	57.8	15	14	0.946237	0.787	1	0.8395	0.893184	0.242129
A0A0G2JWX4	A0A0G2JWX4_RAT	Keratin, type II cytoskeletal 2 epidermal OS=Rattus norvegicus GN=Krt2 PE=1 SV=1	2	23.68	1	1	0.855067	0.6252	1.09648	0.8091	0.846461	0.165739
A0A0G2JX25	A0A0G2JX25_RAT	GMP reductase OS=Rattus norvegicus GN=Gmpr2 PE=1 SV=1	2.07	21.55	2	1	1.10662	1.1482	0.981748	1.0186	1.06379	0.152327
A0A0G2JX37	A0A0G2JX37_RAT	Protein LOC100909595 OS=Rattus norvegicus GN=Slc2a3 PE=3 SV=1	6.99	29.05	6	5	1.48594	1.1912	2.29087	1.6749	1.66073	0.0240845
A0A0G2JX74	A0A0G2JX74_RAT	Serine/threonine-protein kinase mTOR OS=Rattus norvegicus GN=Mtor PE=1 SV=1	9.26	25.3	7	7	0.625173	1.0765	0.824138	1.4588	0.996153	0.986412
A0A0G2JX93	A0A0G2JX93_RAT	Signal transducer and activator of transcription OS=Rattus norvegicus GN=Stat1 PE=1 SV=1	2.59	24.38	2	2	1.09648	0.912	1.02802	0.8551	0.972898	0.691655
A0A0G2JXC3	A0A0G2JXC3_RAT	40S ribosomal protein S21 OS=Rattus norvegicus GN=Rps21 PE=1 SV=1	2.53	62.96	2	2	0.990832	1.2134	0.648634	0.7943	0.911792	0.658558
A0A0G2JXG3	A0A0G2JXG3_RAT	Cell cycle control protein 50A OS=Rattus norvegicus GN=Tmem30a PE=1 SV=1	3.8	30.49	2	2	0.870964	0.9204	0.862979	0.912	0.891586	5.78238e-05
A0A0G2JXJ6	A0A0G2JXJ6_RAT	Protein Ttc7b OS=Rattus norvegicus GN=Ttc7b PE=1 SV=1	4.07	32.02	3	3	0.724436	0.8872	0.570164	0.6918	0.7184	0.0100091
A0A0G2JXN2	A0A0G2JXN2_RAT	Protein Trim46 OS=Rattus norvegicus GN=Trim46 PE=1 SV=1	2.04	34.94	1	1	0.903649	1.0965	0.816582	0.9817	0.949608	0.506411
A0A0G2JXT3	A0A0G2JXT3_RAT	Farnesyl pyrophosphate synthase OS=Rattus norvegicus GN=Fdps PE=1 SV=1	8.06	37.62	6	4	1.6293	1.1695	1.99526	1.406	1.55001	0.120366
A0A0G2JXZ5	A0A0G2JXZ5_RAT	Protein quaking OS=Rattus norvegicus GN=Qk PE=1 SV=1	4.09	30	2	2	1.03753	0.7798	1.31826	0.9727	1.02707	0.912956
A0A0G2JY03	A0A0G2JY03_RAT	Uncharacterized protein OS=Rattus norvegicus PE=1 SV=1	14.99	80.93	12	8	0.937562	0.8241	0.946237	0.8318	0.884925	0.189719
A0A0G2JY43	A0A0G2JY43_RAT	Fatty aldehyde dehydrogenase OS=Rattus norvegicus GN=Aldh3a2 PE=1 SV=1	6.57	34.25	7	4	1.5417	1.3804	0.801678	0.6546	1.09459	0.631077
A0A0G2JY82	A0A0G2JY82_RAT	Secretory carrier-associated membrane protein 1 OS=Rattus norvegicus GN=Scamp1 PE=1 SV=1	6.52	29.91	4	4	0.990832	1.0568	1.09648	1.1588	1.07573	0.048175
A0A0G2JYA4	A0A0G2JYA4_RAT	Serine/threonine-protein phosphatase OS=Rattus norvegicus GN=LOC100362453 PE=3 SV=1	27.04	71.52	26	14	1.22462	0.8954	1.70608	1.2706	1.27417	0.121146
A0A0G2JYB1	A0A0G2JYB1_RAT	F-actin-capping protein subunit beta OS=Rattus norvegicus GN=Capzb PE=1 SV=1	28.21	80.07	22	16	1.0666	0.9376	1.28233	1.1376	1.10603	0.153257
A0A0G2JYN7	A0A0G2JYN7_RAT	Paraspeckle component 1 OS=Rattus norvegicus GN=Pspc1 PE=1 SV=1	11.34	55.91	7	6	1.31826	1.5996	0.816582	1	1.18361	0.353545
A0A0G2JYR1	A0A0G2JYR1_RAT	Protein Exoc6b OS=Rattus norvegicus GN=Exoc6b PE=1 SV=1	8.75	34.81	6	6	1.1695	1.3804	1.27057	1.4859	1.32659	0.0204988
A0A0G2JYT1	A0A0G2JYT1_RAT	ELKS/Rab6-interacting/CAST family member 1 OS=Rattus norvegicus GN=Erc1 PE=1 SV=1	5.94	41.96	9	4	1.1272	1.0093	1.03753	0.929	1.02576	0.603651
A0A0G2JYW3	A0A0G2JYW3_RAT	Clathrin light chain A OS=Rattus norvegicus GN=Clta PE=1 SV=1	8.19	33.9	5	4	0.772681	1.1066	0.717794	1.0375	0.908644	0.594815
A0A0G2JZ27	A0A0G2JZ27_RAT	Protein Fmn2 OS=Rattus norvegicus GN=Fmn2 PE=1 SV=1	3.28	16.74	2	2	0.895365	0.955	0.847227	0.8954	0.898248	0.0021437
A0A0G2JZ52	A0A0G2JZ52_RAT	Protein Hnrnpu OS=Rattus norvegicus GN=Hnrnpu PE=1 SV=1	8.1	48.19	7	6	0.679204	1.0568	0.630957	0.955	0.83049	0.236178
A0A0G2JZ60	A0A0G2JZ60_RAT	Protein Fsd1l OS=Rattus norvegicus GN=Fsd1l PE=4 SV=1	3.93	31.3	2	2	1.07647	0.9908	0.972747	0.8954	0.983853	0.689284
A0A0G2JZ69	A0A0G2JZ69_RAT	Spectrin alpha chain, non-erythrocytic 1 OS=Rattus norvegicus GN=Sptan1 PE=1 SV=1	319.74	81.68	263	153	0.879022	1.1272	0.937562	1.2134	1.0393	0.787336
A0A0G2JZ83	A0A0G2JZ83_RAT	Protein Agap3 OS=Rattus norvegicus GN=Agap3 PE=1 SV=1	12.15	29.95	9	6	0.879022	1.028	0.501187	0.5808	0.747252	0.0493827
A0A0G2JZA2	A0A0G2JZA2_RAT	GrpE protein homolog OS=Rattus norvegicus GN=Grpel1 PE=1 SV=1	3.78	51.74	2	2	0.887156	0.5012	1.21339	0.6792	0.820236	0.327691
A0A0G2JZB6	A0A0G2JZB6_RAT	Uncharacterized protein OS=Rattus norvegicus PE=1 SV=1	2	37.24	1	1	1.15878	1.0765	1.25892	1.1695	1.16593	0.00120697
A0A0G2JZB8	A0A0G2JZB8_RAT	Neuronal membrane glycoprotein M6-b OS=Rattus norvegicus GN=Gpm6b PE=4 SV=1	2	16.84	3	1	1.07647	1.2589	1.33045	1.5704	1.30905	0.12057
A0A0G2JZF6	A0A0G2JZF6_RAT	Protein Ndufaf2 OS=Rattus norvegicus GN=Ndufaf2 PE=1 SV=1	2	19.88	1	1	1.19124	0.7447	0.698232	0.4406	0.768694	0.259562
A0A0G2JZG7	A0A0G2JZG7_RAT	Serine--tRNA ligase, cytoplasmic OS=Rattus norvegicus GN=Sars PE=1 SV=1	17.31	54.85	10	9	0.912011	0.7447	0.879022	0.7047	0.810108	0.0591198
A0A0G2JZH0	A0A0G2JZH0_RAT	Protein Cab39 OS=Rattus norvegicus GN=Cab39 PE=1 SV=1	10.19	43.4	6	5	1.00925	0.9817	1.0666	1.0375	1.02376	0.30074
A0A0G2JZH8	A0A0G2JZH8_RAT	Protein Pdhx OS=Rattus norvegicus GN=Pdhx PE=1 SV=1	26.71	64.34	23	13	0.870964	0.7798	1.00925	0.8872	0.886804	0.283127
A0A0G2JZI2	A0A0G2JZI2_RAT	Protein Eprs OS=Rattus norvegicus GN=Eprs PE=1 SV=1	24.08	41.34	12	12	0.990832	1.0375	0.586138	0.6081	0.805643	0.107387
A0A0G2JZM8	A0A0G2JZM8_RAT	CLIP-associating protein 2 OS=Rattus norvegicus GN=Clasp2 PE=1 SV=1	37.02	45.38	21	19	1.08643	1.1803	0.758578	0.8318	0.964276	0.659198
A0A0G2JZV8	A0A0G2JZV8_RAT	Fragile X mental retardation protein 1 homolog OS=Rattus norvegicus GN=Fmr1 PE=1 SV=1	2.04	28.99	2	1	1.02802	1.0186	0.717794	0.7047	0.867278	0.107491
A0A0G2JZY3	A0A0G2JZY3_RAT	Protein Reps1 OS=Rattus norvegicus GN=Reps1 PE=1 SV=1	3.95	15.73	3	2	0.954993	0.929	1.23595	1.2023	1.08056	0.397005
A0A0G2JZZ7	A0A0G2JZZ7_RAT	Protein Abr OS=Rattus norvegicus GN=Abr PE=1 SV=1	10.51	36.62	7	7	0.912011	2.2491	1.01859	2.5119	1.6729	0.279937
A0A0G2K012	A0A0G2K012_RAT	Protein Ubxn6 OS=Rattus norvegicus GN=Ubxn6 PE=1 SV=1	8.19	39.89	5	4	0.794328	0.673	0.870964	0.7379	0.769048	0.00129294
A0A0G2K014	A0A0G2K014_RAT	Protein Lcp1 OS=Rattus norvegicus GN=Lcp1 PE=1 SV=1	12.88	50.39	10	7	1.07647	1.0666	0.963829	0.9462	1.01327	0.770193
A0A0G2K038	A0A0G2K038_RAT	Oligoribonuclease, mitochondrial OS=Rattus norvegicus GN=Rexo2 PE=1 SV=1	3.43	53.15	2	2	2.01372	1.0093	1.58489	0.7943	1.35055	0.228404
A0A0G2K079	A0A0G2K079_RAT	Breast carcinoma-amplified sequence 1 homolog OS=Rattus norvegicus GN=Bcas1 PE=1 SV=1	13.17	60.81	9	7	1.11686	1.2246	0.698232	0.7379	0.944399	0.76421
A0A0G2K093	A0A0G2K093_RAT	Heat shock 70 kDa protein 13 OS=Rattus norvegicus GN=Hspa13 PE=1 SV=1	3.68	30.56	3	3	1.05682	1.0568	0.92045	0.9204	0.988617	0.783842
A0A0G2K0B0	A0A0G2K0B0_RAT	Protein CDV3 homolog OS=Rattus norvegicus GN=Cdv3 PE=1 SV=1	4.01	38.08	3	2	1.00925	0.9817	1.27057	1.2246	1.12153	0.0982772
A0A0G2K0B6	A0A0G2K0B6_RAT	Clathrin coat assembly protein AP180 OS=Rattus norvegicus GN=Snap91 PE=1 SV=1	38.33	37.79	39	20	1.03753	0.7516	1.27057	0.929	0.997176	0.986139
A0A0G2K0H6	A0A0G2K0H6_RAT	Protein Wdr13 OS=Rattus norvegicus GN=Wdr13 PE=1 SV=1	12.13	57.25	7	7	1.19124	1.1695	0.981748	0.9727	1.0788	0.199866
A0A0G2K0I3	A0A0G2K0I3_RAT	Nicotinamide phosphoribosyltransferase OS=Rattus norvegicus GN=Nampt PE=1 SV=1	8.23	34.94	5	4	0.92045	0.673	0.744732	0.5395	0.71942	0.0207203
A0A0G2K0P1	A0A0G2K0P1_RAT	Protein Kifap3 OS=Rattus norvegicus GN=Kifap3 PE=1 SV=1	4	21.47	2	2	1.04713	1.2589	1.08643	1.3183	1.17769	0.0423186
A0A0G2K0Q2	A0A0G2K0Q2_RAT	Kinesin heavy chain isoform 5A OS=Rattus norvegicus GN=Kif5a PE=3 SV=1	1.48	40.41	15	3	0.990832	1.3183	0.887156	1.1803	1.09415	0.444967
A0A0G2K0S1	A0A0G2K0S1_RAT	Calcium-binding and coiled-coil domain-containing protein 1 OS=Rattus norvegicus GN=Calcoco1 PE=1 SV=1	5.06	39.86	3	3	0.549541	1.0864	0.496592	0.9727	0.776308	0.366289
A0A0G2K0S7	A0A0G2K0S7_RAT	Protein Rap1gap2 OS=Rattus norvegicus GN=Rap1gap2 PE=1 SV=1	3.24	37.35	3	3	0.990832	1	0.990832	0.9908	0.993116	0.470557
A0A0G2K0W3	A0A0G2K0W3_RAT	Protein tweety homolog OS=Rattus norvegicus GN=Ttyh3 PE=1 SV=1	2.05	25.86	1	1	0.963829	1.0375	0.981748	1.0568	1.00997	0.853544
A0A0G2K0W9	A0A0G2K0W9_RAT	Proteasome subunit alpha type OS=Rattus norvegicus GN=Psma7 PE=1 SV=1	14.41	75.4	12	8	1.01859	1.0093	0.787046	0.7798	0.898684	0.0984297
A0A0G2K0X9	A0A0G2K0X9_RAT	Protein transport protein Sec31A OS=Rattus norvegicus GN=Sec31a PE=1 SV=1	16.35	26.89	8	8	0.928966	0.9727	0.685488	0.7244	0.827889	0.0120922
A0A0G2K151	A0A0G2K151_RAT	Apolipoprotein E OS=Rattus norvegicus GN=Apoe PE=1 SV=1	28.59	61	26	15	1.02802	1.0471	0.83946	0.8318	0.936594	0.244913
A0A0G2K189	A0A0G2K189_RAT	Protein Scrn3 OS=Rattus norvegicus GN=Scrn3 PE=1 SV=1	10.92	48.8	5	5	1.67494	0.787	1.35519	0.6194	1.10913	0.679949
A0A0G2K1C0	A0A0G2K1C0_RAT	Actin-related protein 3 OS=Rattus norvegicus GN=Actr3 PE=1 SV=1	41.43	79.47	30	22	1.13763	0.9908	1.09648	0.955	1.04498	0.644869
A0A0G2K1D2	A0A0G2K1D2_RAT	Protein Rap1gds1 OS=Rattus norvegicus GN=Rap1gds1 PE=1 SV=1	40.1	58.25	28	21	0.887156	1.1066	0.912011	1.1272	1.00824	0.912575
A0A0G2K1H2	A0A0G2K1H2_RAT	Synaptoporin OS=Rattus norvegicus GN=Synpr PE=1 SV=1	5.67	33.33	3	3	1.0666	0.9908	1.05682	0.9817	1.02398	0.42889
A0A0G2K1J5	A0A0G2K1J5_RAT	Plectin OS=Rattus norvegicus GN=Plec PE=1 SV=1	49.16	48.69	32	29	0.787046	0.5105	0.816582	0.4571	0.642807	0.0645704
A0A0G2K1L0	A0A0G2K1L0_RAT	Protein Tnc OS=Rattus norvegicus GN=Tnc PE=1 SV=1	2.3	23.18	2	2	1.0666	1.2023	0.928966	1.0471	1.06124	0.29079
A0A0G2K1L8	A0A0G2K1L8_RAT	Brain acid soluble protein 1 OS=Rattus norvegicus GN=Basp1 PE=1 SV=1	8.61	46.12	4	4	0.862979	0.3076	1.1272	0.3767	0.668619	0.581862
A0A0G2K1M2	A0A0G2K1M2_RAT	Disks large homolog 1 OS=Rattus norvegicus GN=Dlg1 PE=1 SV=1	6.96	37.62	5	3	1.03753	0.879	1.19124	1	1.02694	0.794963
A0A0G2K1M4	A0A0G2K1M4_RAT	Pleckstrin homology domain-containing family G member 5 OS=Rattus norvegicus GN=Plekhg5 PE=4 SV=1	2.18	21.17	1	1	0.855067	0.8017	0.765597	0.7178	0.785041	0.000540012
A0A0G2K1M8	A0A0G2K1M8_RAT	Prolyl endopeptidase OS=Rattus norvegicus GN=Prep PE=1 SV=1	16.78	33	9	9	1.0666	1.1695	1.36773	1.4997	1.27588	0.0553034
A0A0G2K1S6	A0A0G2K1S6_RAT	Malic enzyme OS=Rattus norvegicus GN=Me1 PE=1 SV=1	25.98	62	19	13	0.92045	0.9638	0.92045	0.9462	0.937725	0.562732
A0A0G2K1U9	A0A0G2K1U9_RAT	Protein Irgq OS=Rattus norvegicus GN=Irgq PE=1 SV=1	18.95	46.39	11	10	1.10662	1.2359	1.03753	1.1272	1.12681	0.479379
A0A0G2K1W1	A0A0G2K1W1_RAT	Protein Rab11fip5 OS=Rattus norvegicus GN=Rab11fip5 PE=1 SV=1	4.85	21.23	3	3	0.187068	0.3767	0.711214	1.4191	0.67352	0.393513
A0A0G2K217	A0A0G2K217_RAT	Ena/VASP-like protein OS=Rattus norvegicus GN=Evl PE=1 SV=1	2	39.05	1	1	1.41906	1.1169	1.36773	1.0765	1.24505	0.0610574
A0A0G2K226	A0A0G2K226_RAT	Protein Nudcd3 (Fragment) OS=Rattus norvegicus GN=Nudcd3 PE=1 SV=1	6	45.9	3	3	0.963829	0.9036	0.887156	0.8472	0.900446	0.64343
A0A0G2K261	A0A0G2K261_RAT	Protein Iars2 OS=Rattus norvegicus GN=Iars2 PE=1 SV=1	18.47	46.49	13	10	0.731139	0.4207	0.870964	0.5297	0.638126	0.0269861
A0A0G2K266	A0A0G2K266_RAT	E3 UFM1-protein ligase 1 OS=Rattus norvegicus GN=Ufl1 PE=1 SV=1	4.29	25.58	2	2	1.19124	1.4191	1.44544	1.6749	1.43267	0.000784633
A0A0G2K273	A0A0G2K273_RAT	Eukaryotic translation initiation factor 3 subunit E OS=Rattus norvegicus GN=LOC100909481 PE=3 SV=1	2.63	36.18	2	2	0.879022	1.1169	0.870964	1.1169	0.995947	0.96783
A0A0G2K2B9	A0A0G2K2B9_RAT	Ankyrin-3 OS=Rattus norvegicus GN=Ank3 PE=1 SV=1	16.3	43.24	14	9	0.937562	0.9638	0.981748	1.0093	0.973102	0.124172
A0A0G2K2D6	A0A0G2K2D6_RAT	Protein Tppp OS=Rattus norvegicus GN=Tppp PE=1 SV=1	23.1	69.36	22	12	1.02802	0.8318	0.870964	0.7112	0.860495	0.120026
A0A0G2K2I6	A0A0G2K2I6_RAT	Dedicator of cytokinesis protein 9 OS=Rattus norvegicus GN=Dock9 PE=1 SV=1	2.02	25.2	1	1	0.625173	0.912	0.660694	0.955	0.788217	0.0810868
A0A0G2K2K1	A0A0G2K2K1_RAT	Phosphodiesterase OS=Rattus norvegicus GN=Pde1a PE=3 SV=1	10.32	29.49	5	5	1.11686	1.2942	0.772681	0.8872	1.01774	0.923143
A0A0G2K2L8	A0A0G2K2L8_RAT	Peripheral plasma membrane protein CASK OS=Rattus norvegicus GN=Cask PE=1 SV=1	8.1	41.91	5	5	0.394457	0.3802	1.02802	0.9817	0.696093	0.119785
A0A0G2K2P3	A0A0G2K2P3_RAT	Protein Tnfaip8 OS=Rattus norvegicus GN=Tnfaip8 PE=4 SV=1	2	27.08	1	1	0.539511	0.7516	1	1.3932	0.921078	0.717707
A0A0G2K2S2	A0A0G2K2S2_RAT	Solute carrier family 2, facilitated glucose transporter member 1 OS=Rattus norvegicus GN=Slc2a1 PE=1 SV=1	4	16.9	2	2	0.928966	1	1.28233	1.3804	1.14792	0.126839
A0A0G2K2T2	A0A0G2K2T2_RAT	Protein Fam73a OS=Rattus norvegicus GN=Fam73a PE=4 SV=1	2	17	1	1	1.19124	1.0471	1.27057	1.1169	1.15645	0.0546736
A0A0G2K2V5	A0A0G2K2V5_RAT	Protein Exoc1 OS=Rattus norvegicus GN=Exoc1 PE=1 SV=1	2.14	32.87	3	3	0.390841	2.4434	0.155597	1.0666	1.01411	0.98425
A0A0G2K2V6	A0A0G2K2V6_RAT	Keratin, type I cytoskeletal 10 OS=Rattus norvegicus GN=Krt10 PE=1 SV=1	18.34	47.58	11	10	1.51356	1.1272	1.00925	0.7379	1.09698	0.533858
A0A0G2K326	A0A0G2K326_RAT	Regulator of G-protein signaling 12, isoform CRA_b OS=Rattus norvegicus GN=Rgs12 PE=1 SV=1	2.76	30.58	2	2	0.847227	1.1272	0.946237	1.2706	1.04782	0.642812
A0A0G2K329	A0A0G2K329_RAT	Neuronal cell adhesion molecule OS=Rattus norvegicus GN=Nrcam PE=1 SV=1	4	45.9	30	2	0.954993	1.1169	0.787046	0.912	0.942735	0.431586
A0A0G2K350	A0A0G2K350_RAT	Protein Napg OS=Rattus norvegicus GN=Napg PE=1 SV=1	29.73	60.58	29	15	0.751623	0.879	0.972747	1.1482	0.937893	0.710249
A0A0G2K3D9	A0A0G2K3D9_RAT	Protein Tmem132b (Fragment) OS=Rattus norvegicus GN=Tmem132b PE=4 SV=1	4.99	22.04	3	3	1.15878	1.0666	1.13763	1.0471	1.10253	0.029901
A0A0G2K3I9	A0A0G2K3I9_RAT	MAGUK p55 subfamily member 3 OS=Rattus norvegicus GN=Dusp3 PE=1 SV=1	13	51.18	12	7	0.870964	0.6918	0.660694	0.5297	0.688289	0.0464274
A0A0G2K3Q6	A0A0G2K3Q6_RAT	Fructose-bisphosphate aldolase OS=Rattus norvegicus GN=Aldoc PE=1 SV=1	49.89	84.72	89	25	1.15878	0.9036	1.38038	1.0765	1.12982	0.324324
A0A0G2K3V9	A0A0G2K3V9_RAT	Caseinolytic peptidase B protein homolog OS=Rattus norvegicus GN=Clpb PE=1 SV=1	4.28	38.9	3	3	0.862979	0.871	0.77983	0.7943	0.827027	0.00355043
A0A0G2K3W1	A0A0G2K3W1_RAT	Protein Vwa8 OS=Rattus norvegicus GN=Vwa8 PE=1 SV=1	4.02	32.43	2	2	0.928966	0.8395	0.879022	0.787	0.858622	0.155568
A0A0G2K3Z9	A0A0G2K3Z9_RAT	Uncharacterized protein OS=Rattus norvegicus PE=4 SV=1	24.58	73.37	20	13	1.07647	0.7727	0.972747	0.6982	0.880028	0.214359
A0A0G2K435	A0A0G2K435_RAT	Protein Dnajc7 OS=Rattus norvegicus GN=Dnajc7 PE=1 SV=1	2.01	38	1	1	1.52757	1.0864	1.51356	1.0666	1.29853	0.093198
A0A0G2K459	A0A0G2K459_RAT	Protein Mtch2 OS=Rattus norvegicus GN=Mtch2 PE=1 SV=1	13.68	53.8	7	7	0.963829	0.9727	1.31826	1.3305	1.14632	0.522102
A0A0G2K464	A0A0G2K464_RAT	Secretory carrier membrane protein 5, isoform CRA_a OS=Rattus norvegicus GN=Scamp5 PE=1 SV=1	2.05	10.21	2	1	1.21339	1.0765	1.25892	1.1169	1.16643	0.0437221
A0A0G2K4A0	A0A0G2K4A0_RAT	Protein Rab11fip5 OS=Rattus norvegicus GN=Rab11fip5 PE=1 SV=1	2	22.96	2	1	1.30617	0.9908	1.35519	1.028	1.17004	0.196281
A0A0G2K4T7	A0A0G2K4T7_RAT	General transcription factor II-I OS=Rattus norvegicus GN=Gtf2i PE=1 SV=1	2.02	29.03	1	1	0.937562	0.9204	0.751623	0.7379	0.836871	0.300346
A0A0G2K4X8	A0A0G2K4X8_RAT	S-phase kinase-associated protein 1 OS=Rattus norvegicus GN=Skp1 PE=1 SV=1	8.14	61.21	4	4	0.83946	1.2589	0.809096	1.2134	1.03021	0.839239
A0A0G2K4Y1	A0A0G2K4Y1_RAT	Protein Dnaja3 OS=Rattus norvegicus GN=Dnaja3 PE=1 SV=1	8.05	45.92	5	5	1.0666	0.6855	1.07647	0.6668	0.87384	0.406006
A0A0G2K502	A0A0G2K502_RAT	Malic enzyme OS=Rattus norvegicus GN=Me2 PE=1 SV=1	15.51	57.7	10	9	0.912011	0.9817	0.465586	0.5058	0.716274	0.0163825
A0A0G2K526	A0A0G2K526_RAT	Guanine nucleotide-binding protein G(olf) subunit alpha OS=Rattus norvegicus GN=Gnal PE=1 SV=1	4.01	53.02	5	2	0.887156	0.863	0.831764	0.8017	0.845905	0.00282318
A0A0G2K528	A0A0G2K528_RAT	Protein Stx16 OS=Rattus norvegicus GN=Stx16 PE=1 SV=1	9.49	36.57	5	5	0.963829	0.9908	0.954993	0.9908	0.975105	0.0626096
A0A0G2K536	A0A0G2K536_RAT	Paraplegin OS=Rattus norvegicus GN=Spg7 PE=1 SV=1	2.43	34.96	2	2	1.20226	1.2134	1.1272	1.1272	1.16752	5.16078e-06
A0A0G2K562	A0A0G2K562_RAT	Disintegrin and metalloproteinase domain-containing protein 10 OS=Rattus norvegicus GN=Adam10 PE=1 SV=1	2.29	20.16	1	1	1.01859	1.0093	1.11686	1.0965	1.06031	0.200182
A0A0G2K5C8	A0A0G2K5C8_RAT	Stromal interaction molecule 1 OS=Rattus norvegicus GN=Stim1 PE=1 SV=1	4.03	28.21	2	2	1.01859	0.8166	0.636796	0.5248	0.749197	0.160675
A0A0G2K5E6	A0A0G2K5E6_RAT	Uncharacterized protein OS=Rattus norvegicus PE=4 SV=1	2	33.91	1	1	0.903649	0.9376	0.679204	0.7112	0.807913	0.010011
A0A0G2K5F1	A0A0G2K5F1_RAT	LRP16 protein OS=Rattus norvegicus GN=Macrod1 PE=1 SV=1	6.06	56.66	3	3	0.83946	0.9908	1.00925	1.1912	1.00768	0.932266
A0A0G2K5L2	A0A0G2K5L2_RAT	Protein LOC100911440 OS=Rattus norvegicus GN=LOC100911440 PE=1 SV=1	25.88	67.8	23	13	1.09648	1.0965	1.03753	1.0471	1.0694	0.381195
A0A0G2K5P9	A0A0G2K5P9_RAT	Propionyl-CoA carboxylase alpha chain, mitochondrial OS=Rattus norvegicus GN=Pcca PE=1 SV=1	12.56	43.55	7	7	0.847227	0.673	0.903649	0.7178	0.785419	0.0844364
A0A0G2K5Q8	A0A0G2K5Q8_RAT	Protein Clk2 OS=Rattus norvegicus GN=Clk2 PE=1 SV=1	4.64	31.41	3	3	1	1	0.981748	0.9817	0.990862	0.675708
A0A0G2K5U9	A0A0G2K5U9_RAT	Alpha-actinin-4 OS=Rattus norvegicus GN=Actn4 PE=1 SV=1	29.93	60.04	39	15	0.794328	0.8241	1.22462	1.2359	1.01974	0.833502
A0A0G2K5X6	A0A0G2K5X6_RAT	Tyrosine-protein kinase receptor OS=Rattus norvegicus GN=Ntrk2 PE=3 SV=1	13.07	37.4	7	7	0.60256	0.955	0.711214	1.1695	0.859568	0.427057
A0A0G2K627	A0A0G2K627_RAT	Isoprenoid synthase domain-containing protein OS=Rattus norvegicus GN=Ispd PE=1 SV=1	2.04	20.82	1	1	0.870964	1.1376	0.847227	1.1066	0.990598	0.925791
A0A0G2K654	A0A0G2K654_RAT	RCG45246 OS=Rattus norvegicus GN=Hist1h1c PE=1 SV=1	13.95	37.74	7	7	2.55859	1.406	2.1677	1.1803	1.82815	0.0327479
A0A0G2K657	A0A0G2K657_RAT	Opioid-binding protein/cell adhesion molecule OS=Rattus norvegicus GN=Opcml PE=4 SV=1	12.7	46.38	9	6	1.10662	0.8318	1.02802	0.7727	0.934785	0.605702
A0A0G2K677	A0A0G2K677_RAT	Protein Sptbn4 OS=Rattus norvegicus GN=Sptbn4 PE=1 SV=1	11.87	46	17	9	0.787046	0.4487	1.44544	0.929	0.902546	0.659
A0A0G2K6G2	A0A0G2K6G2_RAT	Adipocyte plasma membrane-associated protein OS=Rattus norvegicus GN=Apmap PE=1 SV=1	4.69	37.11	3	3	0.937562	1.0568	0.895365	1.0093	0.974757	0.553553
A0A0G2K6H2	A0A0G2K6H2_RAT	Maleylacetoacetate isomerase OS=Rattus norvegicus GN=Gstz1 PE=1 SV=1	6.04	71.63	5	3	1.09648	1.2023	1.18032	1.2942	1.19332	0.129835
A0A0G2K6I0	A0A0G2K6I0_RAT	Uncharacterized protein OS=Rattus norvegicus GN=LOC691716 PE=3 SV=1	4.07	51.18	3	2	0.444631	0.7244	0.544503	0.9036	0.654283	0.0381961
A0A0G2K6T9	A0A0G2K6T9_RAT	Protein Pcdh1 OS=Rattus norvegicus GN=Pcdh1 PE=1 SV=1	26.41	33.67	15	14	0.903649	1.0965	0.731139	0.871	0.900572	0.31596
A0A0G2K6U1	A0A0G2K6U1_RAT	Vesicle-fusing ATPase OS=Rattus norvegicus GN=Nsf PE=1 SV=1	103.35	81.18	98	51	1.41906	1.2246	1.07647	0.9376	1.16443	0.108423
A0A0G2K6X9	A0A0G2K6X9_RAT	Adenosine kinase OS=Rattus norvegicus GN=Adk PE=1 SV=1	7.78	40.45	6	5	0.990832	1.0375	0.981748	1.028	1.00952	0.56178
A0A0G2K724	A0A0G2K724_RAT	Malignant T-cell-amplified sequence OS=Rattus norvegicus GN=Mcts1 PE=1 SV=1	2	40.88	1	1	1.05682	0.9817	1.00925	0.9376	0.996343	0.950604
A0A0G2K737	A0A0G2K737_RAT	Thioredoxin-like protein 1 OS=Rattus norvegicus GN=Txnl1 PE=1 SV=1	14.01	76.03	9	7	0.92045	0.7586	0.928966	0.7656	0.843404	0.035345
A0A0G2K743	A0A0G2K743_RAT	Protein RGD1562415 OS=Rattus norvegicus GN=RGD1562415 PE=4 SV=1	2.65	51.3	2	2	0.903649	0.9204	1.02802	1.0471	0.974791	0.616069
A0A0G2K757	A0A0G2K757_RAT	Dolichyl-diphosphooligosaccharide--protein glycosyltransferase subunit 2 OS=Rattus norvegicus GN=Rpn2 PE=1 SV=1	2	16.51	1	1	1.27057	0.5546	1.72187	0.7516	1.07466	0.802316
A0A0G2K777	A0A0G2K777_RAT	Protein Rhot1 OS=Rattus norvegicus GN=Rhot1 PE=1 SV=1	8.77	25.13	5	5	0.77983	1.028	1.1272	1.4859	1.10523	0.468873
A0A0G2K7F7	A0A0G2K7F7_RAT	Tropomyosin alpha-1 chain OS=Rattus norvegicus GN=Tpm1 PE=1 SV=1	5.58	46.53	12	7	1.02802	1.1272	1.09648	1.2134	1.11627	0.0303545
A0A0G2K7G2	A0A0G2K7G2_RAT	Protein Agfg2 OS=Rattus norvegicus GN=Agfg2 PE=1 SV=1	4	18.03	3	2	0.928966	0.8954	0.772681	0.7447	0.835437	0.00418802
A0A0G2K7G7	A0A0G2K7G7_RAT	Septin-8 OS=Rattus norvegicus GN=Sept8 PE=1 SV=1	20.43	62.11	17	10	1.02802	1.1482	1.18032	1.3062	1.16568	0.0598823
A0A0G2K7J0	A0A0G2K7J0_RAT	Long-chain-fatty-acid--CoA ligase ACSBG1 OS=Rattus norvegicus GN=Acsbg1 PE=1 SV=1	18.99	31.1	11	9	1.00925	0.9908	1.03753	1.028	1.0164	0.419035
A0A0G2K7K2	A0A0G2K7K2_RAT	Apoptosis-inducing factor 1, mitochondrial OS=Rattus norvegicus GN=Aifm1 PE=1 SV=1	14.07	45.89	8	8	0.679204	1.2134	1.1272	1.9055	1.23133	0.435514
A0A0G2K7K9	A0A0G2K7K9_RAT	Protein Camsap2 OS=Rattus norvegicus GN=Camsap2 PE=1 SV=1	8.26	27.26	5	4	0.946237	0.8395	0.990832	0.871	0.911892	0.0819899
A0A0G2K7M1	A0A0G2K7M1_RAT	Glyceraldehyde-3-phosphate dehydrogenase OS=Rattus norvegicus PE=1 SV=1	4.07	72.67	82	4	0.855067	0.9036	0.816582	0.863	0.859562	0.115012
A0A0G2K7W6	A0A0G2K7W6_RAT	Protein RGD1562402 OS=Rattus norvegicus GN=RGD1562402 PE=3 SV=1	2.01	56.08	1	1	0.630957	0.6668	0.816582	0.8551	0.74236	0.00802389
A0A0G2K7Y0	A0A0G2K7Y0_RAT	Complement component receptor 1-like protein OS=Rattus norvegicus GN=Cr1l PE=1 SV=1	2.01	15.41	1	1	1.18032	1.5417	0.717794	0.9376	1.09435	0.545991
A0A0G2K7Y2	A0A0G2K7Y2_RAT	Oxidation resistance protein 1 OS=Rattus norvegicus GN=Oxr1 PE=1 SV=1	47.24	48.11	26	24	1.07647	0.955	1.08643	0.9638	1.02042	0.728635
A0A0G2K808	A0A0G2K808_RAT	Protein Asap2 OS=Rattus norvegicus GN=Asap2 PE=1 SV=1	2.96	30.09	3	2	1.0666	0.955	1.04713	0.9376	1.00158	0.979555
A0A0G2K824	A0A0G2K824_RAT	Mannose-1-phosphate guanyltransferase alpha OS=Rattus norvegicus GN=Gmppa PE=1 SV=1	2.04	19.76	1	1	1.14815	1.0186	1.24738	1.1066	1.13018	0.115781
A0A0G2K857	A0A0G2K857_RAT	Kinesin-like protein OS=Rattus norvegicus GN=Kifc2 PE=3 SV=1	2.01	20.83	2	1	0.895365	0.9638	0.903649	0.9727	0.933879	0.312159
A0A0G2K872	A0A0G2K872_RAT	Cell adhesion molecule 3 OS=Rattus norvegicus GN=Cadm3 PE=1 SV=1	13.8	39.07	8	7	0.963829	0.912	1.03753	0.9817	0.973764	0.452477
A0A0G2K890	A0A0G2K890_RAT	Ezrin OS=Rattus norvegicus GN=Ezr PE=1 SV=1	27.47	60	19	13	1.44544	1.0471	0.887156	0.6427	1.0056	0.979858
A0A0G2K8E7	A0A0G2K8E7_RAT	Glycerophosphodiester phosphodiesterase domain-containing protein 1 OS=Rattus norvegicus GN=Gdpd1 PE=1 SV=1	4.17	29.84	3	2	0.972747	1.1169	1.05682	1.2134	1.08997	0.197595
A0A0G2K8H0	A0A0G2K8H0_RAT	Caprin-1 OS=Rattus norvegicus GN=Caprin1 PE=1 SV=1	8.5	29.31	5	5	1.02802	1.0666	1.01859	1.0568	1.0425	0.460357
A0A0G2K8K0	A0A0G2K8K0_RAT	Protein Sfpq OS=Rattus norvegicus GN=Sfpq PE=1 SV=1	20.21	46.98	10	10	0.954993	1.4454	0.870964	1.3062	1.14439	0.414206
A0A0G2K8N6	A0A0G2K8N6_RAT	Protein Ankmy2 OS=Rattus norvegicus GN=Ankmy2 PE=1 SV=1	4.12	33.49	2	2	0.870964	0.8872	0.946237	0.9638	0.91705	0.00254976
A0A0G2K8P3	A0A0G2K8P3_RAT	E3 ubiquitin-protein ligase NEDD4 OS=Rattus norvegicus GN=Nedd4 PE=1 SV=1	12.98	27.56	8	8	0.554626	0.4831	0.928966	0.8241	0.697698	0.0043822
A0A0G2K8S6	A0A0G2K8S6_RAT	Glucosidase 1 OS=Rattus norvegicus GN=LOC103692171 PE=1 SV=1	3.12	21.34	3	3	0.831764	0.8472	0.879022	0.8954	0.863347	0.000103434
A0A0G2K8T0	A0A0G2K8T0_RAT	Acid ceramidase OS=Rattus norvegicus GN=Asah1 PE=1 SV=1	2.66	23.36	2	2	0.660694	1.2246	0.772681	1.4191	1.01927	0.935323
A0A0G2K911	A0A0G2K911_RAT	NSFL1 cofactor p47 OS=Rattus norvegicus GN=Nsfl1c PE=1 SV=1	13.09	47.94	9	7	0.981748	0.9638	1.11686	1.0965	1.03973	0.229907
A0A0G2K977	A0A0G2K977_RAT	Golgin subfamily A member 2 OS=Rattus norvegicus GN=Golga2 PE=1 SV=1	2.48	28.95	2	2	1.38038	0.9817	1.49969	1.0568	1.22964	0.137898
A0A0G2K9A2	A0A0G2K9A2_RAT	Actin related protein 2/3 complex, subunit 2 (Predicted), isoform CRA_a OS=Rattus norvegicus GN=Arpc2 PE=1 SV=1	28.95	71.67	19	16	0.870964	1.0965	0.731139	0.9376	0.909051	0.501648
A0A0G2K9B4	A0A0G2K9B4_RAT	Mitochondrial ribosomal protein L15 (Predicted), isoform CRA_b OS=Rattus norvegicus GN=Mrpl15 PE=1 SV=1	2.03	39.66	1	1	0.60256	1.2706	0.879022	1.8535	1.15142	0.613327
A0A0G2K9D7	A0A0G2K9D7_RAT	Protein Pcdhgc3 OS=Rattus norvegicus GN=Pcdhgc3 PE=1 SV=1	4.02	25.8	2	2	0.92045	0.7447	1.43219	1.1588	1.06403	0.66954
A0A0G2K9E0	A0A0G2K9E0_RAT	Ribonuclease inhibitor OS=Rattus norvegicus GN=Rnh1 PE=1 SV=1	31.17	67.07	18	16	1	1	1.00925	1.0093	1.00464	0.672643
A0A0G2K9E5	A0A0G2K9E5_RAT	Protein Lars2 OS=Rattus norvegicus GN=Lars2 PE=1 SV=1	2.03	24.06	2	1	0.928966	0.8241	1.11686	0.9908	0.965182	0.570802
A0A0G2K9H6	A0A0G2K9H6_RAT	Synaptotagmin-17 OS=Rattus norvegicus GN=Syt17 PE=1 SV=1	2.67	34.47	3	3	1.01859	1.1376	0.963829	1.0765	1.04913	0.501138
A0A0G2K9J2	A0A0G2K9J2_RAT	Protein Atp6v1h OS=Rattus norvegicus GN=Atp6v1h PE=1 SV=1	29.92	56.73	23	14	1.43219	0.7727	1.67494	0.955	1.20871	0.397628
A0A0G2K9L2	A0A0G2K9L2_RAT	Protein Tom1l2 OS=Rattus norvegicus GN=Tom1l2 PE=1 SV=1	36.09	60.23	21	18	0.963829	1.0568	0.717794	0.7943	0.883181	0.22365
A0A0G2K9Q0	A0A0G2K9Q0_RAT	Protein Tbck OS=Rattus norvegicus GN=Tbck PE=1 SV=1	2	19.8	1	1	0.972747	0.7178	1.05682	0.7798	0.881791	0.416864
A0A0G2K9Q6	A0A0G2K9Q6_RAT	Calcium-transporting ATPase OS=Rattus norvegicus GN=Atp2b3 PE=1 SV=1	14.46	44.59	25	10	0.981748	1.5136	0.990832	1.5849	1.26777	0.170574
A0A0G2K9Q7	A0A0G2K9Q7_RAT	Protein Map1lc3b2 OS=Rattus norvegicus GN=Map1lc3b2 PE=3 SV=1	2	32.8	3	1	1.28233	1.0375	0.92045	0.7447	0.996245	0.971244
A0A0G2K9S4	A0A0G2K9S4_RAT	Unconventional myosin-Va OS=Rattus norvegicus GN=Myo5a PE=1 SV=1	4.35	34.54	3	3	0.413047	0.4571	1.33045	1.3804	0.89525	0.699749
A0A0G2K9T1	A0A0G2K9T1_RAT	E3 ubiquitin-protein ligase OS=Rattus norvegicus GN=Itch PE=1 SV=1	4	26.98	2	2	0.394457	0.6855	0.636796	1.1066	0.705838	0.0960157
A0A0G2K9V4	A0A0G2K9V4_RAT	Cytohesin-3 OS=Rattus norvegicus GN=Cyth3 PE=4 SV=1	1.75	32.48	2	2	0.870964	0.8318	1.02802	0.9817	0.92812	0.277562
A0A0G2K9V6	A0A0G2K9V6_RAT	Threonine--tRNA ligase, cytoplasmic OS=Rattus norvegicus GN=Tars PE=1 SV=1	23.27	52.22	12	12	1.25892	1.0375	1.51356	1.2706	1.27015	0.0413072
A0A0G2KAE6	A0A0G2KAE6_RAT	Protein Fam73b OS=Rattus norvegicus GN=Fam73b PE=1 SV=1	3.85	25.13	2	2	0.711214	0.7586	0.903649	0.955	0.832116	0.0650146
A0A0G2KAI8	A0A0G2KAI8_RAT	Protein Drg2 OS=Rattus norvegicus GN=Drg2 PE=1 SV=1	7.67	33.79	4	4	0.963829	0.9462	0.981748	0.9638	0.963894	0.206808
A0A0G2KAL9	A0A0G2KAL9_RAT	Mitochondrial fission factor OS=Rattus norvegicus GN=Mff PE=1 SV=1	12.21	68.38	7	6	0.831764	0.929	0.672977	0.7379	0.79291	0.00758623
A0A0G2KAU2	A0A0G2KAU2_RAT	Armadillo repeat-containing X-linked protein 3 OS=Rattus norvegicus GN=Armcx3 PE=1 SV=1	1.47	42.59	2	2	0.744732	1.5276	1.09648	2.2699	1.40968	0.332461
A0A0G2KAV8	A0A0G2KAV8_RAT	Regulating synaptic membrane exocytosis protein 1 OS=Rattus norvegicus GN=Rims1 PE=1 SV=1	8.11	42.61	4	4	0.928966	0.9727	0.862979	0.9036	0.917061	0.00166921
A0A0G2KAW7	A0A0G2KAW7_RAT	Eukaryotic translation initiation factor 4H OS=Rattus norvegicus GN=Eif4h PE=1 SV=1	12.05	82.25	6	6	0.903649	0.6792	1.1695	0.9204	0.918187	0.573009
A0A0G2KAZ7	A0A0G2KAZ7_RAT	Heterogeneous nuclear ribonucleoprotein D-like OS=Rattus norvegicus GN=Hnrnpdl PE=1 SV=1	1.67	33.17	4	1	1.19124	0.929	1.13763	0.8872	1.03627	0.724989
A0A0G2KB61	A0A0G2KB61_RAT	Protein Ppp1r13b OS=Rattus norvegicus GN=Ppp1r13b PE=1 SV=1	2.04	26.64	1	1	0.928966	0.9376	1.1272	1.1482	1.03549	0.522224
A0A0G2KB92	A0A0G2KB92_RAT	Serine/threonine-protein kinase DCLK1 OS=Rattus norvegicus GN=Dclk1 PE=1 SV=1	34.42	49.79	21	17	0.591562	0.7798	0.928966	1.2589	0.889807	0.58759
A0A0G2KB98	A0A0G2KB98_RAT	Glycogen synthase kinase-3 beta OS=Rattus norvegicus GN=Gsk3b PE=1 SV=1	10.27	53.02	8	6	0.809096	1.3183	1.19124	1.8535	1.29303	0.199108
A0A0G2KBC7	A0A0G2KBC7_RAT	ATP-dependent 6-phosphofructokinase OS=Rattus norvegicus GN=Pfkm PE=1 SV=1	41.7	56.87	36	20	1.01859	1.2023	1.39316	1.6596	1.31841	0.0434219
A0A0G2QC21	A0A0G2QC21_RAT	Rho guanine nucleotide exchange factor 7 OS=Rattus norvegicus GN=Arhgef7 PE=1 SV=1	8.78	33.87	6	5	1.36773	0.9908	1.04713	0.7379	1.03589	0.809858
A0A0G2QC33	A0A0G2QC33_RAT	Protein Atg4b OS=Rattus norvegicus GN=Atg4b PE=1 SV=1	2.14	29.77	1	1	1.11686	1.0765	1.01859	0.9908	1.05069	0.298342
A0A0H2UH94	A0A0H2UH94_RAT	GRIP and coiled-coil domain-containing protein 2 OS=Rattus norvegicus GN=Gcc2 PE=1 SV=1	1.67	30.22	1	1	0.685488	0.8166	0.801678	0.955	0.814692	0.182145
A0A0H2UH99	A0A0H2UH99_RAT	60S ribosomal protein L24 OS=Rattus norvegicus GN=Rpl24 PE=1 SV=1	7.61	60.26	4	4	1.0666	1.1588	0.613762	0.6918	0.88274	0.295182
A0A0H2UHB7	A0A0H2UHB7_RAT	Anion exchange protein OS=Rattus norvegicus GN=Slc4a4 PE=1 SV=1	8.12	19.65	4	4	0.903649	1.1272	0.855067	1.0568	0.985679	0.856572
A0A0H2UHD9	A0A0H2UHD9_RAT	Nicalin OS=Rattus norvegicus GN=Ncln PE=1 SV=1	2	25.62	1	1	0.855067	0.871	1.13763	1.1588	1.00562	0.93241
A0A0H2UHE1	A0A0H2UHE1_RAT	Succinate-CoA ligase, GDP-forming, alpha subunit, isoform CRA_b OS=Rattus norvegicus GN=Suclg1 PE=1 SV=1	19.11	46.39	20	10	0.954993	1.1803	0.847227	1.0375	1.005	0.962659
A0A0H2UHE5	A0A0H2UHE5_RAT	Protein phosphatase 1A OS=Rattus norvegicus GN=Ppm1a PE=1 SV=1	11.07	27.54	6	6	0.981748	0.9462	0.954993	0.9204	0.950835	0.0509342
A0A0H2UHF6	A0A0H2UHF6_RAT	PRA1 family protein 3 OS=Rattus norvegicus GN=Arl6ip5 PE=1 SV=1	4	24.64	2	2	1.22462	1.1912	1.09648	1.0666	1.14472	0.0257299
A0A0H2UHG0	A0A0H2UHG0_RAT	Tyrosine--tRNA ligase OS=Rattus norvegicus GN=Yars PE=1 SV=1	14.46	57.62	11	7	0.887156	0.7112	0.758578	0.5861	0.735758	0.0508532
A0A0H2UHG3	A0A0H2UHG3_RAT	Cullin 5 OS=Rattus norvegicus GN=Cul5 PE=1 SV=1	11.85	44.21	7	7	0.954993	0.9908	0.990832	1.0186	0.988806	0.451382
A0A0H2UHG4	A0A0H2UHG4_RAT	Cyclin-dependent kinase 18 OS=Rattus norvegicus GN=Cdk18 PE=1 SV=1	2.01	26.24	2	1	0.928966	1.1912	0.855067	1.0864	1.01541	0.878738
A0A0H2UHI7	A0A0H2UHI7_RAT	ATPase family AAA domain-containing protein 1 OS=Rattus norvegicus GN=Atad1 PE=1 SV=1	7.51	41.19	4	4	0.928966	1.1066	0.895365	1.0765	1.00186	0.989942
A0A0H2UHL9	A0A0H2UHL9_RAT	Drebrin OS=Rattus norvegicus GN=Dbn1 PE=1 SV=1	35.37	46.46	20	18	1.09648	0.7379	1.48594	0.9638	1.07103	0.677651
A0A0H2UHM5	A0A0H2UHM5_RAT	Protein disulfide-isomerase OS=Rattus norvegicus GN=Pdia3 PE=1 SV=1	53.74	63.53	32	26	1.08643	0.8395	0.903649	0.6982	0.881944	0.256663
A0A0H2UHM7	A0A0H2UHM7_RAT	Protein LOC100909441 OS=Rattus norvegicus GN=LOC100909441 PE=3 SV=1	8	93.75	345	4	1.28233	4.3652	1.44544	4.8306	2.98089	0.0826978
A0A0H2UHP1	A0A0H2UHP1_RAT	Retinal dehydrogenase 1 OS=Rattus norvegicus GN=Aldh1a1 PE=1 SV=1	3.86	24.57	5	2	0.666807	0.7379	0.630957	0.6918	0.681866	0.0820567
A0A0H2UHQ0	A0A0H2UHQ0_RAT	4F2 cell-surface antigen heavy chain OS=Rattus norvegicus GN=Slc3a2 PE=1 SV=1	23.77	42.76	23	12	0.654636	0.7311	1.04713	1.1912	0.906016	0.386621
A0A0H2UHQ3	A0A0H2UHQ3_RAT	Microtubule-associated protein 1S OS=Rattus norvegicus GN=Map1s PE=1 SV=1	12.07	31.3	6	6	0.954993	1.0666	0.887156	0.9908	0.974887	0.624407
A0A0H2UHQ9	A0A0H2UHQ9_RAT	Synaptopodin OS=Rattus norvegicus GN=Synpo PE=1 SV=1	12.35	30.63	8	7	1.6293	1.1272	1.69044	1.1695	1.40411	0.0559135
A0A0H2UHR7	A0A0H2UHR7_RAT	Filamin-C OS=Rattus norvegicus GN=Flnc PE=1 SV=1	2.28	22.47	2	2	0.816582	0.9638	0.642688	0.7586	0.795418	0.0298911
A0A0H2UHS1	A0A0H2UHS1_RAT	RCG47431 OS=Rattus norvegicus GN=Bles03 PE=1 SV=1	6	52.4	4	4	0.92045	0.9817	0.937562	1	0.959928	0.162814
A0A0H2UHT5	A0A0H2UHT5_RAT	Protein phosphatase 1G OS=Rattus norvegicus GN=Ppm1g PE=1 SV=1	2.01	16.79	1	1	1.07647	0.7379	0.972747	0.6607	0.861953	0.302908
A0A0H2UHV6	A0A0H2UHV6_RAT	Calcineurin subunit B type 1 OS=Rattus norvegicus GN=Ppp3r1 PE=4 SV=1	14.84	89.38	12	9	0.847227	1.0471	0.564937	0.6918	0.787766	0.217282
A0A0H2UHV9	A0A0H2UHV9_RAT	Coatomer subunit gamma OS=Rattus norvegicus GN=Copg2 PE=1 SV=1	14.53	32.3	7	7	1.07647	0.8872	1	0.8241	0.946941	0.453698
A0A0H2UHX3	A0A0H2UHX3_RAT	40S ribosomal protein S4 OS=Rattus norvegicus GN=Rps4x PE=1 SV=1	8.52	45.52	7	5	1.03753	1.1912	0.887156	1.028	1.03597	0.642931
A0A0H2UHZ6	A0A0H2UHZ6_RAT	Poly(U)-binding-splicing factor PUF60 OS=Rattus norvegicus GN=Puf60 PE=1 SV=1	6.08	34.99	4	3	0.963829	0.879	0.972747	0.8872	0.925694	0.0463056
A0A0H2UI02	A0A0H2UI02_RAT	Serine/threonine kinase 11 (Predicted), isoform CRA_a OS=Rattus norvegicus GN=Stk11 PE=1 SV=1	2.09	23.62	1	1	0.928966	1.0666	1.03753	1.1912	1.05607	0.375322
A0A0H2UI10	A0A0H2UI10_RAT	Protein O-GlcNAcase OS=Rattus norvegicus GN=Mgea5 PE=1 SV=1	10.94	37.03	8	6	0.801678	1.1482	0.946237	1.3428	1.05973	0.693129
A0A0H2UI35	A0A0H2UI35_RAT	Homer protein homolog 1 OS=Rattus norvegicus GN=Homer1 PE=1 SV=1	14.36	53.28	8	8	1.04713	0.929	1.19124	1.0568	1.05604	0.316782
A0A0U1RRP5	A0A0U1RRP5_RAT	SH3 and multiple ankyrin repeat domains protein 3 (Fragment) OS=Rattus norvegicus GN=Shank3 PE=1 SV=1	3.96	14.29	2	2	1.07647	1.1588	0.946237	1.028	1.05238	0.343753
A0A0U1RRT8	A0A0U1RRT8_RAT	Protein Sept6 OS=Rattus norvegicus GN=Sept6 PE=1 SV=1	24.46	50.93	17	13	0.946237	0.9817	1.0666	1.1066	1.02528	0.429179
A0A0U1RRV5	A0A0U1RRV5_RAT	Clustered mitochondria protein homolog OS=Rattus norvegicus GN=Cluh PE=1 SV=1	1.39	27.65	1	1	0.990832	0.9204	0.990832	0.9204	0.955616	0.165363
A0A0U1RRX4	A0A0U1RRX4_RAT	Microtubule-associated protein OS=Rattus norvegicus GN=Map2 PE=1 SV=1	2	66.27	102	1	0.794328	0.8091	0.903649	0.9204	0.856869	0.195982
A0A0U1RVI2	A0A0U1RVI2_RAT	Mitogen-activated protein kinase OS=Rattus norvegicus GN=Mapk10 PE=4 SV=1	8.46	40.73	5	5	0.824138	1.1695	0.751623	1.0765	0.95544	0.744784
A0A140TA89	A0A140TA89_RAT	Glycine amidinotransferase, mitochondrial OS=Rattus norvegicus GN=Gatm PE=1 SV=1	6.09	59.31	5	3	1.15878	0.787	1.0666	0.7244	0.934193	0.703907
A0A140TAA3	A0A140TAA3_RAT	Ral GTPase-activating protein subunit alpha-1 OS=Rattus norvegicus GN=Ralgapa1 PE=1 SV=1	2.22	16.68	1	1	1.04713	1.3305	1.07647	1.3552	1.20232	0.0673098
A0A140TAB3	A0A140TAB3_RAT	Kinesin light chain 1 OS=Rattus norvegicus GN=Klc1 PE=1 SV=1	16.55	46.38	9	7	0.937562	0.929	0.946237	0.929	0.93545	0.000312411
A0A140TAC3	A0A140TAC3_RAT	Epsin-1 OS=Rattus norvegicus GN=Epn1 PE=1 SV=1	12.34	29.69	10	8	0.765597	0.7656	0.862979	0.863	0.814294	0.000124024
A0A140TAD1	A0A140TAD1_RAT	ADP-sugar pyrophosphatase OS=Rattus norvegicus GN=Nudt5 PE=1 SV=1	2.05	28.31	1	1	0.937562	0.9462	1.10662	1.1169	1.02682	0.511597
A0A140TAE0	A0A140TAE0_RAT	Major vault protein OS=Rattus norvegicus GN=Mvp PE=1 SV=1	2.04	23.54	1	1	0.83946	1.0093	1.02802	1.2359	1.02817	0.772255
A0A140TAE6	A0A140TAE6_RAT	Trans-2-enoyl-CoA reductase, mitochondrial OS=Rattus norvegicus GN=Mecr PE=1 SV=1	4.02	31.64	2	2	1.14815	2.1281	1.11686	2.1677	1.6402	0.0754831
A0A140TAF0	A0A140TAF0_RAT	RCG62531, isoform CRA_g OS=Rattus norvegicus GN=Tpm3 PE=1 SV=1	2.76	63.16	11	3	1.02802	1.1272	0.83946	0.929	0.980919	0.784132
A0A140TAF7	A0A140TAF7_RAT	Protein O-glucosyltransferase 1 OS=Rattus norvegicus GN=Poglut1 PE=1 SV=1	2	26.65	2	2	1.05682	0.7516	1.11686	0.8017	0.931745	0.727072
A0A140TAH1	A0A140TAH1_RAT	Hepatocyte growth factor-regulated tyrosine kinase substrate OS=Rattus norvegicus GN=Hgs PE=1 SV=1	7.82	27.35	5	5	0.912011	0.912	0.946237	0.9462	0.929112	1.23303e-06
A0A140TAH5	A0A140TAH5_RAT	AP-2 complex subunit mu OS=Rattus norvegicus GN=Ap2m1 PE=1 SV=1	12.76	52.07	9	7	0.981748	1.2023	1.49969	1.8197	1.37586	0.0512829
A0A140TAH7	A0A140TAH7_RAT	Actin-binding LIM protein 2 OS=Rattus norvegicus GN=Ablim2 PE=1 SV=1	3.6	27.54	2	2	0.990832	1.1695	0.855067	1.0093	1.00617	0.935072
A0A140TAI3	A0A140TAI3_RAT	Heterogeneous nuclear ribonucleoprotein C OS=Rattus norvegicus GN=Hnrnpc PE=1 SV=1	2.22	47.44	1	1	1.25892	1.0093	1.33045	1.0666	1.16632	0.0973399
A0A140TAJ1	A0A140TAJ1_RAT	N-chimaerin OS=Rattus norvegicus GN=Chn1 PE=1 SV=1	6.01	38.53	3	3	0.887156	1.0864	0.895365	1.0965	0.991355	0.907976
A0A140TAJ3	A0A140TAJ3_RAT	Far upstream element-binding protein 1 OS=Rattus norvegicus GN=Fubp1 PE=1 SV=1	12.26	38.47	7	6	0.946237	0.929	0.928966	0.9204	0.931151	0.000362426
A0A140TAJ5	A0A140TAJ5_RAT	Phosphatidylinositol 4-kinase alpha OS=Rattus norvegicus GN=Pi4ka PE=1 SV=1	6.96	33.86	5	5	0.636796	1.028	0.824138	1.3062	0.948783	0.837177
A0A140UHX6	A0A140UHX6_RAT	Protein Sptb OS=Rattus norvegicus GN=Sptb PE=1 SV=1	37.26	45.08	28	20	0.751623	0.871	0.717794	0.8551	0.798879	0.0127029
A0A140UHX9	A0A140UHX9_RAT	Protein Ccz1b OS=Rattus norvegicus GN=Ccz1b PE=1 SV=1	2.05	35	1	1	1.09648	1.3552	1.00925	1.2474	1.17708	0.130297
A0A5D0	A0A5D0_RAT	Cd200 molecule OS=Rattus norvegicus GN=Cd200 PE=2 SV=1	4	29.14	3	2	1.01859	0.9462	1.00925	0.9376	0.977911	0.552695
A0FKI7	ACBD5_RAT	Acyl-CoA-binding domain-containing protein 5 OS=Rattus norvegicus GN=Acbd5 PE=1 SV=1	2	33.99	1	1	0.794328	0.8872	0.642688	0.7112	0.758854	0.002203
A0JN30	A0JN30_RAT	Canopy 2 homolog (Zebrafish) OS=Rattus norvegicus GN=Cnpy2 PE=1 SV=1	4	30.22	3	2	0.870964	1.0375	0.862979	1.028	0.949861	0.459677
A0JPJ7	OLA1_RAT	Obg-like ATPase 1 OS=Rattus norvegicus GN=Ola1 PE=2 SV=1	18.41	58.08	10	9	0.937562	0.6918	1.36773	1	0.999273	0.996672
A1A5L1	A1A5L1_RAT	Bleomycin hydrolase OS=Rattus norvegicus GN=Blmh PE=1 SV=1	8.39	41.54	6	6	0.990832	0.5598	1.5417	0.8551	0.986858	0.960931
A1L1I3	NUMBL_RAT	Numb-like protein OS=Rattus norvegicus GN=Numbl PE=1 SV=1	7.41	31.92	4	4	1	0.9727	0.981748	0.955	0.977362	0.218627
A1L1J8	A1L1J8_RAT	Protein Rab5b OS=Rattus norvegicus GN=Rab5b PE=1 SV=1	16.68	68.37	15	8	1.10662	1.1272	1.13763	1.1588	1.13256	0.241689
A1L1M0	A1L1M0_RAT	Protein kinase, cAMP-dependent, catalytic, alpha OS=Rattus norvegicus GN=Prkaca PE=1 SV=1	18.41	46.15	10	10	1.00925	1.0568	1.03753	1.0864	1.0475	0.0793928
A2IBE0	A2IBE0_RAT	Membrane-bound carbonic anhydrase 14 OS=Rattus norvegicus GN=Car14 PE=1 SV=1	2	12.46	1	1	0.597035	0.5346	0.946237	0.8472	0.731268	0.170192
A2RRU1	GYS1_RAT	Glycogen [starch] synthase, muscle OS=Rattus norvegicus GN=Gys1 PE=1 SV=1	4	24.39	2	2	0.229087	0.1067	2.60615	0.7943	0.93406	0.921266
A2RUW1	TOLIP_RAT	Toll-interacting protein OS=Rattus norvegicus GN=Tollip PE=1 SV=1	14.97	58.03	9	9	1.83654	1.3804	1.07647	0.8318	1.2813	0.173118
A2VCX1	TIPRL_RAT	TIP41-like protein OS=Rattus norvegicus GN=Tiprl PE=1 SV=1	3.08	25.83	2	2	2.05116	0.929	1.28233	0.5808	1.21082	0.561612
A2VD09	A2VD09_RAT	Abi1 protein OS=Rattus norvegicus GN=Abi1 PE=1 SV=1	17.86	38.46	10	9	1.01859	1.1482	0.816582	0.9204	0.975943	0.724804
A4GW50	A4GW50_RAT	Protein Stk38l OS=Rattus norvegicus GN=Stk38l PE=1 SV=1	2.04	26.72	1	1	0.83946	0.955	0.946237	1.0765	0.954299	0.425573
A6JUQ6	CLVS2_RAT	Clavesin-2 OS=Rattus norvegicus GN=Clvs2 PE=1 SV=1	6.02	26.61	3	3	0.963829	1.0765	0.981748	1.0965	1.02964	0.494386
A8WCF8	TPRGL_RAT	Tumor protein p63-regulated gene 1-like protein OS=Rattus norvegicus GN=Tprg1l PE=1 SV=1	11.89	63.53	7	7	0.946237	0.871	1.00925	0.9204	0.936723	0.377783
A9UMV9	A9UMV9_RAT	Ndufa7 protein OS=Rattus norvegicus GN=Ndufa7 PE=1 SV=1	7.77	73.21	6	4	1.00925	1.0666	0.990832	1.0471	1.02845	0.459079
A9UMW1	A9UMW1_RAT	Glutathione S-transferase alpha 4 OS=Rattus norvegicus GN=Gsta4 PE=1 SV=1	8.94	67.12	8	5	0.895365	0.8318	0.691831	0.6486	0.766899	0.00242666
B0BMT9	B0BMT9_RAT	Protein Sqrdl OS=Rattus norvegicus GN=Sqrdl PE=1 SV=1	2.13	31.56	2	2	0.895365	0.955	0.83946	0.8872	0.894256	0.0577907
B0BMV5	B0BMV5_RAT	RAB8B, member RAS oncogene family OS=Rattus norvegicus GN=Rab8b PE=1 SV=1	2.07	54.59	9	1	0.801678	1.4997	1.15878	2.0512	1.37784	0.210425
B0BMW0	B0BMW0_RAT	RAB14, member RAS oncogene family OS=Rattus norvegicus GN=Rab14 PE=1 SV=1	16.41	84.19	18	9	0.666807	0.673	1.05682	1.0666	0.865806	0.130457
B0BMW2	B0BMW2_RAT	3-hydroxyacyl-CoA dehydrogenase type-2 OS=Rattus norvegicus GN=Hsd17b10 PE=1 SV=1	22.51	82.38	13	11	0.990832	0.955	0.946237	0.912	0.951017	0.13614
B0BMX3	B0BMX3_RAT	Protein S100a16 OS=Rattus norvegicus GN=S100a16 PE=1 SV=1	3.67	32.52	2	2	1.25892	1.7865	1.1695	1.7061	1.48026	0.00211148
B0BMY7	B0BMY7_RAT	Protein Twf2 OS=Rattus norvegicus GN=Twf2 PE=1 SV=1	8.12	58.74	7	4	1.04713	0.8472	1.1272	0.8872	0.977182	0.905208
B0BN18	PFD2_RAT	Prefoldin subunit 2 OS=Rattus norvegicus GN=Pfdn2 PE=2 SV=1	4	36.36	3	2	0.990832	1	1.03753	1.0568	1.02129	0.51359
B0BN46	B0BN46_RAT	Grhpr protein OS=Rattus norvegicus GN=Grhpr PE=1 SV=1	9.64	34.63	6	5	0.912011	0.9638	0.92045	0.9727	0.94224	0.0751299
B0BN55	B0BN55_RAT	Uroporphyrinogen decarboxylase OS=Rattus norvegicus GN=Urod PE=1 SV=1	5.92	22.07	3	3	0.698232	0.9036	0.879022	1.1376	0.904614	0.433255
B0BN63	B0BN63_RAT	LOC681996 protein OS=Rattus norvegicus GN=Ahsa1 PE=1 SV=1	12.97	53.55	10	7	0.879022	0.9908	0.554626	0.6138	0.759562	0.0513196
B0BN65	B0BN65_RAT	Family with sequence similarity 49, member A OS=Rattus norvegicus GN=Fam49a PE=1 SV=1	11.26	55.42	13	7	0.954993	1.0186	0.990832	1.0666	1.00776	0.808955
B0BN68	B0BN68_RAT	Mitochondrial ribosomal protein S9 OS=Rattus norvegicus GN=Mrps9 PE=1 SV=1	2	34.87	1	1	1.61436	0.597	1.69044	0.631	1.1332	0.812652
B0BN81	B0BN81_RAT	40S ribosomal protein S5 OS=Rattus norvegicus GN=Rps5 PE=1 SV=1	6.07	51.47	4	3	1.05682	1.028	1.00925	0.9727	1.01669	0.623494
B0BN85	SGT1_RAT	Protein SGT1 homolog OS=Rattus norvegicus GN=Sugt1 PE=2 SV=1	14.44	61.61	9	8	1.01859	1.0666	0.946237	0.9908	1.00556	0.816988
B0BNB9	B0BNB9_RAT	HtrA serine peptidase 2 OS=Rattus norvegicus GN=Htra2 PE=1 SV=1	8.15	39.96	6	5	0.990832	0.9817	0.954993	0.9376	0.966281	0.441444
B0BNE2	RPAB1_RAT	DNA-directed RNA polymerases I, II, and III subunit RPABC1 OS=Rattus norvegicus GN=Polr2e PE=2 SV=1	1.41	24.29	1	1	1.03753	1.3062	1.2942	1.6293	1.31681	0.0249095
B0BNE3	B0BNE3_RAT	Protein Trappc5 OS=Rattus norvegicus GN=Trappc5 PE=1 SV=1	2.17	45.21	1	1	0.60256	0.7516	0.717794	0.8954	0.741838	0.0165753
B0BNE5	ESTD_RAT	S-formylglutathione hydrolase OS=Rattus norvegicus GN=Esd PE=2 SV=1	11.61	59.22	12	7	1.24738	1.1376	1.21339	1.0965	1.17372	0.00339218
B0BNE6	B0BNE6_RAT	NADH dehydrogenase (Ubiquinone) Fe-S protein 8 (Predicted), isoform CRA_a OS=Rattus norvegicus GN=Ndufs8 PE=1 SV=1	8.1	62.74	7	5	1.14815	1.3062	0.60256	0.6792	0.934028	0.664576
B0BNJ1	B0BNJ1_RAT	LOC683667 protein OS=Rattus norvegicus GN=Sri PE=1 SV=1	8.89	62.12	5	4	0.895365	1.1588	0.758578	0.9817	0.948611	0.58096
B0BNJ4	B0BNJ4_RAT	Ethylmalonic encephalopathy 1 OS=Rattus norvegicus GN=Ethe1 PE=1 SV=1	6.21	38.58	3	3	0.912011	0.8551	0.847227	0.7943	0.85216	0.000534436
B0BNK1	B0BNK1_RAT	Protein Rab5c OS=Rattus norvegicus GN=Rab5c PE=1 SV=1	11.16	62.5	19	7	1.03753	1.028	1.03753	1.028	1.03276	0.000241646
B0BNL2	B0BNL2_RAT	Peptidylprolyl isomerase OS=Rattus norvegicus GN=Pin1 PE=1 SV=1	10	66.67	6	5	0.794328	0.9727	0.862979	1.0471	0.919277	0.382083
B0BNM1	NNRE_RAT	NAD(P)H-hydrate epimerase OS=Rattus norvegicus GN=Naxe PE=2 SV=1	8.8	40.07	6	6	1.00925	0.929	1.02802	0.9376	0.975967	0.695179
B0BNM9	GLTP_RAT	Glycolipid transfer protein OS=Rattus norvegicus GN=GLTP PE=2 SV=1	4.46	42.58	2	2	0.928966	0.9817	0.963829	1.028	0.975624	0.450074
B0K010	B0K010_RAT	Protein Txndc17 OS=Rattus norvegicus GN=Txndc17 PE=1 SV=1	3.95	44.72	3	3	1.1272	1.028	0.648634	0.5649	0.842183	0.328545
B0K014	B0K014_RAT	D-tyrosyl-tRNA(Tyr) deacylase OS=Rattus norvegicus GN=Dtd1 PE=1 SV=1	2.02	44.98	1	1	0.972747	0.879	1.18032	1.0568	1.02222	0.689539
B0K017	B0K017_RAT	ADP-ribosylhydrolase like 2 OS=Rattus norvegicus GN=Adprhl2 PE=1 SV=1	2.25	26.76	2	2	1.25892	1.2023	1.21339	1.1695	1.21103	0.0443408
B0K020	CISD1_RAT	CDGSH iron-sulfur domain-containing protein 1 OS=Rattus norvegicus GN=Cisd1 PE=3 SV=1	7.93	69.44	7	5	1.08643	1.028	1.05682	1	1.04281	0.0587435
B0K030	B0K030_RAT	DnaJ (Hsp40) homolog, subfamily B, member 1 (Predicted), isoform CRA_b OS=Rattus norvegicus GN=Dnajb1 PE=1 SV=1	2.85	41.18	2	2	0.912011	0.9817	0.831764	0.9036	0.907269	0.0109023
B0K031	B0K031_RAT	60S ribosomal protein L7 OS=Rattus norvegicus GN=Rpl7 PE=1 SV=1	4.82	53.08	2	2	1.24738	1.0186	0.946237	0.7727	0.99623	0.970165
B1H216	B1H216_RAT	Hemoglobin alpha, adult chain 2 OS=Rattus norvegicus GN=Hba-a1 PE=1 SV=1	9.8	67.61	8	6	0.831764	0.8166	9.63829	8.3946	4.92031	0.0391954
B1H271	B1H271_RAT	Mitochondrial coenzyme A transporter SLC25A42 OS=Rattus norvegicus GN=Slc25a42 PE=1 SV=1	2.99	34.28	2	2	1.00925	1.0471	1.07647	1.1066	1.05985	0.314779
B1H2A2	B1H2A2_RAT	Fsd1 protein OS=Rattus norvegicus GN=Fsd1 PE=1 SV=1	7.38	42.14	5	4	1.45881	1.0765	1.10662	0.912	1.13848	0.568879
B1H2A6	B1H2A6_RAT	Fxr2 protein OS=Rattus norvegicus GN=Fxr2 PE=1 SV=1	3.78	36.3	3	3	1.28233	0.9908	1.1695	0.9036	1.08656	0.424596
B1WBM0	B1WBM0_RAT	Tetraspanin OS=Rattus norvegicus GN=Cd9 PE=1 SV=1	5.69	26.55	7	3	1.02802	1.0765	1.00925	1.0568	1.04264	0.371498
B1WBS4	B1WBS4_RAT	Protein Vps26b OS=Rattus norvegicus GN=Vps26b PE=1 SV=1	2.02	23.51	1	1	0.879022	0.8954	0.887156	0.9036	0.891295	0.00252354
B1WBT3	B1WBT3_RAT	Coiled-coil domain containing 64B OS=Rattus norvegicus GN=Bicdl2 PE=1 SV=1	1.93	38.66	1	1	0.83946	0.8091	1.03753	1	0.921522	0.14579
B1WBW4	ARM10_RAT	Armadillo repeat-containing protein 10 OS=Rattus norvegicus GN=Armc10 PE=1 SV=1	11.39	51.31	9	6	1.04713	1.1695	0.625173	0.6855	0.881825	0.265135
B1WBW9	B1WBW9_RAT	Abhd10 protein OS=Rattus norvegicus GN=Abhd10 PE=1 SV=1	2	28.28	1	1	1.03753	1.0666	0.972747	1	1.01922	0.282802
B1WBX6	B1WBX6_RAT	Protein Smap2 OS=Rattus norvegicus GN=Smap2 PE=1 SV=1	7.36	32.48	7	6	1.09648	0.9727	1.09648	0.9817	1.03684	0.407884
B1WBY5	B1WBY5_RAT	DnaJ (Hsp40) homolog, subfamily C, member 11 OS=Rattus norvegicus GN=Dnajc11 PE=1 SV=1	2.11	25.22	2	2	0.928966	0.8472	0.895365	0.8166	0.872033	0.0106068
B1WC02	B1WC02_RAT	CTP synthase OS=Rattus norvegicus GN=Ctps1 PE=1 SV=1	3.86	25.55	2	2	0.946237	0.863	1.00925	0.9204	0.934723	0.116822
B1WC03	B1WC03_RAT	Protein Aar2 OS=Rattus norvegicus GN=Aar2 PE=1 SV=1	3.35	21.88	2	2	1.0666	1.2589	1.33045	1.556	1.30299	0.121551
B1WC26	B1WC26_RAT	N-acetylneuraminic acid synthase OS=Rattus norvegicus GN=Nans PE=1 SV=1	6.99	36.21	6	6	1.09648	0.9204	1.04713	0.879	0.985752	0.824297
B1WC33	B1WC33_RAT	CDC42 effector protein (Rho GTPase binding) 4 (Predicted), isoform CRA_a OS=Rattus norvegicus GN=Cdc42ep4 PE=1 SV=1	4.6	41.43	3	2	0.672977	0.6607	1.35519	1.2942	0.995766	0.979958
B1WC34	B1WC34_RAT	Protein Prkcsh OS=Rattus norvegicus GN=Prkcsh PE=1 SV=1	17.43	28	9	8	1.24738	1.0568	1.30617	1.1169	1.18181	0.0668365
B1WC49	B1WC49_RAT	Api5 protein OS=Rattus norvegicus GN=Api5 PE=1 SV=1	6.05	37.7	3	3	1.67494	1.0666	1.8197	1.1169	1.41954	0.0565004
B1WC61	B1WC61_RAT	Acad9 protein OS=Rattus norvegicus GN=Acad9 PE=1 SV=1	27.83	54.72	16	14	0.847227	0.9036	0.731139	0.787	0.817242	0.00103401
B1WC73	B1WC73_RAT	ADP-ribosylation factor-like 6 (Predicted), isoform CRA_a OS=Rattus norvegicus GN=Arl6 PE=1 SV=1	1.4	41.4	2	2	0.529663	0.8954	0.679204	1.1803	0.821142	0.388111
B2DD29	BRSK1_RAT	Serine/threonine-protein kinase BRSK1 OS=Rattus norvegicus GN=Brsk1 PE=1 SV=1	6.15	37.92	4	4	1.01859	1.0093	1.05682	1.0471	1.03295	0.0852007
B2GUV2	B2GUV2_RAT	Vacuolar protein sorting 52 (Yeast), isoform CRA_b OS=Rattus norvegicus GN=Vps52 PE=1 SV=1	4.2	32.5	2	2	1.20226	1.6444	1.05682	1.4588	1.34057	0.0845789
B2GUX5	B2GUX5_RAT	5'-nucleotidase OS=Rattus norvegicus GN=Nt5c3a PE=1 SV=1	2.17	37.37	1	1	1.00925	0.879	0.946237	0.8318	0.916573	0.29254
B2GUY4	B2GUY4_RAT	Epb4.9 protein OS=Rattus norvegicus GN=Dmtn PE=1 SV=1	8.13	36.16	5	4	1.01859	1	1.14815	1.1695	1.08406	0.659669
B2GUZ3	B2GUZ3_RAT	Mthfd1l protein OS=Rattus norvegicus GN=Mthfd1l PE=1 SV=1	28.84	43.4	14	14	0.870964	0.9376	1.13763	1.2589	1.05127	0.699445
B2GUZ5	CAZA1_RAT	F-actin-capping protein subunit alpha-1 OS=Rattus norvegicus GN=Capza1 PE=1 SV=1	4	56.99	8	3	0.731139	0.6918	1.28233	1.2023	0.976893	0.840555
B2GUZ6	B2GUZ6_RAT	Protein Rtn4ip1 OS=Rattus norvegicus GN=Rtn4ip1 PE=1 SV=1	4.31	28.28	3	2	0.794328	1.1912	0.92045	1.4191	1.08127	0.704592
B2GUZ7	B2GUZ7_RAT	Protein Tbcc OS=Rattus norvegicus GN=Tbcc PE=1 SV=1	4.01	36.47	5	2	0.912011	0.879	0.847227	0.8166	0.86371	0.000506229
B2GUZ9	B2GUZ9_RAT	Fam49b protein OS=Rattus norvegicus GN=Fam49b PE=1 SV=1	19.68	64.2	20	10	1.01859	0.912	0.972747	0.871	0.943585	0.185161
B2GV54	NCEH1_RAT	Neutral cholesterol ester hydrolase 1 OS=Rattus norvegicus GN=Nceh1 PE=2 SV=1	6.01	27.94	3	3	1.02802	1.0471	1.01859	1.0375	1.0328	0.485525
B2GV55	B2GV55_RAT	Protein Ube2q1 OS=Rattus norvegicus GN=Ube2q1 PE=1 SV=1	5.15	33.65	4	4	1	1.0666	0.903649	0.9727	0.985737	0.780971
B2GV57	B2GV57_RAT	Protein Cars2 OS=Rattus norvegicus GN=Cars2 PE=1 SV=1	9.7	25.09	5	5	1.1695	0.9462	0.928966	0.7516	0.949066	0.681578
B2GV73	B2GV73_RAT	Actin-related protein 2/3 complex subunit 3 OS=Rattus norvegicus GN=Arpc3 PE=1 SV=1	7.56	48.31	9	5	0.879022	0.6855	0.737904	0.5546	0.714257	0.029693
B2GV74	B2GV74_RAT	Kinesin light chain 2 (Predicted), isoform CRA_b OS=Rattus norvegicus GN=Klc2 PE=1 SV=1	7.45	50.96	7	4	0.972747	0.9727	1.0666	1.0666	1.01966	0.505993
B2GV75	B2GV75_RAT	D-2-hydroxyglutarate dehydrogenase, mitochondrial OS=Rattus norvegicus GN=D2hgdh PE=1 SV=1	12.01	36.26	7	7	1.01859	1.028	1.05682	1.0568	1.04005	0.017673
B2GV87	PTPRE_RAT	Receptor-type tyrosine-protein phosphatase epsilon OS=Rattus norvegicus GN=Ptpre PE=2 SV=1	4	33.91	2	2	0.937562	1.0666	0.879022	1.0093	0.973121	0.668155
B2GV92	B2GV92_RAT	Prostaglandin E synthase 3 OS=Rattus norvegicus GN=Ptges3 PE=1 SV=1	8	61.25	4	4	0.954993	1.028	0.751623	0.8091	0.885929	0.0448498
B2GV97	B2GV97_RAT	O-phosphoseryl-tRNA(Sec) selenium transferase OS=Rattus norvegicus GN=Sepsecs PE=1 SV=1	2.01	23.02	1	1	0.879022	0.863	0.152757	0.177	0.517945	0.0312867
B2GV99	B2GV99_RAT	Myl6 protein OS=Rattus norvegicus GN=Myl6 PE=1 SV=1	5.64	67.11	3	3	1.48594	1.2589	1.22462	1.0375	1.25174	0.0232404
B2RYB8	B2RYB8_RAT	Integrin beta OS=Rattus norvegicus GN=Itgb2 PE=1 SV=1	2.04	28.91	1	1	0.990832	0.9817	0.903649	0.8954	0.942895	0.358473
B2RYC9	B2RYC9_RAT	Glucosylceramidase OS=Rattus norvegicus GN=Gba PE=1 SV=1	7.43	29.13	4	4	0.972747	1.028	0.895365	0.9462	0.960578	0.306353
B2RYG6	OTUB1_RAT	Ubiquitin thioesterase OTUB1 OS=Rattus norvegicus GN=Otub1 PE=1 SV=1	19.5	60.52	15	10	0.963829	0.9817	0.963829	0.9817	0.972764	0.0535603
B2RYI2	B2RYI2_RAT	Signal recognition particle subunit SRP68 OS=Rattus norvegicus GN=Srp68 PE=1 SV=1	2.56	34.56	2	2	1.04713	0.8954	1.0666	0.912	0.980281	0.780049
B2RYJ6	B2RYJ6_RAT	Protein Ttc9 OS=Rattus norvegicus GN=Ttc9 PE=1 SV=1	2.02	28.51	1	1	1.55597	1.6144	1.00925	1.0471	1.30668	0.0224881
B2RYJ7	B2RYJ7_RAT	ARP1 actin-related protein 1 homolog B (Yeast) OS=Rattus norvegicus GN=Actr1b PE=1 SV=1	22.64	67.82	14	12	1.08643	0.955	1.1695	1.028	1.05973	0.255984
B2RYK4	B2RYK4_RAT	Similar to RIKEN cDNA 1200007B05 OS=Rattus norvegicus GN=Slc25a46 PE=1 SV=1	2.04	15.31	1	1	0.946237	0.9376	0.895365	0.8872	0.9166	0.00038619
B2RYL4	B2RYL4_RAT	Armc6 protein OS=Rattus norvegicus GN=Armc6 PE=1 SV=1	4.15	26.28	3	3	0.963829	0.9376	1	0.9817	0.970782	0.587813
B2RYN1	B2RYN1_RAT	Fructosamine-3-kinase-related protein OS=Rattus norvegicus GN=Fn3krp PE=1 SV=1	2.56	31.72	2	2	1.14815	1.0666	0.895365	0.8318	0.98548	0.81588
B2RYN3	B2RYN3_RAT	Eukaryotic translation elongation factor 1 epsilon 1 OS=Rattus norvegicus GN=Eef1e1 PE=1 SV=1	2	24.14	1	1	1.00925	1.2023	0.691831	0.8241	0.931871	0.485644
B2RYP4	B2RYP4_RAT	Protein Snx2 OS=Rattus norvegicus GN=Snx2 PE=1 SV=1	8.66	39.31	5	4	0.895365	0.8472	0.870964	0.8241	0.859407	0.000866108
B2RYP5	B2RYP5_RAT	Protein phosphatase 1F OS=Rattus norvegicus GN=Ppm1f PE=1 SV=1	6.33	27.33	3	3	0.870964	0.7586	0.879022	0.7727	0.820322	0.00750201
B2RYQ2	B2RYQ2_RAT	Protein Ppp2r4 OS=Rattus norvegicus GN=Ppp2r4 PE=1 SV=1	10.85	57.28	11	8	0.831764	1.0093	0.672977	0.8395	0.838385	0.0461034
B2RYR8	B2RYR8_RAT	40S ribosomal protein S8 OS=Rattus norvegicus GN=Rps8 PE=2 SV=1	4.17	20.67	2	2	0.794328	0.871	0.903649	0.9908	0.889944	0.198946
B2RYS0	B2RYS0_RAT	Cox7a2 protein OS=Rattus norvegicus GN=Cox7a2 PE=1 SV=1	2.42	39.76	2	2	1.0666	0.912	1.0666	0.9036	0.987198	0.848826
B2RYS2	B2RYS2_RAT	Cytochrome b-c1 complex subunit 7 OS=Rattus norvegicus GN=Uqcrb PE=1 SV=1	5.95	65.77	5	3	1.04713	1.0965	0.794328	0.8395	0.944364	0.365998
B2RYS8	B2RYS8_RAT	NADH dehydrogenase [ubiquinone] 1 beta subcomplex subunit 8, mitochondrial OS=Rattus norvegicus GN=Ndufb8 PE=1 SV=1	6.24	61.29	6	3	1.10662	1.7539	0.954993	1.5276	1.33578	0.156396
B2RYS9	B2RYS9_RAT	Protein Trmt112 OS=Rattus norvegicus GN=Trmt112 PE=1 SV=1	2.01	15.2	1	1	0.981748	0.929	1	0.9462	0.964237	0.121498
B2RYT7	B2RYT7_RAT	Haloacid dehalogenase-like hydrolase domain containing 3 OS=Rattus norvegicus GN=Hdhd3 PE=1 SV=1	2.03	25.9	2	1	1.11686	1.1695	0.809096	0.8472	0.985665	0.843115
B2RYU2	B2RYU2_RAT	Protein LOC102555453 OS=Rattus norvegicus GN=Rpl12 PE=1 SV=1	10.93	73.33	8	6	0.946237	0.9727	0.524808	0.5152	0.739736	0.0215335
B2RYW3	B2RYW3_RAT	NADH dehydrogenase (Ubiquinone) 1 beta subcomplex, 9 OS=Rattus norvegicus GN=Ndufb9 PE=1 SV=1	10.65	56.42	8	6	0.981748	1.0568	0.963829	1.0375	1.00997	0.863769
B2RYW9	FAHD2_RAT	Fumarylacetoacetate hydrolase domain-containing protein 2 OS=Rattus norvegicus GN=Fahd2 PE=1 SV=1	23.59	67.09	14	12	1.08643	0.955	0.963829	0.8551	0.965089	0.662014
B2RYX0	B2RYX0_RAT	Naca protein OS=Rattus norvegicus GN=Naca PE=1 SV=1	3.65	32.09	4	3	0.928966	1	0.937562	1	0.966632	0.215014
B2RZ09	B2RZ09_RAT	Arginine-rich, mutated in early stage tumors (Predicted), isoform CRA_b OS=Rattus norvegicus GN=Manf PE=1 SV=1	1.5	41.9	2	2	0.862979	0.955	0.855067	0.9462	0.904811	0.0120862
B2RZ27	B2RZ27_RAT	Protein Sh3bgrl3 OS=Rattus norvegicus GN=Sh3bgrl3 PE=1 SV=1	7.39	45.16	5	4	0.912011	1.1803	0.731139	0.9462	0.942412	0.658194
B2RZ37	REEP5_RAT	Receptor expression-enhancing protein 5 OS=Rattus norvegicus GN=Reep5 PE=1 SV=1	4.09	41.27	3	3	1.15878	1.0186	1.18032	1.0471	1.1012	0.073195
B2RZ66	B2RZ66_RAT	Protein Srp19 OS=Rattus norvegicus GN=Srp19 PE=1 SV=1	2	50	1	1	1.20226	1.2023	1.24738	1.2589	1.22771	0.150169
B2RZ68	B2RZ68_RAT	Protein Dcaf7 OS=Rattus norvegicus GN=Dcaf7 PE=1 SV=1	4.14	31.29	2	2	1.23595	1.5417	0.895365	1.1272	1.20005	0.268685
B2RZ72	B2RZ72_RAT	Actin-related protein 2/3 complex subunit 4 OS=Rattus norvegicus GN=Arpc4 PE=1 SV=1	10.02	52.38	9	5	0.879022	0.8872	0.772681	0.7798	0.829676	0.00415196
B2RZ74	B2RZ74_RAT	Protein Snrnp70 OS=Rattus norvegicus GN=Snrnp70 PE=1 SV=1	2.09	31.71	1	1	1.10662	0.912	1.0666	0.871	0.989055	0.895374
B2RZC6	B2RZC6_RAT	Ilf2 protein OS=Rattus norvegicus GN=Ilf2 PE=1 SV=1	4.08	32.82	2	2	0.765597	0.6668	0.972747	0.8472	0.813086	0.0294236
B2RZD6	B2RZD6_RAT	Ndufa4 protein OS=Rattus norvegicus GN=Ndufa4 PE=1 SV=1	9.19	58.54	8	5	1.08643	1.1803	0.625173	0.6918	0.895925	0.457221
B4F772	B4F772_RAT	Heat shock 70 kDa protein 4L OS=Rattus norvegicus GN=Hspa4l PE=1 SV=1	49.05	71.72	36	24	0.895365	1.028	1.20226	1.3552	1.12021	0.265761
B4F773	B4F773_RAT	Protein tweety homolog OS=Rattus norvegicus GN=Ttyh1 PE=1 SV=1	10.47	27.33	6	5	0.83946	0.631	0.586138	0.4487	0.626325	0.00628869
B4F774	B4F774_RAT	Ganglioside-induced differentiation-associated protein 1-like 1 (Predicted) OS=Rattus norvegicus GN=Gdap1l1 PE=2 SV=1	8.25	42.08	6	5	0.895365	1.2706	0.824138	1.0864	1.01913	0.932946
B4F7A3	B4F7A3_RAT	Galectin OS=Rattus norvegicus GN=Lgalsl PE=1 SV=1	8.87	62.21	6	6	1.05682	1.0093	0.879022	0.8472	0.948085	0.530207
B4F7A9	B4F7A9_RAT	Casein kinase 2, alpha prime polypeptide OS=Rattus norvegicus GN=Csnk2a2 PE=1 SV=1	7.77	57.43	7	5	1.05682	1.1482	1.01859	1.1066	1.08255	0.0308947
B4F7C1	B4F7C1_RAT	G protein-coupled receptor 37-like 1, isoform CRA_a OS=Rattus norvegicus GN=Gpr37l1 PE=1 SV=1	2	10.81	1	1	0.92045	1.1912	0.787046	1.0186	0.979324	0.861618
B4F7C2	B4F7C2_RAT	Protein Tubb4a OS=Rattus norvegicus GN=Tubb4a PE=1 SV=1	38.65	86.94	380	25	0.751623	0.7244	0.809096	0.7447	0.757455	0.0806498
B4F7C7	B4F7C7_RAT	Hebp1 protein OS=Rattus norvegicus GN=Hebp1 PE=1 SV=1	7.13	65.26	5	5	0.630957	0.787	0.870964	1.0965	0.846355	0.186988
B4F7E7	B4F7E7_RAT	Membrane protein, palmitoylated 5 (MAGUK p55 subfamily member 5) OS=Rattus norvegicus GN=Mpp5 PE=1 SV=1	2	27.41	2	2	1.0666	1.1272	0.870964	0.912	0.99419	0.932858
B5DEG8	B5DEG8_RAT	LOC685144 protein OS=Rattus norvegicus GN=Sec24c PE=1 SV=1	6.32	23.2	3	3	0.972747	1.5417	1.0666	1.7219	1.32574	0.273476
B5DEH2	ERLN2_RAT	Erlin-2 OS=Rattus norvegicus GN=Erlin2 PE=1 SV=1	6.37	42.77	3	3	0.937562	1.0375	1.04713	1.1588	1.04525	0.420028
B5DEH4	B5DEH4_RAT	Protein Uap1l1 OS=Rattus norvegicus GN=Uap1l1 PE=1 SV=1	5.13	35.7	3	3	0.824138	0.863	0.972747	1.0186	0.919621	0.0812443
B5DEI0	B5DEI0_RAT	Pcyox1l protein OS=Rattus norvegicus GN=Pcyox1l PE=2 SV=1	4.01	26.32	2	2	0.636796	1.028	0.436516	0.7112	0.703128	0.0931796
B5DEL8	B5DEL8_RAT	NADH dehydrogenase (Ubiquinone) Fe-S protein 5 OS=Rattus norvegicus GN=Ndufs5 PE=1 SV=1	5.81	59.43	3	3	0.765597	0.6918	1.13763	1.0093	0.901081	0.444546
B5DEL9	B5DEL9_RAT	40S ribosomal protein S7 OS=Rattus norvegicus GN=Rps7 PE=1 SV=1	6.44	44.33	4	3	0.83946	1.1695	0.724436	1	0.933349	0.628902
B5DEM5	B5DEM5_RAT	60S ribosomal protein L14 OS=Rattus norvegicus GN=Rpl14 PE=2 SV=1	4.13	35.16	2	2	1.40605	1.0765	0.648634	0.4966	0.906946	0.56664
B5DEN4	B5DEN4_RAT	L-lactate dehydrogenase OS=Rattus norvegicus GN=Ldha PE=1 SV=1	30.25	69.28	30	15	1.51356	0.9462	1.45881	0.912	1.20764	0.329647
B5DEN5	B5DEN5_RAT	Eukaryotic translation elongation factor 1 beta 2 OS=Rattus norvegicus GN=Eef1b2 PE=1 SV=1	9.33	56.44	6	5	1.39316	0.929	1.7378	1.1912	1.31279	0.247671
B5DEN9	VPS28_RAT	Vacuolar protein sorting-associated protein 28 homolog OS=Rattus norvegicus GN=Vps28 PE=2 SV=1	4	47.81	3	2	0.597035	0.4365	1.15878	0.8318	0.756028	0.289695
B5DER3	B5DER3_RAT	Hypertrophic agonist responsive protein B64, isoform CRA_b OS=Rattus norvegicus GN=Iah1 PE=1 SV=1	9.61	49	5	5	1.2942	0.912	1.25892	0.8872	1.08808	0.569814
B5DES0	B5DES0_RAT	Protein Snrpd2 OS=Rattus norvegicus GN=Snrpd2 PE=1 SV=1	2.52	52.54	1	1	0.887156	1.1588	0.847227	1.1066	0.999946	0.999707
B5DEY8	B5DEY8_RAT	Protein Snx6 OS=Rattus norvegicus GN=Snx6 PE=1 SV=1	6.76	51.48	5	5	1.03753	0.9638	1.02802	0.955	0.996086	0.917018
B5DEZ6	B5DEZ6_RAT	Glucosamine-6-phosphate isomerase OS=Rattus norvegicus GN=Gnpda2 PE=1 SV=1	5.1	44.2	4	4	1	1.0864	0.963829	1.0471	1.02433	0.732099
B5DF41	SNPH_RAT	Syntaphilin OS=Rattus norvegicus GN=Snph PE=1 SV=1	11.9	55.36	8	6	0.946237	0.8954	1.22462	1.1695	1.05894	0.641855
B5DF46	B5DF46_RAT	Phosphomannomutase OS=Rattus norvegicus GN=Pmm2 PE=1 SV=1	4.97	31.4	4	4	1.1695	1.0186	1.20226	1.0471	1.10937	0.0826285
B5DF55	B5DF55_RAT	Protein Stam OS=Rattus norvegicus GN=Stam PE=1 SV=1	7.26	23.03	5	5	1.01859	1.028	1.00925	1.028	1.02096	0.00995678
B5DF65	B5DF65_RAT	Biliverdin reductase B (Flavin reductase (NADPH)) OS=Rattus norvegicus GN=Blvrb PE=1 SV=1	7.46	70.87	6	4	0.879022	0.5546	0.787046	0.5152	0.683967	0.0133022
B5DF91	ELAV1_RAT	ELAV-like protein 1 OS=Rattus norvegicus GN=Elavl1 PE=1 SV=1	3.09	35.89	4	4	0.887156	0.9638	0.912011	0.9908	0.938442	0.169828
B5DFA2	B5DFA2_RAT	Phosphoinositide 3-kinase regulatory subunit 4 OS=Rattus norvegicus GN=Pik3r4 PE=1 SV=1	2.01	19.44	1	1	0.946237	1.0864	0.912011	1.0471	0.997937	0.975568
B5DFB2	B5DFB2_RAT	Protein Rbbp4 OS=Rattus norvegicus GN=Rbbp4 PE=1 SV=1	1.5	26.35	2	2	1.02802	1.0765	0.981748	1.028	1.02857	0.607488
B5DFC3	B5DFC3_RAT	Protein Sec23a OS=Rattus norvegicus GN=Sec23a PE=1 SV=1	11.97	31.11	10	7	0.954993	0.9817	1.02802	1.0568	1.00538	0.859517
B5DFC8	EIF3C_RAT	Eukaryotic translation initiation factor 3 subunit C OS=Rattus norvegicus GN=Eif3c PE=1 SV=1	9.47	33.37	5	5	0.787046	1	0.49204	0.6368	0.728971	0.234647
B5DFD8	B5DFD8_RAT	SH3 domain-binding glutamic acid-rich-like protein OS=Rattus norvegicus GN=Sh3bgrl PE=1 SV=1	5.14	84.21	4	3	0.737904	0.7379	1.05682	1.0375	0.892531	0.450566
B5DFE0	B5DFE0_RAT	Mpp6 protein OS=Rattus norvegicus GN=Mpp6 PE=1 SV=1	17.66	62.78	11	9	0.895365	0.9638	0.83946	0.871	0.892406	0.459592
B5DFF4	B5DFF4_RAT	Protein LOC100910929 OS=Rattus norvegicus GN=Vps37c PE=1 SV=1	2	23.51	1	1	1.05682	1.0375	1.05682	1.0375	1.04716	0.727112
B5DFI9	B5DFI9_RAT	Pdk3 protein OS=Rattus norvegicus GN=Pdk3 PE=2 SV=1	7.69	40.96	6	5	1	0.787	0.870964	0.6982	0.839041	0.229582
B5DFK6	B5DFK6_RAT	Adaptor-related protein complex 3, delta 1 subunit, isoform CRA_b OS=Rattus norvegicus GN=Ap3d1 PE=1 SV=1	8.1	24.09	5	4	0.666807	0.6607	1.11686	1.0471	0.872867	0.587586
B5DFL0	B5DFL0_RAT	Protein Snta1 OS=Rattus norvegicus GN=Snta1 PE=1 SV=1	8.83	43.49	6	5	0.679204	1.1803	0.420727	0.7447	0.756233	0.246823
B5DFL9	B5DFL9_RAT	Protein Sestd1 OS=Rattus norvegicus GN=Sestd1 PE=2 SV=1	4	28.02	2	2	1.21339	0.9817	1.61436	1.3062	1.27891	0.13427
B5DFN2	SAHH2_RAT	Adenosylhomocysteinase 2 OS=Rattus norvegicus GN=Ahcyl1 PE=1 SV=2	10.77	36.23	7	7	1.18032	1.7061	1.57036	2.2491	1.67647	0.0174604
B5DFN4	B5DFN4_RAT	Prefoldin 5 (Predicted), isoform CRA_a OS=Rattus norvegicus GN=Pfdn5 PE=1 SV=1	2.05	46.75	3	2	1.03753	0.863	0.870964	0.7244	0.873973	0.112624
B6DYP8	B6DYP8_RAT	Glutathione S-transferase OS=Rattus norvegicus GN=Gsta1 PE=1 SV=1	22.44	72.85	15	11	0.972747	0.8166	0.751623	0.6368	0.794443	0.0196679
B6DYQ7	B6DYQ7_RAT	Glutathione S-transferase P OS=Rattus norvegicus GN=Gstp1 PE=1 SV=1	14.68	65.24	15	7	1.10662	0.7112	1.30617	0.8395	0.990874	0.952951
B6DYQ9	B6DYQ9_RAT	Glutathione S-transferase theta 2 OS=Rattus norvegicus GN=Gstt2 PE=2 SV=1	3.55	40.16	6	3	1.14815	1.0666	1.04713	0.9727	1.05865	0.311813
B7X6I3	B7X6I3_RAT	C38 protein OS=Rattus norvegicus GN=Cend1 PE=1 SV=1	9.1	71.14	6	5	1.02802	0.8017	0.972747	0.7586	0.890266	0.283216
C0JPT7	C0JPT7_RAT	Filamin alpha OS=Rattus norvegicus GN=Flna PE=1 SV=1	4.1	21.11	2	2	1.48594	0.5861	1.7378	0.7047	1.12863	0.700136
C6ZII9	C6ZII9_RAT	Protein Sirt3 OS=Rattus norvegicus GN=Sirt3 PE=1 SV=1	4.9	43.13	3	3	0.92045	1.028	0.954993	1.0666	0.992511	0.879035
C9E895	C9E895_RAT	Glutamate decarboxylase 1 OS=Rattus norvegicus GN=Gad1 PE=2 SV=1	8.63	37.44	8	6	1.07647	1.1272	0.912011	0.9638	1.01987	0.786352
D2XV59	GTPB1_RAT	GTP-binding protein 1 OS=Rattus norvegicus GN=Gtpbp1 PE=1 SV=1	4.03	34.83	2	2	1.13763	1.2359	1.00925	1.0965	1.11982	0.100135
D3Z8B2	D3Z8B2_RAT	Protein Nup133 OS=Rattus norvegicus GN=Nup133 PE=1 SV=3	2	26.52	1	1	0.608135	0.6792	1.02802	1.1482	0.865888	0.542544
D3Z8C7	D3Z8C7_RAT	Protein Wdr48 OS=Rattus norvegicus GN=Wdr48 PE=1 SV=1	3.62	23.82	2	2	0.954993	1.0965	0.937562	1.0864	1.01886	0.775754
D3Z8I7	D3Z8I7_RAT	Protein Gstt3 OS=Rattus norvegicus GN=Gstt3 PE=1 SV=1	11.38	49.05	7	6	0.954993	1.0471	0.954993	1.0471	1.00105	0.97902
D3Z8L7	RRAS_RAT	Ras-related protein R-Ras OS=Rattus norvegicus GN=Rras PE=1 SV=1	5.88	52.29	5	3	0.981748	0.8472	0.946237	0.8166	0.897946	0.111956
D3Z8Q5	D3Z8Q5_RAT	Protein Tusc2 OS=Rattus norvegicus GN=Tusc2 PE=4 SV=1	4	59.09	2	2	0.772681	0.8551	0.619441	0.6668	0.728505	0.102034
D3Z941	D3Z941_RAT	Protein Mars OS=Rattus norvegicus GN=Mars PE=1 SV=1	14.44	33.48	8	8	0.895365	0.863	0.954993	0.9204	0.908439	0.00488217
D3Z956	D3Z956_RAT	Protein Rlbp1 OS=Rattus norvegicus GN=Rlbp1 PE=4 SV=1	9.4	47.95	7	5	1.2942	0.871	0.847227	0.6081	0.905131	0.635883
D3Z981	D3Z981_RAT	Protein Plxna1 OS=Rattus norvegicus GN=Plxna1 PE=4 SV=3	15.58	35.62	9	9	1.03753	1.2359	0.954993	1.1376	1.09151	0.361972
D3Z9D0	D3Z9D0_RAT	Protein RGD1306271 OS=Rattus norvegicus GN=RGD1306271 PE=1 SV=3	2.43	14.09	2	2	1.18032	1.028	1.0666	0.929	1.05098	0.377992
D3Z9L0	D3Z9L0_RAT	Protein Agk OS=Rattus norvegicus GN=Agk PE=1 SV=2	2.31	37.14	2	2	0.765597	1.1695	0.625173	0.9376	0.874467	0.388781
D3Z9R2	D3Z9R2_RAT	Protein Mettl22 OS=Rattus norvegicus GN=Mettl22 PE=1 SV=1	2.01	30.28	1	1	0.519996	0.4093	1.25892	0.9908	0.794755	0.395379
D3ZA31	D3ZA31_RAT	Myotubularin related protein 2 (Predicted), isoform CRA_b OS=Rattus norvegicus GN=Mtmr2 PE=1 SV=1	6.71	33.9	4	4	0.928966	0.9462	0.887156	0.9036	0.916481	0.00171955
D3ZA69	D3ZA69_RAT	Protein Nrbp2 OS=Rattus norvegicus GN=Nrbp2 PE=1 SV=1	3.26	24.03	2	2	0.717794	1	1.08643	1.4997	1.07598	0.677913
D3ZAA9	D3ZAA9_RAT	Membrane protein, palmitoylated 2 (MAGUK p55 subfamily member 2), isoform CRA_a OS=Rattus norvegicus GN=Mpp2 PE=1 SV=2	32.98	59.78	19	17	0.685488	0.7178	0.816582	0.879	0.774718	0.000242658
D3ZAF6	ATPK_RAT	ATP synthase subunit f, mitochondrial OS=Rattus norvegicus GN=Atp5j2 PE=1 SV=1	4.2	56.82	3	2	1.11686	1.0093	1.10662	1	1.0582	0.389113
D3ZAI6	D3ZAI6_RAT	Protein Nt5dc3 OS=Rattus norvegicus GN=Nt5dc3 PE=1 SV=2	29.8	64.29	15	14	0.824138	1.0093	0.862979	1.0864	0.945704	0.614337
D3ZAN2	D3ZAN2_RAT	Protein Cdhr2 OS=Rattus norvegicus GN=Cdhr2 PE=1 SV=1	1.4	13.66	1	1	0.487529	1.1169	0.685488	1.5704	0.965079	0.916473
D3ZAN3	D3ZAN3_RAT	Alpha glucosidase 2 alpha neutral subunit (Predicted) OS=Rattus norvegicus GN=Ganab PE=1 SV=1	15.29	42.03	10	9	0.895365	0.9204	0.928966	0.955	0.924933	0.000658577
D3ZAP9	D3ZAP9_RAT	Glycerol-3-phosphate dehydrogenase [NAD(+)] OS=Rattus norvegicus GN=Gpd1l PE=1 SV=1	22.09	60.11	17	12	0.937562	0.9908	0.946237	0.9908	0.96635	0.0983013
D3ZAQ0	D3ZAQ0_RAT	Protein Fundc2 OS=Rattus norvegicus GN=Fundc2 PE=1 SV=1	2.02	36.42	1	1	1	0.7943	1.11686	0.8954	0.951641	0.66199
D3ZAS2	D3ZAS2_RAT	Protein Sgsm1 OS=Rattus norvegicus GN=Sgsm1 PE=1 SV=2	2.01	23.7	1	1	1.01859	1.3932	0.711214	0.9727	1.02393	0.87844
D3ZAS8	D3ZAS8_RAT	Protein Sart3 OS=Rattus norvegicus GN=Sart3 PE=1 SV=1	2.03	31.87	1	1	0.83946	1.0965	0.862979	1.1272	0.981535	0.867513
D3ZAW2	PISD_RAT	Phosphatidylserine decarboxylase proenzyme, mitochondrial OS=Rattus norvegicus GN=Pisd PE=1 SV=3	2.07	30.79	2	1	0.887156	0.7943	0.990832	0.8872	0.889872	0.132211
D3ZAZ0	D3ZAZ0_RAT	Eukaryotic translation initiation factor 3 subunit M OS=Rattus norvegicus GN=Eif3m PE=1 SV=1	2.11	25.67	2	2	1.05682	1.1695	0.870964	0.9638	1.01527	0.796595
D3ZB30	D3ZB30_RAT	Polypyrimidine tract binding protein 1, isoform CRA_c OS=Rattus norvegicus GN=Ptbp1 PE=1 SV=1	2.48	28.87	3	3	0.698232	1.3932	1.15878	2.3121	1.39058	0.267322
D3ZB78	D3ZB78_RAT	Protein Phf24 OS=Rattus norvegicus GN=Phf24 PE=1 SV=1	20.76	56.75	13	11	0.895365	0.8318	1.41906	1.3428	1.12226	0.308511
D3ZBB0	D3ZBB0_RAT	Protein Adgrl1 OS=Rattus norvegicus GN=Adgrl1 PE=1 SV=2	8.41	25.36	5	5	1.00925	1.4191	1.00925	1.406	1.2109	0.198039
D3ZBE5	NEK7_RAT	Serine/threonine-protein kinase Nek7 OS=Rattus norvegicus GN=Nek7 PE=2 SV=1	1.7	19.21	1	1	0.731139	0.7727	0.831764	0.8872	0.805701	0.00180969
D3ZBL5	D3ZBL5_RAT	Type I inositol 3,4-bisphosphate 4-phosphatase OS=Rattus norvegicus GN=Inpp4a PE=1 SV=3	18.67	34.4	11	9	0.912011	0.7311	0.912011	0.7516	0.82668	0.0255688
D3ZBM3	D3ZBM3_RAT	Ferrochelatase OS=Rattus norvegicus GN=Fech PE=1 SV=1	4.47	43.36	5	4	0.946237	0.9908	0.981748	1.028	0.986696	0.536533
D3ZBS2	D3ZBS2_RAT	Inter-alpha-trypsin inhibitor heavy chain H3 OS=Rattus norvegicus GN=Itih3 PE=1 SV=3	2.04	20.86	1	1	0.903649	1.0375	0.981748	1.1272	1.01252	0.833341
D3ZBU7	D3ZBU7_RAT	Protein RGD1310819 OS=Rattus norvegicus GN=RGD1310819 PE=1 SV=3	21.65	43.35	11	11	1.02802	0.929	0.972747	0.879	0.952191	0.645261
D3ZC15	D3ZC15_RAT	Uncharacterized protein OS=Rattus norvegicus GN=Carmil2 PE=1 SV=2	6.36	32.16	4	4	0.912011	0.9204	0.92045	0.929	0.920465	0.00067552
D3ZC55	D3ZC55_RAT	Heat shock 70kDa protein 12A (Predicted), isoform CRA_a OS=Rattus norvegicus GN=Hspa12a PE=1 SV=1	48.36	62.07	29	23	1.44544	1.0186	1.83654	1.3062	1.40169	0.15387
D3ZC89	D3ZC89_RAT	Protein Fam114a2 OS=Rattus norvegicus GN=Fam114a2 PE=1 SV=3	6.3	33.67	5	4	0.946237	0.8241	1.01859	0.8872	0.919032	0.125164
D3ZCA0	D3ZCA0_RAT	Proline synthetase co-transcribed (Predicted) OS=Rattus norvegicus GN=Prosc PE=1 SV=1	15.53	54.18	8	8	0.928966	1.1169	0.737904	0.879	0.915693	0.404683
D3ZCD4	D3ZCD4_RAT	Phosphatidylinositol transfer protein beta isoform OS=Rattus norvegicus GN=Pitpnb PE=1 SV=3	2	44.12	7	2	0.801678	0.912	0.831764	0.9462	0.87291	0.0176207
D3ZCD7	D3ZCD7_RAT	Protein Tp53rk OS=Rattus norvegicus GN=Tp53rk PE=1 SV=1	2.01	29.51	1	1	0.912011	0.8551	0.928966	0.871	0.891769	0.0652525
D3ZCV0	D3ZCV0_RAT	Protein Actn2 OS=Rattus norvegicus GN=Actn2 PE=1 SV=1	23.89	58.72	24	14	0.685488	0.6982	0.862979	0.8954	0.785517	0.011991
D3ZCZ9	D3ZCZ9_RAT	NADH dehydrogenase [ubiquinone] iron-sulfur protein 6, mitochondrial OS=Rattus norvegicus GN=LOC100912599 PE=1 SV=1	5.95	53.45	4	3	0.887156	0.8395	0.895365	0.8551	0.86928	0.00316049
D3ZD09	D3ZD09_RAT	Cytochrome c oxidase subunit 6B1 OS=Rattus norvegicus GN=Cox6b1 PE=1 SV=1	12.89	77.91	8	7	1.01859	0.8872	0.83946	0.7244	0.867413	0.0660407
D3ZD23	D3ZD23_RAT	ATP-binding cassette, sub-family E (OABP), member 1 OS=Rattus norvegicus GN=Abce1 PE=1 SV=1	2	33.06	1	1	1.1695	1.0471	0.679204	0.6026	0.874601	0.264703
D3ZD89	D3ZD89_RAT	NMDA receptor-regulated gene 1 (Predicted), isoform CRA_b OS=Rattus norvegicus GN=Naa15 PE=1 SV=2	6.06	34.45	3	3	1.09648	0.8166	1.09648	0.8091	0.954664	0.679931
D3ZDB9	D3ZDB9_RAT	NmrA-like family domain-containing protein 1 OS=Rattus norvegicus GN=Nmral1 PE=1 SV=2	5.69	32.46	3	3	1.0666	0.9727	1.05682	0.955	1.01278	0.776105
D3ZDE4	D3ZDE4_RAT	Deoxyguanosine kinase (Predicted), isoform CRA_a OS=Rattus norvegicus GN=Dguok PE=1 SV=1	2.57	47.12	2	2	0.870964	0.7798	1.39316	1.2474	1.07283	0.591829
D3ZDF0	D3ZDF0_RAT	Neuroplastin OS=Rattus norvegicus GN=Nptn PE=1 SV=3	22.8	68.96	20	13	1.10662	0.9376	1.19124	1.0093	1.06119	0.489543
D3ZDH8	D3ZDH8_RAT	Platelet glycoprotein Ib beta chain OS=Rattus norvegicus GN=Sept5 PE=1 SV=1	29.17	64.55	21	14	0.981748	1.0375	0.895365	0.9638	0.969603	0.654381
D3ZDI7	D3ZDI7_RAT	Protein Ppp2r5a OS=Rattus norvegicus GN=Ppp2r5a PE=1 SV=1	2.03	22.84	1	1	0.903649	1.3932	1.34276	2.0512	1.4227	0.225635
D3ZDK7	PGP_RAT	Glycerol-3-phosphate phosphatase OS=Rattus norvegicus GN=Pgp PE=1 SV=1	7.85	61.99	7	5	0.981748	1.028	0.937562	0.9817	0.982252	0.429535
D3ZDU5	D3ZDU5_RAT	Profilin OS=Rattus norvegicus GN=Pfn2 PE=3 SV=1	9.33	44.59	6	5	1.27057	0.9204	1.02802	0.7379	0.989222	0.942751
D3ZDX5	D3ZDX5_RAT	Protein Plxnb1 OS=Rattus norvegicus GN=Plxnb1 PE=1 SV=1	6.54	19.14	5	5	0.903649	1	0.946237	1.0471	0.974247	0.554939
D3ZE26	D3ZE26_RAT	Protein Tmcc2 OS=Rattus norvegicus GN=Tmcc2 PE=1 SV=1	3.86	33.71	2	2	0.937562	1.1066	0.887156	1.0471	0.994604	0.926303
D3ZE49	D3ZE49_RAT	Protein Trappc12 OS=Rattus norvegicus GN=Trappc12 PE=1 SV=1	2.02	24.97	1	1	0.654636	1.556	0.737904	1.5849	1.13336	0.75014
D3ZE72	D3ZE72_RAT	Methionine aminopeptidase 1 OS=Rattus norvegicus GN=Metap1 PE=1 SV=1	3.65	30.31	2	2	0.912011	0.8551	1.04713	0.9817	0.948985	0.194207
D3ZEG8	D3ZEG8_RAT	Protein RGD1309188 OS=Rattus norvegicus GN=RGD1309188 PE=1 SV=1	4.01	26.59	4	2	1.07647	0.9727	1.03753	0.9376	1.00607	0.915609
D3ZEH2	D3ZEH2_RAT	Protein Foxred1 OS=Rattus norvegicus GN=Foxred1 PE=1 SV=1	2	17.04	1	1	0.855067	0.7311	1.13763	0.9727	0.924123	0.560496
D3ZEH9	D3ZEH9_RAT	E3 ubiquitin-protein ligase MGRN1 OS=Rattus norvegicus GN=Mgrn1 PE=1 SV=1	2.02	25.27	1	1	0.691831	1.2359	0.862979	1.5417	1.0831	0.768888
D3ZEI0	D3ZEI0_RAT	Protein LOC690096 OS=Rattus norvegicus GN=LOC690096 PE=4 SV=2	1.71	27.08	1	1	1.08643	1.0864	0.972747	0.9727	1.02957	0.46627
D3ZEI4	D3ZEI4_RAT	Protein Hepacam OS=Rattus norvegicus GN=Hepacam PE=1 SV=2	8.36	49.88	6	6	0.870964	0.8872	1.04713	1.0666	0.967973	0.572453
D3ZEJ9	D3ZEJ9_RAT	Protein RGD1310429 OS=Rattus norvegicus GN=RGD1310429 PE=1 SV=2	2	22.14	2	2	0.972747	1.3183	1	1.3552	1.16156	0.195253
D3ZER6	D3ZER6_RAT	Protein Tnpo2 OS=Rattus norvegicus GN=Tnpo2 PE=1 SV=2	8.3	20.81	8	8	1.59956	1.5704	1.1272	1.0568	1.33849	0.00646901
D3ZES7	D3ZES7_RAT	Protein Plxna4 OS=Rattus norvegicus GN=Plxna4 PE=4 SV=1	7.22	30.69	9	7	0.636796	1.0375	0.356451	0.6607	0.672862	0.216786
D3ZET9	D3ZET9_RAT	Uncharacterized protein OS=Rattus norvegicus PE=1 SV=2	6	31.69	3	3	0.92045	0.7943	0.92045	0.7943	0.857375	0.056703
D3ZEV8	D3ZEV8_RAT	Protein Susd2 OS=Rattus norvegicus GN=Susd2 PE=1 SV=1	6	23.05	3	3	1.11686	0.9817	1.15878	1.0186	1.06899	0.208952
D3ZF26	D3ZF26_RAT	Protein Tnks1bp1 OS=Rattus norvegicus GN=Tnks1bp1 PE=1 SV=1	7.44	33.31	5	5	0.928966	0.9727	0.887156	0.929	0.929456	0.0391022
D3ZF92	TNR21_RAT	Tumor necrosis factor receptor superfamily member 21 OS=Rattus norvegicus GN=Tnfrsf21 PE=1 SV=1	2	24.89	1	1	1.51356	1.2706	1.21339	1.0186	1.25404	0.0677665
D3ZF97	D3ZF97_RAT	Protein Erlec1 OS=Rattus norvegicus GN=Erlec1 PE=1 SV=2	3.32	24.48	2	2	1.0666	1.0864	0.831764	0.8472	0.95799	0.432802
D3ZFA8	D3ZFA8_RAT	Protein LOC100362366 OS=Rattus norvegicus GN=LOC100362366 PE=3 SV=1	4.55	65.19	4	3	1.13763	1.2134	0.83946	0.8872	1.01942	0.857064
D3ZFD0	D3ZFD0_RAT	Protein Myo18a OS=Rattus norvegicus GN=Myo18a PE=1 SV=2	10.8	34.59	7	7	0.801678	0.9376	0.887156	1.0375	0.915984	0.36196
D3ZFQ8	D3ZFQ8_RAT	Cytochrome c-1 (Predicted), isoform CRA_c OS=Rattus norvegicus GN=Cyc1 PE=1 SV=3	16.86	52.45	21	8	1.15878	1.2134	1.10662	1.1482	1.15675	1.76656e-05
D3ZFX4	D3ZFX4_RAT	Phosphoglucomutase 3 (Predicted), isoform CRA_a OS=Rattus norvegicus GN=Pgm3 PE=1 SV=1	16.9	40.94	11	9	1.0666	0.8395	0.758578	0.6194	0.821018	0.0880679
D3ZFY8	D3ZFY8_RAT	Protein LOC100912618 OS=Rattus norvegicus GN=LOC100912618 PE=1 SV=1	10.33	85.71	6	5	1.19124	0.8551	0.954993	0.6855	0.921709	0.489798
D3ZG43	D3ZG43_RAT	NADH dehydrogenase (Ubiquinone) Fe-S protein 3 (Predicted), isoform CRA_c OS=Rattus norvegicus GN=Ndufs3 PE=1 SV=1	17.65	57.95	13	9	1.2942	0.9376	1.5417	1.1169	1.2226	0.248556
D3ZG95	D3ZG95_RAT	Protein Micu3 OS=Rattus norvegicus GN=Micu3 PE=4 SV=2	6.28	35.67	4	3	0.870964	0.929	1	1.0666	0.966641	0.365394
D3ZG98	D3ZG98_RAT	Protein Lancl3 OS=Rattus norvegicus GN=Lancl3 PE=4 SV=1	3.55	31.67	2	2	0.887156	1.028	0.787046	0.9036	0.90145	0.152466
D3ZGE6	D3ZGE6_RAT	Cortactin, isoform CRA_c OS=Rattus norvegicus GN=Cttn PE=1 SV=3	15.14	38.1	10	8	0.794328	0.912	0.990832	1.1376	0.95869	0.528023
D3ZGL0	D3ZGL0_RAT	GRIP1 associated protein 1, isoform CRA_b OS=Rattus norvegicus GN=Gripap1 PE=1 SV=3	18.67	55.2	11	10	0.42462	0.4487	0.879022	0.879	0.657836	0.0305168
D3ZGN2	D3ZGN2_RAT	Copine 5 protein OS=Rattus norvegicus GN=Cpne5 PE=1 SV=1	4.04	38.28	5	2	1.07647	1.0093	1.04713	0.9817	1.02865	0.300007
D3ZGY2	D3ZGY2_RAT	Protein Otud6b OS=Rattus norvegicus GN=Otud6b PE=1 SV=2	2.55	30.38	4	2	0.937562	1.0965	0.758578	0.8872	0.91996	0.331273
D3ZH00	D3ZH00_RAT	Calcium-transporting ATPase OS=Rattus norvegicus GN=Atp2b4 PE=1 SV=3	10.83	30.88	18	7	1.07647	1.0186	1.19124	1.1272	1.10338	0.0524492
D3ZH40	D3ZH40_RAT	Protein Otud7b OS=Rattus norvegicus GN=Otud7b PE=1 SV=1	2.7	32.94	2	2	1.08643	1.0186	1.23595	1.1588	1.12494	0.0154666
D3ZH59	D3ZH59_RAT	Adhesion G protein-coupled receptor L3 OS=Rattus norvegicus GN=Adgrl3 PE=1 SV=3	2.01	17.77	1	1	0.903649	0.8395	1.1695	1.0864	0.999762	0.997622
D3ZHB7	D3ZHB7_RAT	Protein Ube3c OS=Rattus norvegicus GN=Ube3c PE=1 SV=3	2.85	22.01	2	2	0.895365	0.863	0.855067	0.8241	0.859383	4.01285e-05
D3ZHC4	D3ZHC4_RAT	Heme binding protein 2 (Predicted), isoform CRA_b OS=Rattus norvegicus GN=Hebp2 PE=1 SV=1	2.01	23.65	3	2	1.03753	0.6855	0.501187	0.3281	0.638079	0.05648
D3ZHL1	D3ZHL1_RAT	Kinase suppressor of ras 1 (Predicted) OS=Rattus norvegicus GN=Ksr1 PE=1 SV=2	2.03	38.85	1	1	0.895365	0.9908	0.554626	0.6081	0.762223	0.0264903
D3ZHP7	ULK3_RAT	Serine/threonine-protein kinase ULK3 OS=Rattus norvegicus GN=Ulk3 PE=1 SV=1	2.01	25.85	1	1	2.18776	0.6486	1.01859	0.3281	1.04576	0.948491
D3ZHV7	D3ZHV7_RAT	Protein Sdsl OS=Rattus norvegicus GN=Sdsl PE=1 SV=3	4.31	34.65	2	2	1.00925	1.0093	0.847227	0.8551	0.93022	0.417299
D3ZHY9	D3ZHY9_RAT	Protein Rasal1 OS=Rattus norvegicus GN=Rasal1 PE=4 SV=2	31.73	53.43	21	15	0.912011	1.0471	1.09648	1.2706	1.08155	0.484054
D3ZI07	D3ZI07_RAT	Kinesin-like protein OS=Rattus norvegicus GN=Kif3b PE=1 SV=1	4.03	42.3	5	3	0.981748	1.028	1.04713	1.0965	1.03834	0.171402
D3ZI16	D3ZI16_RAT	COP9 (Constitutive photomorphogenic) homolog, subunit 6 (Arabidopsis thaliana) (Predicted), isoform CRA_a OS=Rattus norvegicus GN=Cops6 PE=1 SV=1	10.5	46.22	6	5	1.05682	0.9036	1.30617	1.1376	1.10105	0.455385
D3ZI67	D3ZI67_RAT	Brain-specific angiogenesis inhibitor 1-associated protein 2 OS=Rattus norvegicus GN=Baiap2 PE=1 SV=3	33.06	69.73	20	17	0.862979	0.7311	1.18032	1	0.9436	0.540125
D3ZI68	D3ZI68_RAT	PRP31 pre-mRNA processing factor 31 homolog (Yeast) (Predicted) OS=Rattus norvegicus GN=Prpf31 PE=1 SV=1	4	29.86	2	2	0.816582	0.9908	0.630957	0.7656	0.800985	0.0353125
D3ZIE9	D3ZIE9_RAT	Protein Aldh18a1 OS=Rattus norvegicus GN=Aldh18a1 PE=3 SV=1	9.23	32.96	5	5	0.549541	1.6444	0.452898	1.4322	1.01976	0.97353
D3ZII1	D3ZII1_RAT	Protein Rftn2 OS=Rattus norvegicus GN=Rftn2 PE=1 SV=1	2	25	1	1	1.03753	1.1588	0.937562	1.0471	1.04525	0.792965
D3ZIP8	D3ZIP8_RAT	Protein Endod1 OS=Rattus norvegicus GN=Endod1 PE=4 SV=2	2	13.83	1	1	0.824138	0.7244	1.47231	1.2942	1.07876	0.709912
D3ZIT4	D3ZIT4_RAT	Anaphase promoting complex subunit 7 (Predicted) OS=Rattus norvegicus GN=Anapc7 PE=1 SV=1	1.47	35.04	1	1	1.20226	1.2134	0.824138	0.8318	1.0179	0.82829
D3ZJ91	D3ZJ91_RAT	DDHD domain containing 2 OS=Rattus norvegicus GN=Ddhd2 PE=1 SV=2	4.32	30.76	3	3	0.928966	0.9908	0.474242	0.5152	0.727302	0.0321941
D3ZJF9	D3ZJF9_RAT	Protein Gla OS=Rattus norvegicus GN=Gla PE=1 SV=2	3.85	26.9	2	2	1.09648	1.1482	0.847227	0.879	0.992726	0.899967
D3ZJG4	D3ZJG4_RAT	Protein Pacs2 OS=Rattus norvegicus GN=Pacs2 PE=1 SV=2	2.07	19.08	1	1	1.35519	1.1588	1.22462	1.0471	1.19643	0.0183337
D3ZJR6	D3ZJR6_RAT	Protein Smcr8 OS=Rattus norvegicus GN=Smcr8 PE=1 SV=1	3.11	17.97	2	2	1.03753	1.2706	0.903649	1.1066	1.07959	0.418843
D3ZJX5	D3ZJX5_RAT	Protein Timm50 OS=Rattus norvegicus GN=Timm50 PE=1 SV=2	9.13	40.79	5	5	1.00925	1	0.937562	0.929	0.968954	0.0996354
D3ZK56	D3ZK56_RAT	Protein Rap2c OS=Rattus norvegicus GN=Rap2c PE=1 SV=2	2	57.92	7	2	4.69894	2.1677	3.34195	1.3932	2.90045	0.075584
D3ZK73	D3ZK73_RAT	Cullin 4B (Predicted) OS=Rattus norvegicus GN=Cul4b PE=1 SV=1	5.88	34.91	3	3	0.685488	1.1695	0.870964	1.4859	1.05296	0.8161
D3ZKG1	D3ZKG1_RAT	Protein Mut OS=Rattus norvegicus GN=Mut PE=1 SV=2	7.78	32.77	6	5	1.15878	1.2134	1.05682	1.0965	1.13137	0.0447848
D3ZKH2	D3ZKH2_RAT	Protein Mon2 OS=Rattus norvegicus GN=Mon2 PE=1 SV=3	2.06	19.16	1	1	0.847227	0.9036	0.765597	0.8166	0.833256	0.0125775
D3ZKK5	D3ZKK5_RAT	Protein Mtmr1 OS=Rattus norvegicus GN=Mtmr1 PE=1 SV=1	2.39	33.73	2	2	1.0666	0.9376	0.990832	0.871	0.966507	0.51738
D3ZKQ4	D3ZKQ4_RAT	Protein Rabl6 OS=Rattus norvegicus GN=Rabl6 PE=1 SV=1	4	27.09	2	2	0.887156	1.4454	0.524808	0.8091	0.916616	0.736758
D3ZKT0	D3ZKT0_RAT	Phosphatidate cytidylyltransferase, mitochondrial OS=Rattus norvegicus GN=Tamm41 PE=1 SV=1	2	27.89	1	1	0.711214	0.8318	0.758578	0.8872	0.797198	0.073468
D3ZKT8	D3ZKT8_RAT	HD domain containing 2 (Predicted), isoform CRA_b OS=Rattus norvegicus GN=Hddc2 PE=1 SV=1	2.01	23.62	1	1	0.648634	0.8472	1.02802	1.3552	0.969763	0.820519
D3ZL85	D3ZL85_RAT	Protein Hccs OS=Rattus norvegicus GN=Hccs PE=1 SV=1	4.17	36.5	2	2	0.954993	1.0186	0.946237	1.0093	0.982282	0.435339
D3ZLC1	D3ZLC1_RAT	Protein Lmnb2 OS=Rattus norvegicus GN=Lmnb2 PE=1 SV=2	6.89	51.46	5	5	1.19124	1.0186	1.20226	1.028	1.11003	0.275572
D3ZLK9	D3ZLK9_RAT	ATP-dependent (S)-NAD(P)H-hydrate dehydratase OS=Rattus norvegicus GN=Naxd PE=1 SV=2	14.47	66.03	10	10	1.34276	1.1695	1.28233	1.1272	1.23045	0.0244609
D3ZLT1	D3ZLT1_RAT	NADH dehydrogenase (Ubiquinone) 1 beta subcomplex, 7 (Predicted) OS=Rattus norvegicus GN=Ndufb7 PE=1 SV=1	3.97	58.39	4	4	1.05682	0.9817	1.00925	0.9376	0.996343	0.90398
D3ZLU0	D3ZLU0_RAT	Protein C2cd4c OS=Rattus norvegicus GN=C2cd4c PE=1 SV=1	1.34	27.25	1	1	0.505825	0.4699	1.15878	1.0666	0.800275	0.159844
D3ZM09	D3ZM09_RAT	Protein Sars2 OS=Rattus norvegicus GN=Sars2 PE=1 SV=1	6.01	43.05	4	4	0.758578	0.7516	1.22462	1.2134	0.987048	0.935465
D3ZM21	D3ZM21_RAT	Catechol-O-methyltransferase domain containing 1 (Predicted), isoform CRA_a OS=Rattus norvegicus GN=Comtd1 PE=1 SV=1	4.06	48.09	6	2	1.36773	0.912	1.33045	0.9638	1.1435	0.618131
D3ZM69	D3ZM69_RAT	Protein Epb41l2 OS=Rattus norvegicus GN=Epb41l2 PE=1 SV=2	38.1	49	23	20	0.990832	0.9638	1.01859	0.9908	0.991006	0.445953
D3ZML2	BRSK2_RAT	Serine/threonine-protein kinase BRSK2 OS=Rattus norvegicus GN=Brsk2 PE=1 SV=1	8.78	35.92	5	5	0.92045	1.0093	1.05682	1.1482	1.03369	0.604815
D3ZMS0	D3ZMS0_RAT	Protein Grcc10 OS=Rattus norvegicus GN=LOC100911713 PE=1 SV=1	2	52.38	2	1	0.981748	1.0765	1	1.0864	1.03616	0.247779
D3ZMS3	D3ZMS3_RAT	Matrilin 4 (Predicted), isoform CRA_b OS=Rattus norvegicus GN=Matn4 PE=4 SV=1	2.28	30.93	2	2	0.879022	1.0186	0.787046	0.912	0.899167	0.104001
D3ZMS4	D3ZMS4_RAT	Protein Arhgap26 OS=Rattus norvegicus GN=Arhgap26 PE=1 SV=1	2.02	20.89	2	2	0.711214	0.9376	0.787046	1.0471	0.87074	0.201423
D3ZMY7	D3ZMY7_RAT	Protein Nt5c2 OS=Rattus norvegicus GN=Nt5c2 PE=1 SV=3	2.12	20.99	2	2	0.963829	1.2589	0.879022	1.1376	1.05984	0.617616
D3ZN03	D3ZN03_RAT	Protein LOC100362751 OS=Rattus norvegicus GN=LOC100362751 PE=1 SV=1	2.98	53.91	3	2	0.895365	1.3183	0.654636	0.9638	0.958025	0.7931
D3ZN61	D3ZN61_RAT	Leucine-rich repeat LGI family, member 3 (Predicted), isoform CRA_b OS=Rattus norvegicus GN=Lgi3 PE=4 SV=1	2.11	24.27	2	2	0.879022	1.1272	0.928966	1.1912	1.0316	0.845611
D3ZNH4	D3ZNH4_RAT	Histone H2B OS=Rattus norvegicus GN=Hist1h2bo PE=3 SV=1	9.75	68.84	19	5	2.93765	0.631	3.19154	0.6855	1.86142	0.279477
D3ZNQ6	D3ZNQ6_RAT	Protein Ube2m OS=Rattus norvegicus GN=Ube2m PE=1 SV=1	10.63	57.38	6	6	1.09648	0.929	0.92045	0.7798	0.931432	0.26533
D3ZNY3	D3ZNY3_RAT	Methylmalonic aciduria (Cobalamin deficiency) cblA type (Predicted), isoform CRA_a OS=Rattus norvegicus GN=Mmaa PE=1 SV=1	2.98	44.58	2	2	1.15878	0.9638	0.409261	0.3436	0.718859	0.116358
D3ZPC4	D3ZPC4_RAT	Neural cell adhesion molecule L1 OS=Rattus norvegicus GN=L1cam PE=1 SV=2	16.47	31.08	10	8	0.862979	1.4859	0.816582	1.4322	1.14942	0.575433
D3ZPE5	D3ZPE5_RAT	Protein Vps53 OS=Rattus norvegicus GN=Vps53 PE=1 SV=1	5.44	31.49	4	3	0.597035	0.871	0.461318	0.7178	0.661788	0.194349
D3ZPG5	UBP30_RAT	Ubiquitin carboxyl-terminal hydrolase 30 OS=Rattus norvegicus GN=Usp30 PE=3 SV=1	2.04	25.53	1	1	1.05682	0.9036	1.22462	1.0375	1.05563	0.432496
D3ZPL1	D3ZPL1_RAT	Cleavage and polyadenylation specific factor 6, 68kDa (Predicted), isoform CRA_b OS=Rattus norvegicus GN=Cpsf6 PE=1 SV=2	2.24	23.59	3	3	0.946237	0.955	0.895365	0.9036	0.92505	0.0278578
D3ZPL5	D3ZPL5_RAT	Uncharacterized protein OS=Rattus norvegicus PE=4 SV=2	5.01	39.63	3	3	1.08643	1.0375	0.954993	0.912	0.99773	0.94515
D3ZPN3	D3ZPN3_RAT	Myeloid leukemia factor 2 (Predicted), isoform CRA_a OS=Rattus norvegicus GN=Mlf2 PE=1 SV=1	4.01	38.06	2	2	1.0666	1.0093	1.13763	1.0864	1.07498	0.116509
D3ZPP2	D3ZPP2_RAT	Protein Arl8a OS=Rattus norvegicus GN=Arl8a PE=1 SV=1	4	44.62	5	3	1.31826	1.7219	1.18032	1.5417	1.44054	0.024347
D3ZPR0	D3ZPR0_RAT	Chromosome segregation 1-like (S. cerevisiae) (Predicted) OS=Rattus norvegicus GN=Cse1l PE=1 SV=1	4.13	33.16	2	2	1.14815	0.8872	1.57036	1.2023	1.202	0.264943
D3ZPU3	D3ZPU3_RAT	Very-long-chain 3-oxoacyl-CoA reductase OS=Rattus norvegicus GN=Hsd17b12 PE=1 SV=2	4.2	37.59	2	2	0.937562	1.0765	0.963829	1.1066	1.02112	0.668522
D3ZQ02	D3ZQ02_RAT	Protein Wdr37 OS=Rattus norvegicus GN=Wdr37 PE=1 SV=3	12.52	42.54	8	7	0.855067	1.0093	0.704693	0.8395	0.85214	0.053667
D3ZQ25	D3ZQ25_RAT	Fibulin-1 OS=Rattus norvegicus GN=Fbln1 PE=1 SV=1	2	24.68	1	1	0.83946	1.5996	0.57544	1.0965	1.02775	0.917054
D3ZQB6	D3ZQB6_RAT	Cat eye syndrome chromosome region, candidate 5 homolog (Human) (Predicted) OS=Rattus norvegicus GN=Cecr5 PE=1 SV=1	6.02	35.8	4	4	1.08643	0.8318	1.15878	0.8872	0.991051	0.92981
D3ZQG6	TRIM2_RAT	Tripartite motif-containing protein 2 OS=Rattus norvegicus GN=Trim2 PE=1 SV=2	17.08	50	12	9	1.01859	1.2023	1.11686	1.3062	1.16099	0.0989359
D3ZQP6	D3ZQP6_RAT	Protein Sema7a OS=Rattus norvegicus GN=Sema7a PE=4 SV=1	2.33	22.37	2	2	1.09648	1.028	0.981748	0.929	1.00881	0.817382
D3ZQQ5	D3ZQQ5_RAT	Dynamin-1 OS=Rattus norvegicus GN=Dnm1 PE=1 SV=3	104.64	80.32	138	51	0.831764	0.8472	1.47231	1.4859	1.15929	0.328151
D3ZQT0	D3ZQT0_RAT	Uncharacterized protein OS=Rattus norvegicus PE=3 SV=1	4.03	57.83	52	6	1.52757	1.5136	0.972747	0.9638	1.24443	0.118395
D3ZR52	D3ZR52_RAT	Protein Lpcat4 OS=Rattus norvegicus GN=Lpcat4 PE=4 SV=3	4	14.18	2	2	0.847227	1.3428	0.654636	1.0375	0.970541	0.910862
D3ZRC4	D3ZRC4_RAT	Protein Pnpla8 OS=Rattus norvegicus GN=Pnpla8 PE=1 SV=1	7.21	36.47	5	5	0.862979	1.2359	0.816582	1.1803	1.02394	0.862741
D3ZRF6	D3ZRF6_RAT	Protein Pnpla6 OS=Rattus norvegicus GN=Pnpla6 PE=1 SV=2	1.39	26.58	1	1	3.28095	1.1272	2.53513	0.863	1.95157	0.195289
D3ZRM5	D3ZRM5_RAT	Protein Rab23 OS=Rattus norvegicus GN=Rab23 PE=1 SV=1	2.55	36.71	2	2	0.794328	0.9036	0.879022	1	0.894238	0.226973
D3ZRN3	D3ZRN3_RAT	Protein Actbl2 OS=Rattus norvegicus GN=Actbl2 PE=1 SV=1	5.96	64.1	75	8	0.972747	0.9817	1.02802	1.0471	1.00739	0.877466
D3ZRN5	D3ZRN5_RAT	Protein Trove2 OS=Rattus norvegicus GN=Trove2 PE=1 SV=1	6.21	27.32	4	3	0.887156	0.955	1.03753	1.1169	0.999146	0.990385
D3ZRV0	D3ZRV0_RAT	DCN1-like protein OS=Rattus norvegicus GN=Dcun1d1 PE=1 SV=1	2.06	34.3	1	1	0.946237	1.2134	0.879022	1.1376	1.04406	0.83973
D3ZS58	D3ZS58_RAT	NADH dehydrogenase [ubiquinone] 1 alpha subcomplex subunit 2 OS=Rattus norvegicus GN=Ndufa2 PE=1 SV=1	7.14	87.63	7	5	1.6293	1.028	1.52757	0.9727	1.28939	0.128698
D3ZS72	D3ZS72_RAT	Protein Prex1 OS=Rattus norvegicus GN=Prex1 PE=1 SV=3	2.82	26.9	2	2	0.937562	1.0093	1	1.0765	1.00584	0.899432
D3ZSL2	D3ZSL2_RAT	Protein Abracl OS=Rattus norvegicus GN=Abracl PE=1 SV=1	2.87	30.86	4	2	0.870964	1.4454	0.685488	1.1272	1.03226	0.904441
D3ZSY8	D3ZSY8_RAT	Protein Tbc1d10b OS=Rattus norvegicus GN=Tbc1d10b PE=1 SV=1	6.76	37.11	3	3	0.963829	0.871	1.03753	0.9376	0.952489	0.310418
D3ZSZ0	D3ZSZ0_RAT	PFTAIRE protein kinase 1 (Predicted), isoform CRA_a OS=Rattus norvegicus GN=Cdk14 PE=4 SV=1	2.04	31.9	3	1	0.937562	0.8551	0.731139	0.6668	0.79765	0.0343139
D3ZSZ6	D3ZSZ6_RAT	Diacylglycerol kinase OS=Rattus norvegicus GN=Dgkh PE=1 SV=3	6.13	34.71	4	3	1	0.9376	0.895365	0.8395	0.918116	0.0745663
D3ZT01	D3ZT01_RAT	Protein Cog2 OS=Rattus norvegicus GN=Cog2 PE=1 SV=1	2.03	22.19	2	2	1.92309	0.8472	2.67917	1.2134	1.66571	0.204216
D3ZT16	D3ZT16_RAT	Protein Map6d1 OS=Rattus norvegicus GN=Map6d1 PE=1 SV=1	2.37	71.2	2	2	0.724436	0.863	0.608135	0.7244	0.729993	0.000718371
D3ZT20	D3ZT20_RAT	Protein Fbxo41 OS=Rattus norvegicus GN=Fbxo41 PE=1 SV=3	2.77	27.7	2	2	0.862979	0.8954	0.816582	0.8472	0.85554	0.00438603
D3ZT36	D3ZT36_RAT	Protein Adam23 OS=Rattus norvegicus GN=Adam23 PE=4 SV=1	4.42	21.38	4	4	1.04713	1.0186	1.05682	1.028	1.03764	0.0110414
D3ZT71	D3ZT71_RAT	Protein Bcl2l13 OS=Rattus norvegicus GN=Bcl2l13 PE=1 SV=3	7.86	22.81	4	4	1	1.0375	1.08643	1.1272	1.06278	0.0851494
D3ZT90	D3ZT90_RAT	Glutaryl-Coenzyme A dehydrogenase (Predicted) OS=Rattus norvegicus GN=Gcdh PE=1 SV=1	6.93	36.24	6	6	1.19124	1.0375	1.03753	0.8872	1.03837	0.623529
D3ZTW9	D3ZTW9_RAT	Endonuclease G-like 1 (Predicted), isoform CRA_d OS=Rattus norvegicus GN=Exog PE=1 SV=1	2.75	39.67	3	2	0.483059	0.5445	0.847227	0.9638	0.709647	0.0772867
D3ZU52	D3ZU52_RAT	COP9 (Constitutive photomorphogenic) homolog, subunit 7b (Arabidopsis thaliana) (Predicted), isoform CRA_b OS=Rattus norvegicus GN=Cops7b PE=1 SV=1	4.02	41.3	2	2	0.963829	1.028	1.1695	1.2474	1.10218	0.0629237
D3ZU54	D3ZU54_RAT	Density-regulated protein OS=Rattus norvegicus GN=Denr PE=1 SV=3	2.02	51.03	2	2	1	1.1912	0.895365	1.0568	1.03584	0.595988
D3ZU84	D3ZU84_RAT	Protein Stxbp5l OS=Rattus norvegicus GN=Stxbp5l PE=1 SV=3	4.87	22.75	3	3	0.870964	1.0186	1.11686	1.2942	1.07516	0.412196
D3ZUC9	D3ZUC9_RAT	Oxidative-stress responsive 1 (Predicted) OS=Rattus norvegicus GN=Oxsr1 PE=1 SV=1	2.37	27.7	2	2	0.990832	0.8472	1.0666	0.912	0.954157	0.524575
D3ZUH5	D3ZUH5_RAT	Protein Prr36 OS=Rattus norvegicus GN=Prr36 PE=4 SV=2	3.45	14.09	2	2	0.895365	1.0666	0.972747	1.1588	1.02338	0.821669
D3ZUI1	D3ZUI1_RAT	Methylthioribulose-1-phosphate dehydratase OS=Rattus norvegicus GN=Apip PE=1 SV=3	4.39	39.42	3	3	1.04713	1.0666	0.954993	0.9638	1.00813	0.721277
D3ZUJ7	D3ZUJ7_RAT	Ankyrin repeat domain 13 family, member D (Predicted) OS=Rattus norvegicus GN=Ankrd13d PE=1 SV=1	2.01	19.67	2	1	1.15878	1.3428	0.887156	1.028	1.10418	0.322384
D3ZUL1	D3ZUL1_RAT	Protein Ccdc124 OS=Rattus norvegicus GN=Ccdc124 PE=1 SV=1	2.01	37.33	1	1	0.92045	0.8395	0.946237	0.863	0.892297	0.0251866
D3ZUM2	D3ZUM2_RAT	Protein Sarm1 OS=Rattus norvegicus GN=Sarm1 PE=1 SV=1	12.38	35.08	6	6	1	1	1.05682	1.0568	1.0284	0.228783
D3ZUM4	D3ZUM4_RAT	Beta-galactosidase OS=Rattus norvegicus GN=Glb1 PE=1 SV=1	2.48	16.85	2	2	1.10662	1.1169	0.954993	0.9727	1.0378	0.553526
D3ZUP5	D3ZUP5_RAT	Protein Brk1 OS=Rattus norvegicus GN=Brk1 PE=1 SV=1	3.65	72	2	2	1.05682	1.1588	0.912011	1	1.03191	0.535527
D3ZUW0	D3ZUW0_RAT	Protein Psd3 OS=Rattus norvegicus GN=Psd3 PE=1 SV=2	14.19	56.85	10	8	1.22462	0.955	1.41906	1.1169	1.17889	0.16974
D3ZUX5	D3ZUX5_RAT	MICOS complex subunit OS=Rattus norvegicus GN=Chchd3 PE=1 SV=1	11.58	58.59	6	6	1.41906	0.9817	1.40605	0.9638	1.19265	0.266797
D3ZUY8	D3ZUY8_RAT	Adaptor protein complex AP-2, alpha 1 subunit (Predicted) OS=Rattus norvegicus GN=Ap2a1 PE=1 SV=1	74.16	61.41	60	35	0.870964	1.2706	0.711214	1.0471	0.974969	0.860822
D3ZV15	D3ZV15_RAT	Protein Cbl OS=Rattus norvegicus GN=Cbl PE=1 SV=1	2.02	18.82	1	1	0.794328	0.7311	0.963829	0.8872	0.844114	0.015318
D3ZV52	D3ZV52_RAT	Intersectin 1 OS=Rattus norvegicus GN=Itsn1 PE=1 SV=3	20.16	32.87	12	11	1.0666	0.871	1.48594	1.2474	1.16773	0.250579
D3ZV76	D3ZV76_RAT	Protein Timm8a2 OS=Rattus norvegicus GN=Timm8a2 PE=3 SV=1	2	41.24	1	1	0.847227	1	0.724436	0.8551	0.856691	0.0935338
D3ZVD8	D3ZVD8_RAT	Protein Hdac6 OS=Rattus norvegicus GN=Hdac6 PE=1 SV=2	4.02	15.84	2	2	1.0666	1.028	1.0666	1.028	1.0473	0.630653
D3ZVH6	D3ZVH6_RAT	Protein Vps41 OS=Rattus norvegicus GN=Vps41 PE=1 SV=3	2.02	29.27	2	2	2.01372	2.2699	0.524808	0.5916	1.35001	0.572828
D3ZVI9	D3ZVI9_RAT	Parkinson disease 7 domain containing 1 (Predicted), isoform CRA_a OS=Rattus norvegicus GN=LOC100911365 PE=1 SV=1	5.46	39.55	3	3	1.03753	0.9727	1.0666	1.0093	1.02153	0.394327
D3ZVQ0	D3ZVQ0_RAT	Protein Usp5 OS=Rattus norvegicus GN=Usp5 PE=1 SV=1	44.64	50	28	22	1.21339	0.8395	1.1695	0.8241	1.01162	0.930379
D3ZVR9	D3ZVR9_RAT	Protein Pgm5 OS=Rattus norvegicus GN=Pgm5 PE=1 SV=3	2.09	29.81	1	1	1.27057	1.0471	1.1695	0.9638	1.11274	0.22276
D3ZVS2	D3ZVS2_RAT	L-2-hydroxyglutarate dehydrogenase (Predicted) OS=Rattus norvegicus GN=L2hgdh PE=1 SV=1	4.01	49.03	2	2	1.33045	0.863	1.1695	0.7586	1.03039	0.857922
D3ZW08	D3ZW08_RAT	Adenylosuccinate lyase OS=Rattus norvegicus GN=Adsl PE=1 SV=1	18.94	64.88	11	9	1.13763	0.8091	1.48594	1.0666	1.12482	0.458222
D3ZW55	ITPA_RAT	Inosine triphosphate pyrophosphatase OS=Rattus norvegicus GN=Itpa PE=3 SV=1	15.92	77.27	9	8	1.20226	1.3183	0.831764	0.8872	1.05988	0.697906
D3ZW56	D3ZW56_RAT	Neurofascin OS=Rattus norvegicus GN=Nfasc PE=1 SV=3	2.03	59.38	31	1	1.11686	1.0666	1.15878	1.1169	1.11479	0.0987465
D3ZWA8	D3ZWA8_RAT	Protein Appl1 OS=Rattus norvegicus GN=Appl1 PE=1 SV=3	15.43	47.09	8	7	0.903649	0.9036	0.972747	0.9727	0.938174	0.00278786
D3ZWG2	D3ZWG2_RAT	Regulator of G-protein-signaling 7 OS=Rattus norvegicus GN=Rgs7 PE=1 SV=2	19.28	45.68	12	10	0.824138	1.0666	0.737904	0.955	0.895911	0.307233
D3ZWH2	D3ZWH2_RAT	Junctophilin 3 (Predicted) OS=Rattus norvegicus GN=Jph3 PE=1 SV=1	1.84	31.91	1	1	1.52757	1.0765	1.03753	0.7311	1.09317	0.639559
D3ZWQ0	D3ZWQ0_RAT	Protein Prrt3 OS=Rattus norvegicus GN=Prrt3 PE=1 SV=2	2.08	17.89	1	1	1.10662	1.0375	0.887156	0.8318	0.96577	0.549287
D3ZWT8	D3ZWT8_RAT	ATP synthase subunit d, mitochondrial OS=Rattus norvegicus GN=Atp5h PE=1 SV=3	15.52	84.47	15	8	0.809096	0.9727	0.679204	0.8241	0.821275	0.318067
D3ZWW5	D3ZWW5_RAT	Protein Slc30a9 OS=Rattus norvegicus GN=Slc30a9 PE=1 SV=1	6.04	28.04	4	3	1.01859	1.3305	1.05682	1.3804	1.19658	0.11818
D3ZWX4	D3ZWX4_RAT	Protein Nckipsd OS=Rattus norvegicus GN=Nckipsd PE=1 SV=3	12.98	32.77	8	6	0.887156	0.9036	0.474242	0.5598	0.7062	0.0862096
D3ZX08	SYAM_RAT	Alanine--tRNA ligase, mitochondrial OS=Rattus norvegicus GN=Aars2 PE=3 SV=1	2.01	18.27	1	1	0.83946	0.7727	0.937562	0.871	0.855181	0.0591175
D3ZX63	D3ZX63_RAT	Protein LOC103692166 OS=Rattus norvegicus GN=Wdr54 PE=4 SV=1	2	26.35	1	1	1.78649	1.0864	1.77011	1.0765	1.42987	0.0974243
D3ZX87	D3ZX87_RAT	Protein LOC100910017 OS=Rattus norvegicus GN=LOC100910017 PE=4 SV=2	3.92	60.14	2	2	0.963829	0.8954	0.831764	0.7727	0.865923	0.0208651
D3ZXF8	D3ZXF8_RAT	Mitochondrial ribosomal protein L43 (Predicted), isoform CRA_b OS=Rattus norvegicus GN=Mrpl43 PE=1 SV=3	1.57	23.08	1	1	0.751623	0.9204	0.801678	0.9817	0.86385	0.0536286
D3ZXF9	D3ZXF9_RAT	Protein Mrpl12 OS=Rattus norvegicus GN=Mrpl12 PE=1 SV=1	2	20.65	1	1	1.28233	1.0375	0.787046	0.6368	0.935919	0.724668
D3ZXJ5	D3ZXJ5_RAT	RCG24931 OS=Rattus norvegicus GN=Efl1 PE=1 SV=2	5.32	15	3	3	0.855067	0.879	0.912011	0.9376	0.895919	0.1806
D3ZXK4	D3ZXK4_RAT	Protein Abhd11 OS=Rattus norvegicus GN=Abhd11 PE=1 SV=1	6	38.76	3	3	1.00925	0.9204	1.01859	0.929	0.969311	0.452047
D3ZXK7	RN123_RAT	E3 ubiquitin-protein ligase RNF123 OS=Rattus norvegicus GN=Rnf123 PE=1 SV=1	2.58	25.8	2	2	1.08643	1.0375	0.981748	0.9376	1.01082	0.692242
D3ZXK9	D3ZXK9_RAT	Purine nucleoside phosphorylase OS=Rattus norvegicus GN=Pnp PE=1 SV=3	21.99	78.55	21	12	0.895365	0.6546	1.04713	0.7244	0.830373	0.284148
D3ZXL9	D3ZXL9_RAT	Protein Kctd4 OS=Rattus norvegicus GN=Kctd4 PE=1 SV=1	3.72	39.77	2	2	0.954993	0.879	0.862979	0.8017	0.874668	0.0982149
D3ZXM4	D3ZXM4_RAT	Protein Evi5l (Fragment) OS=Rattus norvegicus GN=Evi5l PE=4 SV=2	2.13	35.93	2	1	1.38038	1.0568	1.27057	0.9817	1.17236	0.18485
D3ZXQ2	D3ZXQ2_RAT	Protein Camsap3 OS=Rattus norvegicus GN=Camsap3 PE=1 SV=2	2.22	28.84	2	2	0.698232	0.9036	0.724436	0.929	0.813817	0.0486148
D3ZXS8	D3ZXS8_RAT	Huntingtin interacting protein 2 (Predicted), isoform CRA_a OS=Rattus norvegicus GN=Ube2k PE=1 SV=1	10.64	76	8	6	0.855067	0.955	0.879022	0.9727	0.915447	0.0379524
D3ZY03	D3ZY03_RAT	Membrane-associated guanylate kinase, WW and PDZ domain-containing protein 2 OS=Rattus norvegicus GN=Magi2 PE=1 SV=3	3.21	26.98	2	2	0.937562	1.0765	0.879022	1	0.973271	0.605213
D3ZYH3	D3ZYH3_RAT	Protein Nudt10 OS=Rattus norvegicus GN=Nudt10 PE=3 SV=1	1.85	38.41	2	1	1.07647	1.0186	0.758578	0.7178	0.892861	0.208969
D3ZYN2	D3ZYN2_RAT	Protein Kif21a OS=Rattus norvegicus GN=Kif21a PE=1 SV=3	8.12	25.69	5	5	0.870964	1.0765	0.990832	1.2246	1.04072	0.696388
D3ZYR0	D3ZYR0_RAT	Protein Arhgef12 OS=Rattus norvegicus GN=Arhgef12 PE=1 SV=3	6.05	29.12	3	3	0.559758	1.1376	0.461318	0.8954	0.763519	0.31577
D3ZYX8	D3ZYX8_RAT	Cytochrome c oxidase subunit VIIa polypeptide 2 like (Predicted), isoform CRA_e OS=Rattus norvegicus GN=Cox7a2l PE=1 SV=1	4.97	50.83	4	3	1.03753	1.0666	1	1.028	1.03303	0.158084
D3ZYY0	D3ZYY0_RAT	Protein Sdr39u1 OS=Rattus norvegicus GN=Sdr39u1 PE=1 SV=1	3.08	33.89	3	3	0.981748	0.8472	1.07647	0.9204	0.956453	0.484128
D3ZZ21	D3ZZ21_RAT	NADH dehydrogenase (Ubiquinone) 1 beta subcomplex, 6 (Predicted) OS=Rattus norvegicus GN=Ndufb6 PE=1 SV=1	4.18	53.13	4	3	1.01859	1.0186	1.02802	1.028	1.0233	0.0763997
D3ZZ48	D3ZZ48_RAT	Protein Slc35a1 OS=Rattus norvegicus GN=Slc35a1 PE=1 SV=2	2	11.67	1	1	1.44544	1.0471	1.23595	0.8954	1.15597	0.392239
D3ZZ95	D3ZZ95_RAT	60S ribosomal protein L36 OS=Rattus norvegicus GN=LOC100361060 PE=3 SV=1	4.03	44.34	2	2	1.43219	1.0568	1.15878	0.8551	1.12572	0.354552
D3ZZC1	D3ZZC1_RAT	Protein Txndc5 OS=Rattus norvegicus GN=Txndc5 PE=1 SV=1	4.94	39.81	3	3	1.0666	0.9908	1.15878	1.0765	1.07317	0.0688992
D3ZZK1	D3ZZK1_RAT	Protein LOC100359563 OS=Rattus norvegicus GN=LOC100359563 PE=3 SV=1	3.39	49.58	2	2	0.954993	1.0568	0.937562	1.0471	0.999114	0.984237
D3ZZK3	D3ZZK3_RAT	Protein Epha4 OS=Rattus norvegicus GN=Epha4 PE=3 SV=1	19.13	39.25	10	10	0.946237	0.9908	0.895365	0.9376	0.9425	0.0496576
D3ZZM9	D3ZZM9_RAT	Protein Ccsap OS=Rattus norvegicus GN=Ccsap PE=1 SV=1	2.4	30.95	2	2	1.11686	0.955	1.07647	0.9204	1.01718	0.839871
D3ZZN3	D3ZZN3_RAT	Acetyl-coenzyme A synthetase OS=Rattus norvegicus GN=Acss1 PE=3 SV=1	2.06	23.31	1	1	0.963829	0.9638	1.03753	1.0375	1.00066	0.991346
D3ZZP2	D3ZZP2_RAT	Protein Rab39a OS=Rattus norvegicus GN=Rab39a PE=4 SV=1	2	35.02	5	2	1.01859	0.879	0.870964	0.7516	0.880039	0.061196
D3ZZR5	D3ZZR5_RAT	Protein Snrpa1 OS=Rattus norvegicus GN=Snrpa1 PE=1 SV=1	3.4	18.43	2	2	0.928966	1.1066	0.816582	0.9817	0.958462	0.640929
D3ZZR9	D3ZZR9_RAT	Peptidyl-prolyl cis-trans isomerase OS=Rattus norvegicus GN=Fkbp2 PE=1 SV=1	7.7	60	4	4	1.22462	1.5996	1.14815	1.4859	1.36457	0.0867593
D3ZZV7	D3ZZV7_RAT	Protein Rasgef1a OS=Rattus norvegicus GN=Rasgef1a PE=4 SV=3	2	25.16	2	1	0.698232	0.5445	1.05682	0.8241	0.780913	0.176314
D4A022	D4A022_RAT	Protein Gapvd1 OS=Rattus norvegicus GN=Gapvd1 PE=1 SV=3	4.38	26.15	4	3	0.92045	0.9036	1	0.9817	0.951437	0.0758433
D4A031	D4A031_RAT	DEAD (Asp-Glu-Ala-Asp) box polypeptide 42 (Predicted) OS=Rattus norvegicus GN=Ddx42 PE=1 SV=1	2.4	26.59	1	1	0.847227	1.2134	1.0666	1.5136	1.16021	0.291686
D4A055	D4A055_RAT	Calcium channel, voltage-dependent, beta 4 subunit, isoform CRA_b OS=Rattus norvegicus GN=Cacnb4 PE=1 SV=1	10.14	36.21	7	7	0.92045	1	0.928966	1.0093	0.964679	0.392489
D4A0A1	D4A0A1_RAT	Protein Soga3 OS=Rattus norvegicus GN=Soga3 PE=1 SV=1	13.96	42.16	8	8	0.672977	0.673	0.855067	0.912	0.778261	0.00755834
D4A0C3	D4A0C3_RAT	Protein Hid1 OS=Rattus norvegicus GN=Hid1 PE=1 SV=2	3.28	14.6	2	2	0.801678	0.912	0.887156	1	0.900209	0.377871
D4A0E8	D4A0E8_RAT	Protein arginine N-methyltransferase 5 OS=Rattus norvegicus GN=Prmt5 PE=1 SV=1	3.55	28.89	3	3	1.00925	1.0186	1.20226	1.2134	1.11088	0.0983592
D4A0I5	D4A0I5_RAT	DnaJ (Hsp40) homolog, subfamily C, member 6 (Predicted) OS=Rattus norvegicus GN=Dnajc6 PE=1 SV=1	25.46	34.03	16	14	0.787046	1.1695	0.794328	1.1803	0.982793	0.911728
D4A0L1	D4A0L1_RAT	MON1 homolog b (Yeast) (Predicted), isoform CRA_b OS=Rattus norvegicus GN=Mon1b PE=4 SV=1	2.04	15.07	1	1	0.895365	0.8472	0.981748	0.929	0.913328	0.0580049
D4A0T0	D4A0T0_RAT	Protein Ndufb10 OS=Rattus norvegicus GN=Ndufb10 PE=1 SV=1	20.05	67.05	12	10	1.30617	0.7178	1.18032	0.673	0.969323	0.886382
D4A0X3	D4A0X3_RAT	Protein Btbd8 OS=Rattus norvegicus GN=Btbd8 PE=1 SV=2	2.55	20.63	2	2	1.1695	1.0375	1.04713	0.929	1.04578	0.377432
D4A0Y9	D4A0Y9_RAT	Phosphatidylcholine translocator ABCB4 OS=Rattus norvegicus GN=Abcb1b PE=1 SV=3	4.35	28.87	2	2	1.08643	1.028	1.03753	0.9817	1.03341	0.243384
D4A133	D4A133_RAT	Protein Atp6v1a OS=Rattus norvegicus GN=Atp6v1a PE=1 SV=1	83.05	86.87	114	41	1.95885	1.0666	2.12814	1.1912	1.5862	0.137963
D4A193	D4A193_RAT	Receptor expression-enhancing protein OS=Rattus norvegicus GN=Reep1 PE=1 SV=1	2.04	54.23	1	1	0.990832	0.9376	1.02802	0.9727	0.982287	0.720932
D4A1A5	D4A1A5_RAT	Protein Ppp2r5c OS=Rattus norvegicus GN=Ppp2r5c PE=1 SV=2	7.8	48.47	8	5	0.870964	1.2359	0.809096	1.1803	1.02406	0.865294
D4A1B8	D4A1B8_RAT	Protein Dctn3 OS=Rattus norvegicus GN=Dctn3 PE=1 SV=1	6.91	81.18	3	3	1.0666	0.9638	1.02802	0.9204	0.994703	0.905112
D4A1C0	D4A1C0_RAT	Cyclin M1 (Predicted) OS=Rattus norvegicus GN=Cnnm1 PE=1 SV=2	2.01	21.06	1	1	0.77983	1.2023	0.946237	1.4588	1.09679	0.66523
D4A1G1	D4A1G1_RAT	Acylphosphatase OS=Rattus norvegicus GN=Acyp2 PE=1 SV=2	8.52	69.35	5	5	1.38038	0.5546	0.92045	0.3631	0.804633	0.536411
D4A1G8	D4A1G8_RAT	Protein Cep170b OS=Rattus norvegicus GN=Cep170b PE=1 SV=1	5.5	37.08	4	3	0.77983	1.1272	0.737904	1.0864	0.932834	0.739455
D4A1H2	D4A1H2_RAT	Protein Plcxd3 OS=Rattus norvegicus GN=Plcxd3 PE=4 SV=1	1.86	24.61	1	1	0.824138	0.9204	1.25892	1.406	1.10237	0.50936
D4A1J3	D4A1J3_RAT	Protein Palm3 OS=Rattus norvegicus GN=Palm3 PE=1 SV=2	4.01	28.1	2	2	0.751623	2.5586	0.270396	1.0666	1.1618	0.882279
D4A1Q9	D4A1Q9_RAT	Protein Ttll12 OS=Rattus norvegicus GN=Ttll12 PE=1 SV=1	9.75	50.86	5	5	0.660694	0.9462	1.25892	1.803	1.1672	0.53935
D4A1R8	CPNE1_RAT	Copine-1 OS=Rattus norvegicus GN=Cpne1 PE=1 SV=1	3.1	15.3	2	2	0.698232	0.9908	0.787046	1.1066	0.89567	0.40323
D4A1Y0	D4A1Y0_RAT	Protein Scyl2 OS=Rattus norvegicus GN=Scyl2 PE=1 SV=1	4.02	19.03	3	3	0.855067	0.8318	1.04713	1.0186	0.938149	0.292774
D4A208	SRGP2_RAT	SLIT-ROBO Rho GTPase-activating protein 2 OS=Rattus norvegicus GN=Srgap2 PE=1 SV=1	6.62	26.98	5	4	1.03753	0.9036	0.92045	0.8017	0.915819	0.291291
D4A249	D4A249_RAT	Protein Mblac2 OS=Rattus norvegicus GN=Mblac2 PE=1 SV=1	9.93	62.72	6	5	0.937562	0.9376	0.887156	0.8872	0.912379	2.60573e-06
D4A269	D4A269_RAT	Uncharacterized protein OS=Rattus norvegicus PE=4 SV=1	6.02	57.94	3	3	1.05682	1.0965	0.946237	0.9817	1.02031	0.830763
D4A2C6	D4A2C6_RAT	LSM4 homolog, U6 small nuclear RNA associated (S. cerevisiae) (Predicted), isoform CRA_a OS=Rattus norvegicus GN=Lsm4 PE=1 SV=1	2.19	47.83	1	1	0.744732	1.0471	0.544503	0.7656	0.775484	0.0773717
D4A2D7	D4A2D7_RAT	Importin 4 (Predicted), isoform CRA_b OS=Rattus norvegicus GN=Ipo4 PE=1 SV=2	12.39	29.14	8	6	0.711214	1	1.03753	1.4723	1.05526	0.779254
D4A2G9	D4A2G9_RAT	Protein Ranbp1 OS=Rattus norvegicus GN=Ranbp1 PE=1 SV=1	6.1	45.32	3	3	1.38038	0.9204	1.43219	0.9908	1.18094	0.224848
D4A3B0	D4A3B0_RAT	Protein Tln2 OS=Rattus norvegicus GN=Tln2 PE=1 SV=3	37.38	45.09	28	22	0.972747	1.1482	0.981748	1.1169	1.0549	0.531875
D4A3C2	D4A3C2_RAT	Protein RGD1304884 OS=Rattus norvegicus GN=RGD1304884 PE=1 SV=1	10.6	40.05	7	6	0.912011	0.9817	0.937562	1.0093	0.960143	0.231007
D4A3E1	D4A3E1_RAT	Protein Hnrnpll OS=Rattus norvegicus GN=Hnrnpll PE=1 SV=1	2.55	29.78	2	2	1.09648	1.4191	0.855067	1.1066	1.11931	0.410944
D4A3E2	D4A3E2_RAT	Aminopeptidase-like 1 (Predicted) OS=Rattus norvegicus GN=Npepl1 PE=1 SV=2	1.7	14.32	1	1	0.937562	1.0471	1.03753	1.1695	1.04792	0.7322
D4A3E8	D4A3E8_RAT	Mitochondrial ribosomal protein S27 (Predicted), isoform CRA_b OS=Rattus norvegicus GN=Mrps27 PE=1 SV=1	2.01	23.61	1	1	0.928966	0.9908	0.92045	0.9817	0.955479	0.428563
D4A3M8	D4A3M8_RAT	Non-catalytic region of tyrosine kinase adaptor protein 2 (Predicted) OS=Rattus norvegicus GN=Nck2 PE=1 SV=1	3.49	26.84	2	2	1.00925	0.929	0.928966	0.8551	0.93058	0.136634
D4A3S6	D4A3S6_RAT	Protein Mtss1l OS=Rattus norvegicus GN=Mtss1l PE=1 SV=3	4.87	21.96	3	3	1	0.8551	1.10662	0.9462	0.976981	0.837327
D4A3T4	D4A3T4_RAT	Protein Zfyve1 OS=Rattus norvegicus GN=Zfyve1 PE=1 SV=1	2.3	33.08	1	1	1.55597	1.1376	1.21339	0.8954	1.20059	0.208245
D4A3V2	D4A3V2_RAT	NADH dehydrogenase [ubiquinone] 1 alpha subcomplex subunit 6 OS=Rattus norvegicus GN=Ndufa6 PE=1 SV=1	8.04	67.69	5	4	0.92045	0.9908	0.928966	1	0.960054	0.192606
D4A3V4	D4A3V4_RAT	Protein Rnf214 OS=Rattus norvegicus GN=Rnf214 PE=1 SV=3	2.01	27.17	1	1	0.505825	0.9638	0.672977	1.2823	0.856225	0.576612
D4A435	D4A435_RAT	Protein Icam5 OS=Rattus norvegicus GN=Icam5 PE=4 SV=1	44.94	55.51	42	23	0.731139	0.5861	0.855067	0.6918	0.716026	0.0118949
D4A465	D4A465_RAT	Protein Lamtor2 OS=Rattus norvegicus GN=Lamtor2 PE=1 SV=1	2	43.2	1	1	0.685488	0.863	0.787046	0.9908	0.831584	0.0618584
D4A478	D4A478_RAT	Protein Ntpcr OS=Rattus norvegicus GN=Ntpcr PE=1 SV=1	6	35.42	3	3	0.801678	0.8954	1	1.1169	0.953495	0.478741
D4A4F9	D4A4F9_RAT	Protein LOC689499 OS=Rattus norvegicus GN=LOC689499 PE=1 SV=3	4	27.54	2	2	0.751623	0.9462	1.31826	1.6293	1.16134	0.321098
D4A4L4	D4A4L4_RAT	Protein Map7d2 OS=Rattus norvegicus GN=Map7d2 PE=1 SV=3	7.39	34.69	4	4	1.44544	1.0765	1.15878	0.8551	1.13395	0.374134
D4A4P3	D4A4P3_RAT	Protein Ndufb3 OS=Rattus norvegicus GN=Ndufb3 PE=1 SV=1	4.28	34.34	3	2	1.1272	1.0093	1.08643	0.9727	1.04891	0.309819
D4A4P4	D4A4P4_RAT	Protein Flad1 OS=Rattus norvegicus GN=Flad1 PE=1 SV=2	12.16	40.82	6	6	0.862979	1.1695	0.981748	1.2359	1.06253	0.793639
D4A4T0	D4A4T0_RAT	Protein Stub1 OS=Rattus norvegicus GN=Stub1 PE=1 SV=1	6.21	58.55	3	3	1.04713	0.9638	1.21339	1.1169	1.0853	0.528572
D4A4T9	CHRD1_RAT	Cysteine and histidine-rich domain-containing protein 1 OS=Rattus norvegicus GN=Chordc1 PE=3 SV=1	2	27.79	1	1	1.2942	0.8551	0.972747	0.6486	0.942661	0.734551
D4A4U3	D4A4U3_RAT	Protein Mdp1 OS=Rattus norvegicus GN=Mdp1 PE=1 SV=1	5.33	37.2	3	3	0.990832	1.1066	0.870964	0.9727	0.985274	0.759778
D4A4Z9	D4A4Z9_RAT	Protein Ktn1 OS=Rattus norvegicus GN=Ktn1 PE=1 SV=2	8.13	34.04	6	5	1.31826	0.929	1.35519	0.955	1.13936	0.329002
D4A507	D4A507_RAT	Protein Clip3 OS=Rattus norvegicus GN=Clip3 PE=1 SV=1	1.93	27.79	1	1	0.794328	0.8872	0.895365	0.9908	0.891923	0.0942347
D4A510	D4A510_RAT	Protein Smarcc2 OS=Rattus norvegicus GN=Smarcc2 PE=1 SV=3	7.96	30.22	4	4	1.03753	1.0864	1.00925	1.0666	1.04995	0.0817061
D4A517	D4A517_RAT	Protein Slc39a10 OS=Rattus norvegicus GN=Slc39a10 PE=1 SV=1	1.49	14.75	1	1	0.691831	1.0765	0.737904	1.1482	0.913609	0.550061
D4A554	D4A554_RAT	Eukaryotic translation initiation factor 4 gamma, 3 (Predicted), isoform CRA_a OS=Rattus norvegicus GN=Eif4g3 PE=1 SV=2	4.93	29.5	4	4	1.04713	1	0.981748	0.9376	0.991619	0.824403
D4A563	D4A563_RAT	Protein Peak1 OS=Rattus norvegicus GN=Peak1 PE=1 SV=1	1.64	19.79	1	1	1.28233	1.2134	0.77983	0.7379	1.00337	0.980237
D4A565	D4A565_RAT	NADH dehydrogenase (Ubiquinone) 1 beta subcomplex, 5 (Predicted), isoform CRA_b OS=Rattus norvegicus GN=Ndufb5 PE=1 SV=1	4.62	45.5	4	3	1.04713	1.0186	1.1272	1.0965	1.07236	0.0438784
D4A5G8	D4A5G8_RAT	Pyruvate dehydrogenase E1 component subunit alpha OS=Rattus norvegicus GN=Pdha1l1 PE=1 SV=3	51.25	73.33	45	26	0.847227	0.7656	1.49969	1.406	1.12963	0.491474
D4A5I9	D4A5I9_RAT	Protein Myo6 OS=Rattus norvegicus GN=Myo6 PE=1 SV=3	3.43	27.78	2	2	0.912011	1.0568	0.946237	1.0864	1.00036	0.995437
D4A5J1	D4A5J1_RAT	Protein Kbtbd11 OS=Rattus norvegicus GN=Kbtbd11 PE=1 SV=1	25.58	55.77	15	14	0.737904	0.7656	1.14815	1.1803	0.95799	0.68788
D4A5L9	D4A5L9_RAT	Protein LOC679794 OS=Rattus norvegicus GN=LOC679794 PE=3 SV=1	15.7	67.62	15	8	1.21339	1.0864	0.801678	0.7178	0.954817	0.68171
D4A5Q9	D4A5Q9_RAT	Glycine decarboxylase (Predicted), isoform CRA_a OS=Rattus norvegicus GN=Gldc PE=1 SV=1	4.02	34.95	2	2	0.963829	0.673	1.09648	0.7656	0.874727	0.394745
D4A5R0	D4A5R0_RAT	Peptidyl-prolyl cis-trans isomerase OS=Rattus norvegicus GN=Ppih PE=1 SV=2	2.02	49.43	1	1	1.20226	1.1066	0.870964	0.8017	0.995382	0.961888
D4A5V8	D4A5V8_RAT	Mitogen-activated protein kinase OS=Rattus norvegicus GN=Mapk9 PE=1 SV=1	1.85	26.48	4	1	1.23595	1.0471	1.20226	1.0186	1.12598	0.152066
D4A5X1	D4A5X1_RAT	Protein Stim2 OS=Rattus norvegicus GN=Stim2 PE=1 SV=2	4.01	25.57	3	2	1.01859	1.2359	0.972747	1.1912	1.10461	0.240617
D4A601	D4A601_RAT	Translational activator of cytochrome c oxidase 1 OS=Rattus norvegicus GN=Taco1 PE=1 SV=3	2.88	43.73	2	2	1.14815	1	1.13763	0.9908	1.06915	0.191216
D4A631	BIG1_RAT	Brefeldin A-inhibited guanine nucleotide-exchange protein 1 OS=Rattus norvegicus GN=Arfgef1 PE=1 SV=1	2.74	26.71	4	2	0.847227	0.8241	1.13763	1.1169	0.981464	0.825995
D4A634	D4A634_RAT	Protein Ranbp6 OS=Rattus norvegicus GN=Ranbp6 PE=4 SV=2	4.69	21.36	6	3	1.02802	0.871	1.01859	0.863	0.945152	0.40954
D4A644	D4A644_RAT	Protein Map7d1 OS=Rattus norvegicus GN=Map7d1 PE=1 SV=1	6.64	35.99	4	4	0.862979	0.8166	0.990832	0.9376	0.902003	0.01215
D4A648	D4A648_RAT	Protein Stk4 OS=Rattus norvegicus GN=Stk4 PE=1 SV=1	2.01	31.42	1	1	0.824138	0.7112	0.903649	0.7727	0.802922	0.00107294
D4A6C5	D4A6C5_RAT	Protein Arhgap1 OS=Rattus norvegicus GN=Arhgap1 PE=1 SV=1	9.24	48.06	8	7	0.972747	0.955	1.00925	0.9908	0.98195	0.144926
D4A6D8	LRRT1_RAT	Leucine-rich repeat transmembrane neuronal protein 1 OS=Rattus norvegicus GN=Lrrtm1 PE=3 SV=1	2.11	20.08	1	1	0.862979	0.7379	0.855067	0.7311	0.796761	0.00312245
D4A6D9	D4A6D9_RAT	Protein Hs1bp3 OS=Rattus norvegicus GN=Hs1bp3 PE=1 SV=1	2.01	19.49	1	1	1.21339	1.2023	1.18032	1.1803	1.19408	3.97018e-05
D4A6G6	D4A6G6_RAT	Protein LOC100362339 OS=Rattus norvegicus GN=LOC100362339 PE=4 SV=1	9.44	76.55	6	5	0.981748	1.0666	0.772681	0.8395	0.915132	0.319677
D4A6H8	D4A6H8_RAT	Protein Ctnna2 OS=Rattus norvegicus GN=Ctnna2 PE=1 SV=3	7.86	56.09	10	7	0.990832	0.929	1.01859	0.955	0.973356	0.356389
D4A6P1	D4A6P1_RAT	Protein Sez6l2 OS=Rattus norvegicus GN=Sez6l2 PE=4 SV=1	2.09	13.98	1	1	0.954993	0.955	0.981748	0.9817	0.96836	0.054157
D4A6P3	D4A6P3_RAT	Shootin-1 OS=Rattus norvegicus GN=Shtn1 PE=1 SV=3	2.6	23.22	2	2	1.1695	1.0965	1.21339	1.1376	1.15425	0.000337067
D4A6U1	D4A6U1_RAT	A disintegrin and metallopeptidase domain 11 (Predicted), isoform CRA_a OS=Rattus norvegicus GN=Adam11 PE=4 SV=2	7.43	24.76	4	4	0.972747	0.9036	1.08643	1.0093	0.993018	0.863339
D4A6X3	D4A6X3_RAT	Protein Kank4 OS=Rattus norvegicus GN=Kank4 PE=1 SV=1	2.37	18.12	2	2	1.04713	1.0375	0.946237	0.9462	0.994267	0.857599
D4A6X4	D4A6X4_RAT	Acylphosphatase OS=Rattus norvegicus GN=Acyp1 PE=1 SV=1	2	42.42	1	1	0.895365	0.863	0.83946	0.8091	0.851731	0.000376026
D4A720	D4A720_RAT	Protein Srsf7 OS=Rattus norvegicus GN=Srsf7 PE=1 SV=1	1.96	60.92	1	1	0.862979	0.929	1.14815	1.2359	1.04401	0.665706
D4A732	D4A732_RAT	Protein Mvb12b OS=Rattus norvegicus GN=Mvb12b PE=4 SV=2	3.03	38.8	2	2	0.831764	0.912	0.946237	1.0375	0.931875	0.224315
D4A746	D4A746_RAT	GDP-mannose pyrophosphorylase B (Predicted), isoform CRA_a OS=Rattus norvegicus GN=Gmppb PE=1 SV=1	3.26	31.94	3	3	0.981748	1	0.879022	0.9036	0.941093	0.0447128
D4A772	D4A772_RAT	Dystrobrevin OS=Rattus norvegicus GN=Dtna PE=1 SV=3	7.83	41.37	5	4	1.01859	1.0375	0.928966	0.9462	0.982814	0.428752
D4A781	D4A781_RAT	Protein Ipo5 OS=Rattus norvegicus GN=Ipo5 PE=1 SV=1	27.91	43.03	16	15	0.731139	1.1912	0.724436	1.1912	0.959494	0.82985
D4A7N1	MIC25_RAT	MICOS complex subunit Mic25 OS=Rattus norvegicus GN=Chchd6 PE=1 SV=1	7.66	42.53	5	5	1.10662	1.0568	1.00925	0.9638	1.03412	0.488897
D4A830	D4A830_RAT	Protein Ppa2 OS=Rattus norvegicus GN=Ppa2 PE=1 SV=2	7.12	37.83	6	5	0.824138	1.0093	0.824138	1.028	0.921394	0.4261
D4A857	D4A857_RAT	Importin 9 (Predicted) OS=Rattus norvegicus GN=Ipo9 PE=1 SV=2	6.46	23.73	4	3	0.92045	0.8872	0.636796	0.6427	0.771786	0.0942873
D4A8D5	D4A8D5_RAT	Filamin, beta (Predicted) OS=Rattus norvegicus GN=Flnb PE=1 SV=1	1.55	20.67	2	2	0.954993	1.0093	0.847227	0.8954	0.92673	0.0803261
D4A8F2	D4A8F2_RAT	Protein Rsu1 OS=Rattus norvegicus GN=Rsu1 PE=1 SV=3	4.46	40.43	5	3	0.903649	0.8551	1.21339	1.1588	1.03273	0.66319
D4A8H3	D4A8H3_RAT	Protein Uba6 OS=Rattus norvegicus GN=Uba6 PE=1 SV=1	3.41	24.98	3	2	0.928966	0.7943	0.981748	0.8318	0.884204	0.060397
D4A8H8	D4A8H8_RAT	Cytoplasmic FMR1 interacting protein 1 (Predicted) OS=Rattus norvegicus GN=Cyfip1 PE=1 SV=1	31.95	32.24	18	16	0.946237	1.0471	0.937562	1.0375	0.9921	0.832288
D4A8L9	D4A8L9_RAT	Protein Btbd17 OS=Rattus norvegicus GN=Btbd17 PE=4 SV=1	4.57	27.61	3	3	0.831764	0.863	0.92045	0.9462	0.890353	0.00590814
D4A8M5	D4A8M5_RAT	Protein Snrpep2 OS=Rattus norvegicus GN=Snrpep2 PE=4 SV=1	1.92	26.09	1	1	0.981748	1.1272	1.09648	1.2589	1.11608	0.0634387
D4A8T3	D4A8T3_RAT	Coatomer protein complex, subunit zeta 1 (Predicted) OS=Rattus norvegicus GN=Copz1 PE=1 SV=1	5.01	28.81	3	3	0.972747	0.9908	1.02802	1.0471	1.00967	0.830758
D4A8U7	D4A8U7_RAT	Dynactin 1, isoform CRA_a OS=Rattus norvegicus GN=Dctn1 PE=1 SV=2	52.4	52.22	31	25	0.954993	0.9908	0.937562	0.9638	0.961789	0.354085
D4A8V0	D4A8V0_RAT	Protein Celf5 OS=Rattus norvegicus GN=Celf5 PE=4 SV=1	2	17.47	1	1	1.72187	1.3428	0.928966	0.7178	1.17786	0.40074
D4A9D8	D4A9D8_RAT	Oxysterol-binding protein OS=Rattus norvegicus GN=Osbp PE=1 SV=2	6.14	23.61	4	3	1.18032	0.879	1.11686	0.8318	1.002	0.98562
D4A9L2	D4A9L2_RAT	Protein Srsf1 OS=Rattus norvegicus GN=Srsf1 PE=1 SV=1	6.95	64.92	4	4	1.00925	1.5704	0.895365	1.3804	1.21385	0.358522
D4A9L5	D4A9L5_RAT	Band 4.1-like protein 1 OS=Rattus norvegicus GN=Epb41l1 PE=1 SV=2	26.07	53.58	18	14	1.02802	1.0666	1.1695	1.2246	1.12218	0.0486554
D4A9Q5	D4A9Q5_RAT	Carboxypeptidase M (Predicted) OS=Rattus norvegicus GN=Cpm PE=4 SV=1	2	17.61	1	1	0.954993	0.8551	0.903649	0.8166	0.882585	0.147578
D4AA35	D4AA35_RAT	Protein Asmtl OS=Rattus norvegicus GN=Asmtl PE=1 SV=2	2.51	29.65	2	2	0.903649	0.7727	1.03753	0.8872	0.900269	0.354092
D4AAE9	D4AAE9_RAT	Protein Cisd2 OS=Rattus norvegicus GN=Cisd2 PE=1 SV=1	5.35	53.33	4	3	1.00925	0.9817	1	0.9638	0.988688	0.608253
D4AAM0	D4AAM0_RAT	Protein Tnpo3 OS=Rattus norvegicus GN=Tnpo3 PE=1 SV=2	5.12	26.22	3	3	0.831764	0.929	0.954993	1.0666	0.945589	0.349422
D4AAX6	D4AAX6_RAT	Phosphoinositide phospholipase C OS=Rattus norvegicus GN=Plch2 PE=1 SV=3	2.33	27.09	1	1	0.887156	0.8954	0.990832	1.0093	0.945672	0.0505645
D4AB01	D4AB01_RAT	Histidine triad nucleotide binding protein 2 (Predicted), isoform CRA_a OS=Rattus norvegicus GN=Hint2 PE=1 SV=1	8.01	72.39	5	4	1.23595	1.4454	1.09648	1.3305	1.27708	0.0242455
D4AB03	D4AB03_RAT	Protein Fam120a OS=Rattus norvegicus GN=Fam120a PE=1 SV=2	3.56	22.87	2	2	0.92045	1.0186	0.870964	0.9638	0.943453	0.168771
D4AB66	STON2_RAT	Stonin-2 OS=Rattus norvegicus GN=Ston2 PE=1 SV=1	4	27.6	2	2	0.937562	1.4997	1.24738	1.9953	1.41999	0.101462
D4ABB4	FXL15_RAT	F-box/LRR-repeat protein 15 OS=Rattus norvegicus GN=Fbxl15 PE=3 SV=1	2.01	26.67	1	1	0.990832	1.0375	1	1.0471	1.01886	0.737844
D4ABI6	D4ABI6_RAT	Ubiquitin carboxyl-terminal hydrolase OS=Rattus norvegicus GN=Uchl3 PE=1 SV=2	4.6	39.57	2	2	1.36773	0.9204	1.07647	0.7244	1.02225	0.901715
D4ABK1	D4ABK1_RAT	Protein Syngr3 OS=Rattus norvegicus GN=Syngr3 PE=1 SV=1	4	23.62	2	2	1.1272	0.8318	1.23595	0.9036	1.02464	0.877647
D4ABK7	D4ABK7_RAT	Heterogeneous nuclear ribonucleoprotein H3 (2H9) (Predicted), isoform CRA_c OS=Rattus norvegicus GN=Hnrnph3 PE=1 SV=1	2.01	22.83	1	1	0.648634	1.4588	0.879022	1.9953	1.24544	0.478138
D4ABP9	FBX3_RAT	F-box only protein 3 OS=Rattus norvegicus GN=Fbxo3 PE=3 SV=1	1.66	29.79	1	1	0.847227	1.0093	0.787046	0.9462	0.897443	0.140208
D4ABS5	D4ABS5_RAT	Protein Pithd1 OS=Rattus norvegicus GN=Pithd1 PE=1 SV=2	3.48	55.08	2	2	1.08643	0.9817	1.1695	1.0666	1.07606	0.568086
D4ABT8	D4ABT8_RAT	Protein Hnrnpul2 OS=Rattus norvegicus GN=Hnrnpul2 PE=1 SV=1	6.18	37.45	4	3	1.18032	0.8395	1.41906	1.0093	1.11204	0.558085
D4AC16	D4AC16_RAT	Protein Tbc1d1 OS=Rattus norvegicus GN=Tbc1d1 PE=1 SV=1	1.39	23.71	2	2	1.41906	0.871	0.666807	0.4093	0.841541	0.492611
D4AC23	D4AC23_RAT	Protein Cct7 OS=Rattus norvegicus GN=Cct7 PE=1 SV=1	47.13	78.68	35	25	1.1272	1.3804	0.879022	1.0666	1.11331	0.288303
D4AC36	D4AC36_RAT	Eukaryotic translation initiation factor 3 subunit F OS=Rattus norvegicus GN=Eif3f PE=1 SV=3	4.04	24.38	2	2	0.963829	0.9376	0.903649	0.879	0.92102	0.0104901
D4ACB6	D4ACB6_RAT	Pleckstrin and Sec7 domain containing 2 (Predicted) OS=Rattus norvegicus GN=Psd2 PE=1 SV=1	2	19.71	1	1	1.2942	1.0093	1.44544	1.1272	1.21903	0.118532
D4ACB8	D4ACB8_RAT	Chaperonin subunit 8 (Theta) (Predicted), isoform CRA_a OS=Rattus norvegicus GN=Cct8 PE=1 SV=1	45.45	66.97	31	22	0.981748	1.0186	0.758578	0.7943	0.888306	0.0401558
D4ACG7	D4ACG7_RAT	Protein Cpne6 OS=Rattus norvegicus GN=Cpne6 PE=1 SV=2	51.01	66.61	41	26	0.625173	1.2589	0.672977	1.3305	0.971887	0.895508
D4ACG8	D4ACG8_RAT	Protein Fuom OS=Rattus norvegicus GN=Fuom PE=1 SV=1	2	28.76	1	1	0.862979	0.5916	0.772681	0.5346	0.690465	0.0512141
D4ACJ1	D4ACJ1_RAT	40S ribosomal protein S24 OS=Rattus norvegicus GN=LOC100363469 PE=3 SV=1	2.54	39.1	2	2	0.946237	0.9036	1.07647	1.028	0.988576	0.854308
D4ACM1	D4ACM1_RAT	Protein Elp3 OS=Rattus norvegicus GN=Elp3 PE=1 SV=2	4.65	39.67	3	3	0.862979	0.955	0.963829	1.0765	0.964577	0.512563
D4ACN8	PLRKT_RAT	Plasminogen receptor (KT) OS=Rattus norvegicus GN=Plgrkt PE=1 SV=1	1.67	37.41	1	1	1.24738	1.0568	1.03753	0.879	1.05518	0.553267
D4AD15	D4AD15_RAT	Protein Eif4g1 OS=Rattus norvegicus GN=Eif4g1 PE=1 SV=2	14.69	33.17	9	9	1.0666	1.0666	1.0666	1.0666	1.0666	5.00228e-06
D4AD82	D4AD82_RAT	Rho GTPase-activating protein 35 OS=Rattus norvegicus GN=Arhgap35 PE=1 SV=3	2.09	24.72	2	2	1.14815	1	1.01859	0.8954	1.01554	0.804361
D4AD89	D4AD89_RAT	Protein Sez6l OS=Rattus norvegicus GN=Sez6l PE=4 SV=3	4.02	18.69	2	2	1.05682	0.9817	0.981748	0.912	0.983066	0.731262
D4ADA1	D4ADA1_RAT	Fibrinogen C domain containing 1 (Predicted) OS=Rattus norvegicus GN=Fibcd1 PE=4 SV=1	2.03	31.81	1	1	1.90546	1.1272	0.432514	0.2228	0.921994	0.828378
D4ADD3	D4ADD3_RAT	Protein Hecw2 OS=Rattus norvegicus GN=Hecw2 PE=1 SV=1	3.44	23.95	2	2	0.731139	0.6855	0.928966	0.871	0.804151	0.000978608
D4ADD7	D4ADD7_RAT	Glutaredoxin 5 homolog (S. cerevisiae) (Predicted), isoform CRA_b OS=Rattus norvegicus GN=Glrx5 PE=1 SV=1	4.02	55.92	2	2	1.11686	1.1272	0.895365	0.912	1.01286	0.819668
D4ADD8	D4ADD8_RAT	Dynactin 6 (Predicted), isoform CRA_b OS=Rattus norvegicus GN=Dctn6 PE=1 SV=1	2	14.74	1	1	1	1.0471	1.02802	1.0666	1.03543	0.294193
D4ADE5	D4ADE5_RAT	Histone-lysine N-methyltransferase SETD7 OS=Rattus norvegicus GN=Setd7 PE=1 SV=1	9.87	33.88	5	5	0.801678	0.5754	1.09648	0.7447	0.804564	0.208688
D4ADF5	D4ADF5_RAT	Protein LOC100912106 OS=Rattus norvegicus GN=Pdcd5 PE=1 SV=1	2.84	44	2	2	0.972747	1.2023	0.870964	1.0666	1.02815	0.738351
D4ADG2	D4ADG2_RAT	Protein Iba57 OS=Rattus norvegicus GN=Iba57 PE=1 SV=1	4.04	39.11	2	2	1	1.3183	1.20226	1.5849	1.27637	0.0532897
D4AE00	D4AE00_RAT	AP-3 complex subunit beta OS=Rattus norvegicus GN=Ap3b2 PE=1 SV=1	37.42	39.74	24	20	0.387258	0.5754	0.704693	1.0471	0.678613	0.0893642
D4AE17	D4AE17_RAT	Protein Zak OS=Rattus norvegicus GN=Zak PE=1 SV=1	2	15.45	1	1	1.00925	1.0568	0.937562	0.9817	0.996329	0.960911
D4AE96	D4AE96_RAT	Importin 7 (Predicted), isoform CRA_c OS=Rattus norvegicus GN=Ipo7 PE=1 SV=1	13.5	20.52	7	7	0.765597	1.2589	0.505825	0.8241	0.838605	0.44506
D4AEG7	D4AEG7_RAT	Protein Tbc1d13 OS=Rattus norvegicus GN=Tbc1d13 PE=1 SV=3	2.03	37.5	1	1	0.972747	0.9908	0.816582	0.8318	0.902982	0.0715302
D4AEH3	D4AEH3_RAT	Proteasome (Prosome, macropain) 26S subunit, non-ATPase, 7 (Predicted) OS=Rattus norvegicus GN=Psmd7 PE=1 SV=1	6.09	38.75	3	3	0.954993	0.8872	1	0.929	0.942798	0.168524
D4AEH9	D4AEH9_RAT	Amylo-1, 6-glucosidase, 4-alpha-glucanotransferase (Glycogen debranching enzyme, glycogen storage disease type III) (Predicted), isoform CRA_a OS=Rattus norvegicus GN=Agl PE=1 SV=1	27.08	41.12	16	14	0.591562	0.5916	0.824138	0.8872	0.723625	0.0174632
D4AEI5	D4AEI5_RAT	Protein Myef2 OS=Rattus norvegicus GN=Myef2 PE=1 SV=1	7.65	41.62	6	5	1.02802	1.1482	0.895365	1	1.0179	0.741186
D4AEK9	D4AEK9_RAT	Protein Ccdc6 OS=Rattus norvegicus GN=Ccdc6 PE=1 SV=3	3.03	31.91	5	3	0.92045	1.0186	0.816582	0.9036	0.914808	0.22423
D4AEP0	D4AEP0_RAT	Adenylosuccinate synthetase isozyme 2 OS=Rattus norvegicus GN=Adss PE=1 SV=1	17.6	46.05	12	9	1.24738	1.0471	1.00925	0.8472	1.03773	0.660221
E9PSJ4	E9PSJ4_RAT	Protein Spag9 OS=Rattus norvegicus GN=Spag9 PE=1 SV=2	2.19	27.12	1	1	0.717794	0.7798	1.05682	1.1482	0.925653	0.376885
E9PSV5	E9PSV5_RAT	Phosphoserine aminotransferase OS=Rattus norvegicus GN=Psat1 PE=1 SV=2	28.69	63.24	24	14	1.23595	0.9204	0.816582	0.6081	0.895257	0.441477
E9PSY8	E9PSY8_RAT	Protein Eps15 OS=Rattus norvegicus GN=Eps15 PE=1 SV=2	4.02	19.06	2	2	0.990832	0.8872	0.92045	0.8241	0.905645	0.0500095
E9PT22	E9PT22_RAT	Protein Inf2 OS=Rattus norvegicus GN=Inf2 PE=1 SV=3	5.67	28.89	3	3	0.239883	0.3698	0.613762	1.0093	0.558186	0.0359088
E9PT29	E9PT29_RAT	Protein Ddx17 OS=Rattus norvegicus GN=Ddx17 PE=1 SV=3	10.12	46.31	12	6	0.895365	0.863	1.00925	0.9817	0.937329	0.149023
E9PT53	E9PT53_RAT	Protein Wfs1 OS=Rattus norvegicus GN=Wfs1 PE=1 SV=2	3.01	24.94	4	4	0.751623	0.8241	0.816582	0.8954	0.821926	0.0146872
E9PT65	E9PT65_RAT	Protein Rdx OS=Rattus norvegicus GN=Rdx PE=1 SV=2	12.89	44.43	9	7	0.717794	1.2706	0.801678	1.4191	1.05229	0.825151
E9PT79	E9PT79_RAT	Protein Tsn OS=Rattus norvegicus GN=Tsn PE=1 SV=3	5.68	53.24	4	4	1.09648	0.5248	1.23595	0.6252	0.870606	0.630971
E9PT90	E9PT90_RAT	Protein Spg20 OS=Rattus norvegicus GN=Spg20 PE=1 SV=3	4.99	20.85	3	3	0.954993	0.8872	1.02802	0.9462	0.954102	0.338512
E9PTB7	E9PTB7_RAT	Protein Ptprj OS=Rattus norvegicus GN=Ptprj PE=1 SV=3	2	25.04	1	1	0.895365	1	0.787046	0.879	0.890353	0.194938
E9PTK4	E9PTK4_RAT	Protein Thnsl1 OS=Rattus norvegicus GN=Thnsl1 PE=1 SV=1	4.22	34.5	2	2	1.03753	0.9727	1.02802	0.9638	1.00051	0.985685
E9PTR4	E9PTR4_RAT	Protein Ubap2l OS=Rattus norvegicus GN=Ubap2l PE=1 SV=2	5.35	17.74	4	4	1.00925	1.1169	0.912011	1.0186	1.01419	0.77875
E9PTU4	E9PTU4_RAT	Myosin-11 OS=Rattus norvegicus GN=Myh11 PE=1 SV=2	4.03	39.15	11	3	1.19124	0.9462	1.39316	1.0965	1.15677	0.187093
E9PTV0	E9PTV0_RAT	Guanylate kinase 1, isoform CRA_a OS=Rattus norvegicus GN=Guk1 PE=1 SV=2	4.4	31.96	3	3	0.92045	0.7244	1.03753	0.8241	0.876619	0.125261
E9PTV9	E9PTV9_RAT	Glyceraldehyde-3-phosphate dehydrogenase OS=Rattus norvegicus GN=RGD1562758 PE=1 SV=2	4.11	70.57	92	4	1.72187	1.2942	0.824138	0.6194	1.1149	0.562005
E9PTX9	E9PTX9_RAT	Protein Slc12a2 OS=Rattus norvegicus GN=Slc12a2 PE=1 SV=1	4.06	21.11	2	2	1.03753	1.0864	0.990832	1.028	1.03569	0.083551
E9PU13	E9PU13_RAT	Protein Snx4 OS=Rattus norvegicus GN=Snx4 PE=1 SV=1	4.26	32.67	4	3	0.946237	0.863	0.554626	0.5248	0.722166	0.00490898
E9PU28	IMDH2_RAT	Inosine-5'-monophosphate dehydrogenase 2 OS=Rattus norvegicus GN=Impdh2 PE=1 SV=1	5.9	37.94	3	3	1.1272	1.0093	1.00925	0.9036	1.01234	0.833611
E9PU34	E9PU34_RAT	Protein Rmnd1 OS=Rattus norvegicus GN=Rmnd1 PE=1 SV=2	4	18.67	2	2	1.0666	1.4723	0.954993	1.3183	1.20305	0.208762
F1LLX6	F1LLX6_RAT	Calcium-dependent secretion activator 1 OS=Rattus norvegicus GN=Cadps PE=1 SV=3	52.78	51.61	33	28	0.862979	0.9036	0.954993	1	0.930393	0.03837
F1LM09	F1LM09_RAT	Ubiquitin carboxyl-terminal hydrolase 7 OS=Rattus norvegicus GN=Usp7 PE=1 SV=2	20.53	43.7	11	11	1.02802	1.1695	1.14815	1.2942	1.15997	0.426094
F1LM33	F1LM33_RAT	Leucine-rich PPR motif-containing protein, mitochondrial OS=Rattus norvegicus GN=Lrpprc PE=1 SV=2	36.23	51.44	18	17	0.704693	0.8166	0.717794	0.8017	0.760197	0.10864
F1LM42	F1LM42_RAT	Protein Ank2 OS=Rattus norvegicus GN=Ank2 PE=1 SV=3	4	41.15	51	2	0.855067	0.8395	0.831764	0.8166	0.835733	0.00574109
F1LM43	F1LM43_RAT	Ras-specific guanine nucleotide-releasing factor 1 OS=Rattus norvegicus GN=Rasgrf1 PE=4 SV=3	7.29	32.94	6	4	0.642688	1.0471	0.698232	1.1169	0.87623	0.540486
F1LM47	F1LM47_RAT	Succinyl-CoA ligase subunit beta OS=Rattus norvegicus GN=Sucla2 PE=1 SV=1	48.79	76.13	32	24	0.990832	0.955	1	0.9638	0.977408	0.101194
F1LM55	F1LM55_RAT	Protein Ccar2 OS=Rattus norvegicus GN=Ccar2 PE=1 SV=1	5.47	29.83	4	3	0.972747	0.9204	1.05682	1	0.987491	0.659506
F1LM66	F1LM66_RAT	Protein Eftud2 OS=Rattus norvegicus GN=Eftud2 PE=1 SV=2	8.19	21.83	5	4	0.92045	0.8091	1.08643	0.955	0.942744	0.335051
F1LMB9	F1LMB9_RAT	Exocyst complex component 2 OS=Rattus norvegicus GN=Exoc2 PE=1 SV=1	8.08	25.11	4	4	1.04713	1.3428	1.34276	1.6596	1.34807	0.0487683
F1LMC3	F1LMC3_RAT	Calcium/calmodulin-dependent protein kinase type II subunit gamma OS=Rattus norvegicus GN=Camk2g PE=1 SV=3	10.06	49.15	26	5	1.6293	1.3062	0.704693	0.5754	1.0539	0.796402
F1LMC7	F1LMC7_RAT	Septin-7 OS=Rattus norvegicus GN=Sept7 PE=1 SV=3	36.69	65.14	35	18	1.01859	1.3062	1.19124	1.5417	1.26443	0.0406735
F1LMH0	F1LMH0_RAT	Neuronal-specific septin-3 OS=Rattus norvegicus GN=Sept3 PE=3 SV=1	24.57	62.57	14	12	0.990832	0.9817	1	0.9908	0.990833	0.430364
F1LML7	F1LML7_RAT	Protein Hip1r OS=Rattus norvegicus GN=Hip1r PE=1 SV=1	12.16	37.7	6	6	1.02802	1.0765	1.08643	1.1376	1.08214	0.00334487
F1LMM8	F1LMM8_RAT	[Pyruvate dehydrogenase (acetyl-transferring)] kinase isozyme 2, mitochondrial OS=Rattus norvegicus GN=Pdk2 PE=1 SV=3	9.3	57.99	6	5	1.14815	1.0965	1.13763	1.0864	1.11717	0.0494273
F1LMR7	F1LMR7_RAT	Dipeptidyl aminopeptidase-like protein 6 OS=Rattus norvegicus GN=Dpp6 PE=4 SV=2	27.15	43.34	12	12	0.870964	0.9376	0.912011	0.9817	0.925569	0.515672
F1LMT5	F1LMT5_RAT	PEX5-related protein OS=Rattus norvegicus GN=Pex5l PE=1 SV=2	7.76	34.22	6	4	1.25892	0.912	1.23595	0.9204	1.08182	0.644561
F1LMW3	F1LMW3_RAT	Adhesion G-protein-coupled receptor G1 OS=Rattus norvegicus GN=Adgrg1 PE=1 SV=1	6.07	27.8	3	3	1.05682	0.8472	0.990832	0.7943	0.922287	0.321469
F1LMW7	F1LMW7_RAT	Myristoylated alanine-rich C-kinase substrate OS=Rattus norvegicus GN=Marcks PE=1 SV=3	4	36.25	2	2	0.990832	1.2474	1.57036	1.9231	1.43292	0.0366716
F1LMY3	F1LMY3_RAT	Receptor-type tyrosine-protein phosphatase zeta OS=Rattus norvegicus GN=Ptprz1 PE=1 SV=3	14.11	17.01	12	9	0.972747	0.6194	1.10662	0.6982	0.849243	0.353071
F1LMZ4	F1LMZ4_RAT	Ribosome-releasing factor 2, mitochondrial OS=Rattus norvegicus GN=Gfm2 PE=1 SV=2	3.67	35.56	3	3	1.0666	0.9638	0.679204	0.6138	0.83085	0.0928941
F1LN46	CPT1C_RAT	Carnitine O-palmitoyltransferase 1, brain isoform OS=Rattus norvegicus GN=Cpt1c PE=1 SV=1	2.17	23.85	2	2	0.990832	1.1912	0.937562	1.1272	1.0617	0.584326
F1LN59	F1LN59_RAT	Protein Eif4g2 OS=Rattus norvegicus GN=Eif4g2 PE=1 SV=2	8.39	39.51	6	6	0.92045	0.863	0.946237	0.879	0.902172	0.0204384
F1LN69	F1LN69_RAT	Misshapen-like kinase 1 OS=Rattus norvegicus GN=Mink1 PE=1 SV=3	3.65	21.79	2	2	1.09648	0.9638	1.25892	1.1066	1.10645	0.119882
F1LN92	F1LN92_RAT	Protein Afg3l2 OS=Rattus norvegicus GN=Afg3l2 PE=1 SV=1	23.17	44.01	12	11	0.831764	0.8551	0.862979	0.8954	0.861311	0.495964
F1LNF0	F1LNF0_RAT	Protein Myh14 OS=Rattus norvegicus GN=Myh14 PE=1 SV=1	5.59	44.95	9	5	1.65959	1.2474	1.35519	1.028	1.32254	0.121111
F1LNF1	F1LNF1_RAT	Heterogeneous nuclear ribonucleoproteins A2/B1 OS=Rattus norvegicus GN=Hnrnpa2b1 PE=1 SV=1	28.38	70.17	17	16	1.03753	0.6668	1.55597	1.0093	1.0674	0.760173
F1LNF7	F1LNF7_RAT	Isocitrate dehydrogenase [NAD] subunit, mitochondrial OS=Rattus norvegicus GN=Idh3a PE=1 SV=2	35.93	66.49	45	19	1.65959	0.871	1.45881	0.787	1.1941	0.476807
F1LNG7	F1LNG7_RAT	Guanine nucleotide-binding protein subunit alpha-13 OS=Rattus norvegicus GN=Gna13 PE=1 SV=3	5.5	49.07	7	4	0.580764	0.631	1.07647	1.2359	0.881032	0.358718
F1LNK0	F1LNK0_RAT	Microtubule-associated protein OS=Rattus norvegicus GN=Map2 PE=1 SV=3	130.05	65.35	103	65	1.15878	1.0864	1.07647	1	1.08041	0.0633003
F1LNP4	F1LNP4_RAT	Solute carrier family 12 member 5 OS=Rattus norvegicus GN=Slc12a5 PE=1 SV=3	14.81	30.99	8	8	1.23595	1.1588	1.61436	1.5136	1.38068	0.00211307
F1LNP8	F1LNP8_RAT	Poliovirus receptor-related 1 OS=Rattus norvegicus GN=Nectin1 PE=1 SV=2	8.22	42.33	4	4	0.505825	0.7047	0.809096	1.1376	0.789305	0.192427
F1LNT0	F1LNT0_RAT	Dihydropyrimidinase-related protein 4 OS=Rattus norvegicus GN=Dpysl4 PE=4 SV=1	39.64	77.62	33	21	1.03753	0.863	1.1695	0.9727	1.01068	0.889619
F1LNV5	F1LNV5_RAT	Calcium uptake protein 1, mitochondrial OS=Rattus norvegicus GN=Micu1 PE=1 SV=2	6.07	39.62	5	3	0.847227	0.8954	0.862979	0.912	0.879401	0.00225527
F1LNX7	F1LNX7_RAT	Protein TSSC1 OS=Rattus norvegicus GN=Tssc1 PE=1 SV=3	4	22.86	2	2	1.03753	1.1376	0.816582	0.8954	0.971778	0.727165
F1LNY0	F1LNY0_RAT	Hypoxanthine-guanine phosphoribosyltransferase OS=Rattus norvegicus GN=Hprt1 PE=1 SV=3	18.34	76.15	15	9	1.1272	0.7943	1.27057	0.8872	1.01982	0.896917
F1LNY3	F1LNY3_RAT	Neural cell adhesion molecule 1 OS=Rattus norvegicus GN=Ncam1 PE=1 SV=2	47.51	62.83	37	24	1.08643	1.1376	1.21339	1.2823	1.17993	0.0385131
F1LP01	F1LP01_RAT	Diacylglycerol kinase OS=Rattus norvegicus GN=Dgkb PE=1 SV=2	6.01	24.06	3	3	0.946237	1.0864	0.946237	1.0864	1.01632	0.876577
F1LP22	F1LP22_RAT	Calcium-transporting ATPase OS=Rattus norvegicus GN=Atp2b2 PE=1 SV=3	10.9	42.57	20	6	0.928966	1.556	1.69044	2.8576	1.75825	0.0490273
F1LP57	F1LP57_RAT	Protein Map2k4 OS=Rattus norvegicus GN=Map2k4 PE=1 SV=3	14.92	57.8	11	8	0.879022	0.955	1.00925	1.0965	0.984944	0.737003
F1LP59	F1LP59_RAT	Rab3 GTPase-activating protein catalytic subunit OS=Rattus norvegicus GN=Rab3gap1 PE=1 SV=3	8.54	31.81	4	4	0.591562	0.5445	0.963829	0.863	0.740723	0.145337
F1LP82	F1LP82_RAT	Ras-related protein Rab-2A OS=Rattus norvegicus GN=Rab2a PE=1 SV=3	14.61	84.47	13	7	1.00925	0.9727	1.15878	1.1272	1.06698	0.354052
F1LP91	F1LP91_RAT	Glycogen synthase kinase-3 alpha OS=Rattus norvegicus GN=Gsk3a PE=1 SV=3	15.22	51.55	8	7	0.83946	0.8395	0.972747	0.955	0.901677	0.202611
F1LPA3	F1LPA3_RAT	IQ motif and SEC7 domain-containing protein 3 OS=Rattus norvegicus GN=Iqsec3 PE=1 SV=1	6.06	21.86	3	3	1.0666	0.863	1.04713	0.8472	0.955981	0.601658
F1LPA6	F1LPA6_RAT	Peptidyl arginine deiminase, type II, isoform CRA_a OS=Rattus norvegicus GN=Padi2 PE=4 SV=2	2.02	29.47	1	1	1.51356	0.787	2.37684	1.2359	1.47833	0.168495
F1LPB9	F1LPB9_RAT	Rabphilin-3A OS=Rattus norvegicus GN=Rph3a PE=1 SV=1	13.53	45.03	7	6	0.870964	1.0568	1.08643	1.3305	1.08617	0.523498
F1LPC6	F1LPC6_RAT	Carboxypeptidase D OS=Rattus norvegicus GN=Cpd PE=1 SV=2	2.07	20.46	2	1	1.00925	0.879	1.07647	0.9462	0.97773	0.791585
F1LPG3	F1LPG3_RAT	Phosphofurin acidic cluster sorting protein 1 OS=Rattus norvegicus GN=Pacs1 PE=1 SV=1	13.11	31.63	6	6	1.11686	1.4723	0.711214	0.9376	1.05949	0.706173
F1LPG5	F1LPG5_RAT	Protein Ndufb4 OS=Rattus norvegicus GN=Ndufb4 PE=1 SV=1	8.32	61.24	6	5	0.937562	0.9908	0.879022	0.929	0.934096	0.0203813
F1LPG9	F1LPG9_RAT	Protein Fam21c OS=Rattus norvegicus GN=Fam21c PE=1 SV=2	2.01	23.64	1	1	1.28233	1.1482	1.15878	1.0471	1.1591	0.00674763
F1LPH1	F1LPH1_RAT	Calpastatin OS=Rattus norvegicus GN=Cast PE=1 SV=1	6.12	29.17	3	3	0.787046	0.871	0.855067	0.955	0.867028	0.0906991
F1LPH3	F1LPH3_RAT	Peptidyl-glycine alpha-amidating monooxygenase OS=Rattus norvegicus GN=Pam PE=1 SV=3	4.76	23.36	3	3	0.972747	0.871	0.963829	0.8551	0.915669	0.092596
F1LPJ6	F1LPJ6_RAT	Ubiquitin carboxyl-terminal hydrolase CYLD OS=Rattus norvegicus GN=Cyld PE=1 SV=3	2.73	20.42	2	2	1.08643	0.6855	1.08643	0.6855	0.885963	0.52468
F1LPK7	F1LPK7_RAT	Plastin 3 (T-isoform), isoform CRA_a OS=Rattus norvegicus GN=Pls3 PE=1 SV=2	19.13	52.06	12	10	1.00925	1.1376	0.737904	0.8395	0.931064	0.523282
F1LPM4	F1LPM4_RAT	Amine oxidase [flavin-containing] OS=Rattus norvegicus GN=Maob PE=1 SV=2	7.41	36.92	5	5	1	0.912	1.15878	1.0471	1.02947	0.539474
F1LPP0	F1LPP0_RAT	Amphiphysin OS=Rattus norvegicus GN=Amph PE=1 SV=3	39.39	43.32	23	20	1.05682	1.1066	0.831764	0.871	0.966545	0.513526
F1LPP6	F1LPP6_RAT	A-kinase anchor protein 5 OS=Rattus norvegicus GN=Akap5 PE=1 SV=1	19.96	35.29	12	10	1.10662	1.0186	1.13763	1.0471	1.07749	0.383907
F1LPS8	F1LPS8_RAT	Transcriptional activator protein Pur-alpha OS=Rattus norvegicus GN=Pura PE=1 SV=3	16.43	60.9	12	9	0.92045	0.7656	0.972747	0.8091	0.866974	0.20584
F1LPT4	F1LPT4_RAT	Calcium/calmodulin-dependent protein kinase kinase 2 OS=Rattus norvegicus GN=Camkk2 PE=1 SV=3	14.81	30.95	10	8	0.744732	0.787	0.847227	0.9462	0.83129	0.0733841
F1LPV8	F1LPV8_RAT	Succinyl-CoA ligase subunit beta OS=Rattus norvegicus GN=Suclg2 PE=1 SV=2	8.43	56.84	5	5	1.36773	0.955	1.31826	0.9204	1.14035	0.345735
F1LPZ8	F1LPZ8_RAT	Neuroligin 3, isoform CRA_a OS=Rattus norvegicus GN=Nlgn3 PE=1 SV=2	8.02	27.36	5	4	0.862979	1.3552	0.544503	0.8241	0.896695	0.609158
F1LQ05	F1LQ05_RAT	Endophilin-A1 OS=Rattus norvegicus GN=Sh3gl2 PE=1 SV=2	33.08	65.63	42	16	1.05682	1.0765	1.13763	1.1482	1.10479	0.330953
F1LQ09	F1LQ09_RAT	Protein Atl2 OS=Rattus norvegicus GN=Atl2 PE=1 SV=1	2.12	37.22	2	1	1.08643	1.3183	0.855067	1.0375	1.07432	0.448797
F1LQ48	HNRPL_RAT	Heterogeneous nuclear ribonucleoprotein L OS=Rattus norvegicus GN=Hnrnpl PE=1 SV=2	10.09	37.4	7	6	0.937562	0.9376	0.981748	0.9727	0.957402	0.00726039
F1LQ55	F1LQ55_RAT	Protein Podn OS=Rattus norvegicus GN=Scp2 PE=1 SV=3	4.37	28.88	2	2	0.887156	0.9908	0.816582	0.912	0.901635	0.0387847
F1LQ96	F1LQ96_RAT	Gamma-synuclein OS=Rattus norvegicus GN=Sncg PE=1 SV=1	2.85	65.57	3	2	0.744732	1.3183	0.862979	1.5136	1.1099	0.654135
F1LQJ7	F1LQJ7_RAT	Protein Pck2 OS=Rattus norvegicus GN=Pck2 PE=1 SV=2	34	62.09	25	17	1.05682	0.8395	1.03753	0.8318	0.941412	0.635754
F1LQL1	F1LQL1_RAT	Nitric oxide synthase OS=Rattus norvegicus GN=Nos1 PE=1 SV=2	3.43	29.18	3	3	0.92045	1.0765	0.963829	1.1272	1.02199	0.766885
F1LQM9	F1LQM9_RAT	Protein Xpo7 OS=Rattus norvegicus GN=Xpo7 PE=1 SV=2	9.52	25.69	5	5	1.13763	1.0965	1.05682	1.0186	1.07739	0.034513
F1LQN3	F1LQN3_RAT	Reticulon OS=Rattus norvegicus GN=Rtn4 PE=1 SV=1	46.96	53.74	26	23	0.990832	0.912	1.65959	1.4588	1.2553	0.107972
F1LQP8	F1LQP8_RAT	Cadherin-6 OS=Rattus norvegicus GN=Cdh6 PE=1 SV=3	2	17.7	1	1	1.13763	1.4588	0.794328	1.0186	1.10234	0.59036
F1LQT3	F1LQT3_RAT	Rho-associated protein kinase OS=Rattus norvegicus GN=Rock2 PE=1 SV=3	26.45	43.9	16	13	0.963829	0.7047	1.44544	1.0093	1.03082	0.886125
F1LQX4	RHG44_RAT	Rho GTPase-activating protein 44 OS=Rattus norvegicus GN=Arhgap44 PE=1 SV=2	7.48	25.92	5	5	0.487529	0.7656	0.717794	1.1482	0.779781	0.294757
F1LQX9	F1LQX9_RAT	Nuclear protein localization protein 4 homolog OS=Rattus norvegicus GN=Nploc4 PE=1 SV=3	4.52	27.96	3	3	1.28233	1.2589	0.972747	0.9376	1.11289	0.632445
F1LQY6	F1LQY6_RAT	EF hand calcium binding protein 2 OS=Rattus norvegicus GN=Necab2 PE=4 SV=2	20.15	48.3	16	10	0.928966	0.9817	0.946237	1	0.964226	0.109263
F1LQZ3	F1LQZ3_RAT	Kinesin-like protein OS=Rattus norvegicus GN=Kif3a PE=1 SV=2	6.35	30.77	6	6	0.711214	0.8166	0.990832	1.1376	0.914061	0.389635
F1LQZ8	F1LQZ8_RAT	Probable 2-oxoglutarate dehydrogenase E1 component DHKTD1, mitochondrial OS=Rattus norvegicus GN=Dhtkd1 PE=1 SV=3	3.84	23.37	2	2	0.92045	0.9638	0.855067	0.8954	0.908679	0.00470477
F1LR18	F1LR18_RAT	Rho GTPase-activating protein 39 OS=Rattus norvegicus GN=Arhgap39 PE=1 SV=1	3.82	32.46	3	3	1.11686	1.1169	0.895365	0.8954	1.00613	0.925973
F1LR98	F1LR98_RAT	Protein Cdh10 OS=Rattus norvegicus GN=Cdh10 PE=1 SV=1	2.02	15.99	1	1	0.691831	0.5754	1.09648	0.912	0.818927	0.206463
F1LRB7	F1LRB7_RAT	Tumor susceptibility gene 101 OS=Rattus norvegicus GN=Tsg101 PE=1 SV=3	5.54	32.48	3	3	0.981748	1.0093	0.963829	0.9817	0.984144	0.174711
F1LRB8	F1LRB8_RAT	S-adenosylmethionine synthase OS=Rattus norvegicus GN=Mat2a PE=1 SV=2	7.78	53.42	6	5	1.00925	0.9462	1.10662	1.0375	1.02489	0.474271
F1LRE1	F1LRE1_RAT	Glutathione reductase OS=Rattus norvegicus GN=Gsr PE=1 SV=2	9.1	53.41	5	5	1.34276	1.3804	1.31826	1.3305	1.34298	0.0796574
F1LRI5	F1LRI5_RAT	Protein Gcn1l1 OS=Rattus norvegicus GN=Gcn1l1 PE=1 SV=3	12.87	31.04	8	8	0.862979	1.0471	0.937562	1.1376	0.99631	0.961717
F1LRI7	F1LRI7_RAT	AP2-associated protein kinase 1 OS=Rattus norvegicus GN=Aak1 PE=1 SV=2	53.27	64.38	31	27	0.972747	1.2589	1.0666	1.3677	1.16649	0.148533
F1LRJ0	F1LRJ0_RAT	Protein Kcmf1 OS=Rattus norvegicus GN=Kcmf1 PE=1 SV=2	2.01	18.35	2	1	0.679204	1.3932	0.654636	1.3552	1.02056	0.926159
F1LRJ9	F1LRJ9_RAT	Selenium-binding protein 1 OS=Rattus norvegicus GN=Selenbp1 PE=1 SV=2	13.78	56.85	7	7	1.23595	1.1272	1.25892	1.1482	1.19257	0.00285894
F1LRL9	F1LRL9_RAT	Microtubule-associated protein 1B OS=Rattus norvegicus GN=Map1b PE=1 SV=1	69.23	41.45	51	41	1.49969	0.7656	1.34276	0.6982	1.07656	0.755079
F1LRN8	F1LRN8_RAT	Protein Nedd4l OS=Rattus norvegicus GN=Nedd4l PE=1 SV=3	8.14	30.94	6	6	0.428549	0.3436	1.1695	0.9036	0.711312	0.0776114
F1LRS5	F1LRS5_RAT	Protein Aplp1 OS=Rattus norvegicus GN=Aplp1 PE=4 SV=2	5.87	39.12	4	3	0.642688	0.8318	0.772681	1.0093	0.814117	0.18964
F1LRT9	F1LRT9_RAT	Cytoplasmic dynein 1 heavy chain 1 OS=Rattus norvegicus GN=Dync1h1 PE=1 SV=3	70.61	41.31	49	43	1.1695	1.2589	1.24738	1.3305	1.25157	0.308097
F1LRV4	F1LRV4_RAT	Heat shock 70 kDa protein 4 OS=Rattus norvegicus GN=Hspa4 PE=1 SV=1	60.49	68.81	40	27	0.809096	0.8241	1.18032	1.2023	1.00395	0.962444
F1LRZ7	F1LRZ7_RAT	Neurofilament heavy polypeptide OS=Rattus norvegicus GN=Nefh PE=1 SV=1	21.51	50.09	17	12	1.09648	1.0864	1.14815	1.1272	1.11456	0.0592895
F1LRZ9	F1LRZ9_RAT	Protein Rundc3a OS=Rattus norvegicus GN=Rundc3a PE=1 SV=1	2.04	39.21	2	2	0.981748	0.9727	1.14815	1.1272	1.05745	0.196603
F1LS42	F1LS42_RAT	Protein kinase C OS=Rattus norvegicus GN=Prkcb PE=1 SV=2	11.89	42.41	10	7	1.2942	0.9462	1.36773	1.0186	1.15668	0.387363
F1LS72	F1LS72_RAT	Protein Uba2 OS=Rattus norvegicus GN=Uba2 PE=1 SV=3	4.08	30.76	3	2	1.04713	0.929	0.954993	0.8472	0.94458	0.46191
F1LS79	F1LS79_RAT	Chondroitin sulfate proteoglycan 4 OS=Rattus norvegicus GN=Cspg4 PE=4 SV=1	2	17.28	1	1	0.824138	0.8318	1.18032	1.1912	1.00686	0.965839
F1LS86	F1LS86_RAT	Isoleucine-tRNA synthetase (Predicted) OS=Rattus norvegicus GN=Iars PE=1 SV=2	6.88	30.74	7	7	0.83946	2.5823	0.660694	2.0137	1.52404	0.391432
F1LS98	F1LS98_RAT	Protein kinase C OS=Rattus norvegicus GN=Prkca PE=1 SV=3	7	40.33	11	4	1.03753	1.0765	1.04713	1.0765	1.05941	0.00878162
F1LSC3	F1LSC3_RAT	Protein Sf1 OS=Rattus norvegicus GN=Sf1 PE=1 SV=2	2.01	11.74	1	1	1.21339	1.1066	1.10662	1.0093	1.10898	0.0817133
F1LSC8	F1LSC8_RAT	RIMS-binding protein 2 OS=Rattus norvegicus GN=Rimbp2 PE=1 SV=3	7.48	29.17	4	4	0.824138	0.9817	0.912011	1.0864	0.951062	0.484026
F1LSD5	F1LSD5_RAT	Serine/threonine-protein kinase TAO2 OS=Rattus norvegicus GN=Taok2 PE=1 SV=2	1.93	20.55	1	1	1.05682	0.9638	1.11686	1.0186	1.03902	0.734141
F1LSG0	F1LSG0_RAT	Neural Wiskott-Aldrich syndrome protein OS=Rattus norvegicus GN=Wasl PE=1 SV=2	7.03	40.12	6	5	1.39316	0.7656	1.78649	0.9817	1.23174	0.406606
F1LST4	F1LST4_RAT	Microtubule-associated protein OS=Rattus norvegicus GN=Mapt PE=1 SV=1	29.93	43.35	16	14	0.928966	0.9462	0.946237	0.9638	0.946301	0.700946
F1LT10	F1LT10_RAT	Afadin OS=Rattus norvegicus GN=Mllt4 PE=1 SV=3	5	28.2	6	5	1.0666	1	1.0666	0.9908	1.031	0.333516
F1LT49	F1LT49_RAT	Protein Lrrc47 OS=Rattus norvegicus GN=Lrrc47 PE=1 SV=2	23.47	54.83	12	11	0.937562	1.0093	0.928966	1	0.968957	0.264634
F1LT58	F1LT58_RAT	Importin subunit alpha OS=Rattus norvegicus GN=Kpna6 PE=1 SV=3	5.69	27.36	4	3	1.01859	1.0375	0.895365	0.912	0.965864	0.440597
F1LTR1	F1LTR1_RAT	Protein Wdr26 OS=Rattus norvegicus GN=Wdr26 PE=1 SV=2	4.89	21.98	3	3	1.0666	0.8472	1.02802	0.8241	0.941478	0.465522
F1LTT7	F1LTT7_RAT	Protein Dennd4b OS=Rattus norvegicus GN=Dennd4b PE=1 SV=3	2.03	20.49	1	1	0.879022	1.7378	0.642688	1.2706	1.13253	0.595895
F1LTW8	F1LTW8_RAT	Protein RGD1563705 OS=Rattus norvegicus GN=RGD1563705 PE=3 SV=2	1.49	34.97	1	1	1.0666	1.1066	0.963829	1	1.03426	0.306518
F1LTW9	F1LTW9_RAT	Protein Efr3b OS=Rattus norvegicus GN=Efr3b PE=1 SV=2	3.7	33.9	4	4	0.679204	0.3981	1.67494	0.929	0.920312	0.787345
F1LU71	F1LU71_RAT	AU RNA binding protein/enoyl-coenzyme A hydratase (Predicted), isoform CRA_a OS=Rattus norvegicus GN=Auh PE=1 SV=2	25.97	62.22	14	12	0.903649	1.0765	1.0666	1.2589	1.07641	0.293021
F1LUA1	F1LUA1_RAT	Protein Eea1 OS=Rattus norvegicus GN=Eea1 PE=1 SV=1	31.01	51.95	18	17	1.1272	0.8017	1.11686	0.7727	0.954615	0.723167
F1LUE2	F1LUE2_RAT	Calcium/calmodulin-dependent protein kinase II, beta, isoform CRA_c OS=Rattus norvegicus GN=Camk2b PE=1 SV=2	24.88	64.41	56	14	2.93765	1.2134	0.549541	0.2399	1.23512	0.660046
F1LUM5	F1LUM5_RAT	Protein Tubal3 OS=Rattus norvegicus GN=Tubal3 PE=1 SV=2	6.06	51.31	34	5	0.772681	1.0186	0.809096	1.0765	0.919219	0.423248
F1LUT4	F1LUT4_RAT	Phospholipid-transporting ATPase OS=Rattus norvegicus GN=Atp8a1 PE=1 SV=3	4.37	23.05	4	4	1	1	0.912011	0.912	0.956003	0.189397
F1LUW9	F1LUW9_RAT	Tubulin gamma chain OS=Rattus norvegicus GN=Tubg2 PE=3 SV=2	6.05	23.11	4	4	2.208	0.8872	3.63078	1.4859	2.05297	0.12146
F1LV89	F1LV89_RAT	Protein Rap1gap OS=Rattus norvegicus GN=Rap1gap PE=1 SV=3	12.04	32.67	7	7	1	0.9462	1.13763	1.0765	1.04008	0.31683
F1LVR4	F1LVR4_RAT	Protein Camk1d OS=Rattus norvegicus GN=Camk1d PE=1 SV=2	18.42	62.92	12	10	0.928966	0.9036	0.981748	0.955	0.942329	0.00383171
F1LVY9	F1LVY9_RAT	Peptide deformylase OS=Rattus norvegicus GN=Pdf PE=1 SV=2	2	41.99	1	1	1.18032	1.4454	0.990832	1.2246	1.21029	0.569831
F1LVZ9	F1LVZ9_RAT	Protein Hectd3 OS=Rattus norvegicus GN=Hectd3 PE=1 SV=3	4.44	23.93	2	2	1.04713	0.9908	0.928966	0.879	0.961474	0.465784
F1LW74	F1LW74_RAT	Protein Iqgap2 OS=Rattus norvegicus GN=Iqgap2 PE=1 SV=3	8.86	31.3	5	5	1.05682	1.1066	0.937562	0.9817	1.02067	0.609154
F1LX07	F1LX07_RAT	Protein Slc25a12 OS=Rattus norvegicus GN=Slc25a12 PE=1 SV=3	50.73	72.52	47	25	1.22462	1.3062	1.41906	1.4723	1.35554	0.155179
F1LXA0	F1LXA0_RAT	NADH dehydrogenase (Ubiquinone) 1 alpha subcomplex, 12 (Predicted), isoform CRA_b OS=Rattus norvegicus GN=Ndufa12 PE=1 SV=2	10.19	73.79	5	5	0.887156	1.028	0.912011	1.0568	0.970992	0.783328
F1LY09	F1LY09_RAT	Protein Actr3b OS=Rattus norvegicus GN=Actr3b PE=1 SV=2	12.06	76.51	15	7	0.946237	0.9376	0.981748	0.9638	0.957346	0.00721544
F1LYA6	F1LYA6_RAT	Protein Abi2 OS=Rattus norvegicus GN=Abi2 PE=4 SV=3	2.66	27.15	5	2	0.972747	1.0471	0.862979	0.929	0.952956	0.226794
F1LYL8	F1LYL8_RAT	Ribosomal protein S6 kinase OS=Rattus norvegicus GN=Rps6ka6 PE=3 SV=2	2.06	30.81	1	1	0.731139	1.2359	0.539511	0.912	0.854637	0.583935
F1LYM2	F1LYM2_RAT	Ubiquitin-conjugating enzyme E2 D3 OS=Rattus norvegicus GN=Ube2d3 PE=1 SV=3	7.19	51.7	7	4	0.954993	1.1169	0.870964	1.0186	0.990364	0.878865
F1LYQ8	FARP1_RAT	FERM, RhoGEF and pleckstrin domain-containing protein 1 OS=Rattus norvegicus GN=Farp1 PE=1 SV=2	4.03	23.45	2	2	1.08643	1.0568	1.0666	1.0375	1.06183	0.288435
F1LZC5	F1LZC5_RAT	Protein Ndufa13 OS=Rattus norvegicus GN=Ndufa13 PE=4 SV=2	8.99	56.64	7	5	1.41906	0.4571	2.51189	0.7727	1.29019	0.612608
F1LZJ4	F1LZJ4_RAT	Hydroxypyruvate isomerase OS=Rattus norvegicus GN=Hyi PE=1 SV=2	6	49.82	4	3	0.831764	0.8472	1.05682	1.0666	0.950595	0.54359
F1LZW6	F1LZW6_RAT	Protein Slc25a13 OS=Rattus norvegicus GN=Slc25a13 PE=1 SV=2	2	35.74	9	2	1.51356	1.1695	2.1677	1.6749	1.63142	0.00684877
F1LZX7	F1LZX7_RAT	60S ribosomal protein L17 OS=Rattus norvegicus GN=Rpl17 PE=1 SV=2	2.26	39.71	1	1	1.00925	0.9727	0.981748	0.9462	0.977475	0.485438
F1M0F4	F1M0F4_RAT	Exocyst complex component 6 OS=Rattus norvegicus GN=Exoc6 PE=1 SV=2	1.65	31.47	3	2	1.04713	0.5649	1.22462	0.6607	0.874336	0.507741
F1M0L7	F1M0L7_RAT	Annexin OS=Rattus norvegicus GN=Anxa3 PE=1 SV=3	16.22	61.42	15	11	0.870964	1.3183	0.887156	1.3552	1.1079	0.519741
F1M0Z1	F1M0Z1_RAT	Protein Trio OS=Rattus norvegicus GN=Trio PE=1 SV=3	13.52	28.14	9	7	1.5417	0.7244	1.95885	0.929	1.28849	0.459694
F1M0Z3	F1M0Z3_RAT	Copine IV (Predicted), isoform CRA_a OS=Rattus norvegicus GN=Cpne4 PE=4 SV=2	19.71	52.03	18	14	0.591562	1.1588	0.630957	1.2359	0.904305	0.699866
F1M110	F1M110_RAT	Glycylpeptide N-tetradecanoyltransferase OS=Rattus norvegicus GN=Nmt2 PE=1 SV=3	5.68	24.2	4	3	0.954993	0.9462	1.38038	1.3305	1.15302	0.104884
F1M1A6	F1M1A6_RAT	Protein LOC681355 OS=Rattus norvegicus GN=LOC681355 PE=1 SV=2	2.88	30.82	2	2	0.737904	1.3183	0.436516	0.7244	0.80428	0.365005
F1M1D5	F1M1D5_RAT	Protein Tbcd OS=Rattus norvegicus GN=Tbcd PE=1 SV=3	3.23	27.32	2	2	0.816582	0.8318	0.963829	0.9727	0.896228	0.00995067
F1M2D4	F1M2D4_RAT	Protein Arhgap23 OS=Rattus norvegicus GN=Arhgap23 PE=1 SV=3	3.94	33.42	4	4	0.972747	0.9376	0.990832	0.955	0.964045	0.355143
F1M2E9	F1M2E9_RAT	60S ribosomal protein L13 OS=Rattus norvegicus GN=LOC100361259 PE=3 SV=3	6.13	44.76	4	4	0.816582	0.863	0.787046	0.8318	0.824607	0.00236713
F1M2J2	F1M2J2_RAT	Ankyrin repeat and sterile alpha motif domain-containing protein 1B OS=Rattus norvegicus GN=Anks1b PE=1 SV=3	5.93	27.14	4	3	1.33045	1.4454	1.05682	1.1376	1.24257	0.0259065
F1M341	F1M341_RAT	STE20-related kinase adapter protein alpha OS=Rattus norvegicus GN=Strada PE=1 SV=3	2	29.19	1	1	0.937562	1.0093	0.698232	0.7447	0.847449	0.0360656
F1M3A4	F1M3A4_RAT	Protein Nyap2 OS=Rattus norvegicus GN=Nyap2 PE=1 SV=2	2.02	24.13	1	1	0.990832	1.1169	1.07647	1.2134	1.0994	0.278396
F1M3H8	F1M3H8_RAT	Protein Hnrnpa0 OS=Rattus norvegicus GN=Hnrnpa0 PE=1 SV=3	1.86	37.54	2	2	0.990832	0.8091	1.24738	1.0093	1.01415	0.896707
F1M3P6	F1M3P6_RAT	Protein Scai OS=Rattus norvegicus GN=Scai PE=1 SV=2	8.3	30.2	4	4	0.887156	1.1272	0.731139	0.9376	0.920774	0.481096
F1M3W5	F1M3W5_RAT	Protein Dmxl2 OS=Rattus norvegicus GN=Dmxl2 PE=1 SV=3	4.32	21.99	5	4	0.887156	0.8872	0.870964	0.871	0.87908	0.0853541
F1M3Y3	F1M3Y3_RAT	Uncharacterized protein OS=Rattus norvegicus PE=4 SV=2	2.09	14.16	1	1	0.912011	0.8872	0.972747	0.9462	0.929539	0.0562028
F1M403	F1M403_RAT	Protein Ube2o OS=Rattus norvegicus GN=Ube2o PE=1 SV=2	13.95	26.1	7	7	0.483059	0.5702	0.879022	1.0471	0.744845	0.0770424
F1M446	F1M446_RAT	Protein AI314180 OS=Rattus norvegicus GN=RGD1306148 PE=1 SV=3	6.06	21.53	4	3	0.580764	1	0.559758	0.9638	0.776081	0.160483
F1M471	F1M471_RAT	Protein Epm2aip1 OS=Rattus norvegicus GN=Epm2aip1 PE=1 SV=3	18.34	60.56	11	11	1.00925	1.0093	0.981748	0.9908	0.997775	0.842472
F1M4A0	F1M4A0_RAT	Protein Tjp1 OS=Rattus norvegicus GN=Tjp1 PE=1 SV=2	5.45	25.45	3	3	1.72187	1.1588	1.38038	0.9204	1.29536	0.215438
F1M4A4	F1M4A4_RAT	Protein Kif1a OS=Rattus norvegicus GN=Kif1a PE=1 SV=3	3.56	29.29	4	4	0.963829	1.0375	1.03753	1.1272	1.04151	0.273826
F1M4G6	F1M4G6_RAT	Uncharacterized protein OS=Rattus norvegicus PE=3 SV=1	6.01	78.06	62	5	0.794328	0.929	0.847227	1.0568	0.906839	0.499446
F1M4H5	F1M4H5_RAT	Protein Nova2 OS=Rattus norvegicus GN=Nova2 PE=4 SV=3	4.08	24.24	2	2	0.903649	0.6982	1.15878	0.9036	0.916057	0.417637
F1M4I4	F1M4I4_RAT	Protein Vps51 OS=Rattus norvegicus GN=Vps51 PE=1 SV=2	16.22	39.69	9	9	0.691831	0.8551	1.04713	1.2246	0.954665	0.792349
F1M5M9	F1M5M9_RAT	Protein Srgap3 OS=Rattus norvegicus GN=Srgap3 PE=1 SV=2	7.43	33.76	5	5	1.49969	1.0666	1.43219	1.0375	1.25899	0.131309
F1M5N4	F1M5N4_RAT	Malic enzyme OS=Rattus norvegicus GN=Me3 PE=3 SV=2	36.98	63.14	27	18	0.787046	0.871	0.903649	1.0186	0.895074	0.386273
F1M5S2	F1M5S2_RAT	Anion exchange protein OS=Rattus norvegicus GN=Slc4a8 PE=3 SV=3	2	20.83	1	1	0.717794	0.6026	0.83946	0.6982	0.714514	0.00827829
F1M5T2	F1M5T2_RAT	Diacylglycerol kinase OS=Rattus norvegicus GN=Dgkd PE=1 SV=2	2.05	24.96	1	1	0.772681	0.8318	0.870964	0.929	0.851111	0.00426157
F1M695	F1M695_RAT	Protein Yjefn3 OS=Rattus norvegicus GN=Yjefn3 PE=4 SV=3	10.64	74.4	7	6	0.847227	0.9462	0.972747	1.0864	0.963144	0.655347
F1M6C4	F1M6C4_RAT	Protein Arl15 OS=Rattus norvegicus GN=Arl15 PE=1 SV=2	4.02	48.04	2	2	1.05682	1.0765	1.00925	1.028	1.04264	0.315971
F1M6F4	F1M6F4_RAT	Protein LOC100912210 OS=Rattus norvegicus GN=LOC100912210 PE=4 SV=1	3.02	33.06	2	2	1.02802	1.556	0.816582	1.2474	1.162	0.365306
F1M6I9	F1M6I9_RAT	Protein Celf4 OS=Rattus norvegicus GN=Celf4 PE=4 SV=3	2	13.07	1	1	1.03753	0.7656	1.47231	1.0864	1.09046	0.70972
F1M6T6	F1M6T6_RAT	Protein Ppp6r2 OS=Rattus norvegicus GN=Ppp6r2 PE=1 SV=3	6.56	25.64	5	5	0.801678	0.863	0.717794	0.7727	0.788793	0.0617083
F1M6V1	F1M6V1_RAT	Heterochromatin protein 1-binding protein 3 OS=Rattus norvegicus GN=Hp1bp3 PE=1 SV=3	6.51	28.21	4	4	1.22462	0.8166	1.19124	0.7798	1.00306	0.988872
F1M6V8	F1M6V8_RAT	Protein Strn4 OS=Rattus norvegicus GN=Strn4 PE=1 SV=1	9.02	29.78	4	4	0.981748	1.0186	0.92045	0.955	0.968949	0.205354
F1M6X5	F1M6X5_RAT	Thioredoxin reductase 2, mitochondrial OS=Rattus norvegicus GN=Txnrd2 PE=1 SV=3	3.13	31.81	4	3	0.831764	0.879	0.887156	0.929	0.88173	0.00029766
F1M775	F1M775_RAT	Protein Diaph1 OS=Rattus norvegicus GN=Diaph1 PE=1 SV=3	4.05	25.06	3	3	0.801678	0.6081	0.954993	0.7178	0.770643	0.0619907
F1M779	F1M779_RAT	Clathrin heavy chain OS=Rattus norvegicus GN=Cltc PE=1 SV=1	122.1	63.82	95	62	1.1695	1.6596	1.7378	2.355	1.73047	0.0223202
F1M787	F1M787_RAT	Catenin delta-2 OS=Rattus norvegicus GN=Ctnnd2 PE=1 SV=3	15.12	23.52	13	9	1.23595	1.028	1.08643	0.8954	1.06144	0.593408
F1M7A9	F1M7A9_RAT	Uncharacterized protein OS=Rattus norvegicus PE=4 SV=2	2.56	50	2	2	1.23595	1.1376	0.981748	0.9036	1.06472	0.321021
F1M7B8	F1M7B8_RAT	Protein Ube3a OS=Rattus norvegicus GN=Ube3a PE=1 SV=2	4.74	31.68	4	4	2.55859	1.977	1.04713	0.7727	1.58885	0.150169
F1M7K7	F1M7K7_RAT	Voltage-dependent calcium channel gamma subunit OS=Rattus norvegicus GN=Cacng8 PE=1 SV=1	9.21	45.61	6	5	1.43219	1.3305	1.31826	1.1803	1.31531	0.00708501
F1M7N2	F1M7N2_RAT	Ectonucleoside triphosphate diphosphohydrolase 2 OS=Rattus norvegicus GN=Entpd2 PE=3 SV=1	2.03	22.57	1	1	0.648634	1.2359	0.519996	1.0093	0.853458	0.505658
F1M7Q5	F1M7Q5_RAT	AMP deaminase 3 OS=Rattus norvegicus GN=Ampd3 PE=1 SV=2	2.77	27.72	2	2	0.855067	0.8472	0.937562	0.929	0.892207	0.0106158
F1M7S2	F1M7S2_RAT	Proteasome inhibitor PI31 subunit OS=Rattus norvegicus GN=Psmf1 PE=1 SV=2	2.45	40.59	1	1	0.946237	0.912	1.05682	1.0186	0.983414	0.702846
F1M7U7	F1M7U7_RAT	Tyrosine-protein kinase receptor TYRO3 OS=Rattus norvegicus GN=Tyro3 PE=1 SV=1	2.91	20.68	3	3	0.847227	0.8318	0.895365	0.8872	0.865398	0.0811939
F1M7V6	F1M7V6_RAT	Cell adhesion molecule 4 OS=Rattus norvegicus GN=Cadm4 PE=1 SV=2	15.92	43.19	10	8	0.77983	1.0186	0.879022	1.1482	0.956413	0.671345
F1M7W7	F1M7W7_RAT	NEDD8-activating enzyme E1 regulatory subunit OS=Rattus norvegicus GN=Nae1 PE=1 SV=3	5.69	28.46	4	4	1.04713	0.929	0.937562	0.8318	0.936373	0.357011
F1M863	F1M863_RAT	Liprin-alpha-4 OS=Rattus norvegicus GN=Ppfia4 PE=1 SV=3	5.85	37.81	6	3	0.787046	0.787	0.870964	0.879	0.831002	4.01679e-05
F1M8A4	F1M8A4_RAT	Protein Ppfia2 OS=Rattus norvegicus GN=Ppfia2 PE=1 SV=2	10.8	42.78	9	6	1.02802	1.1376	0.92045	1.0186	1.02617	0.670862
F1M8G9	F1M8G9_RAT	Protein Ncam2 OS=Rattus norvegicus GN=Ncam2 PE=1 SV=2	6	31.62	6	4	1.31826	1.6749	1.13763	1.4588	1.3974	0.0309472
F1M8H6	F1M8H6_RAT	Phosphatidylinositol 4-phosphate 5-kinase type-1 gamma OS=Rattus norvegicus GN=Pip5k1c PE=1 SV=1	21.42	49.71	14	11	0.954993	0.9204	0.981748	0.9462	0.950835	0.0124349
F1M8L9	F1M8L9_RAT	Protein Rapgef1 OS=Rattus norvegicus GN=Rapgef1 PE=1 SV=3	2.01	18.83	1	1	0.937562	1.0471	0.990832	1.1066	1.02052	0.811941
F1M8P2	F1M8P2_RAT	Protein Zyg11b OS=Rattus norvegicus GN=Zyg11b PE=1 SV=2	2.03	21.14	1	1	0.895365	0.9727	1.01859	1.0965	0.995789	0.956724
F1M8V2	F1M8V2_RAT	Protein Ube4b OS=Rattus norvegicus GN=Ube4b PE=1 SV=3	2.16	25.83	1	1	0.855067	0.9204	0.879022	0.9462	0.900172	0.320911
F1M8Z8	F1M8Z8_RAT	Sorbin and SH3 domain-containing protein 1 OS=Rattus norvegicus GN=Sorbs1 PE=1 SV=1	6.21	26.65	3	3	1.28233	0.9638	1.1695	0.871	1.07166	0.572841
F1M937	F1M937_RAT	Uncharacterized protein OS=Rattus norvegicus PE=4 SV=3	6.62	79.49	4	4	0.855067	0.9638	0.946237	1.0666	0.957926	0.461532
F1M943	F1M943_RAT	Protein Armc8 OS=Rattus norvegicus GN=Armc8 PE=1 SV=2	2.52	20.36	2	2	0.487529	0.5058	0.737904	0.787	0.629558	0.0804269
F1M949	F1M949_RAT	Protein Ckap5 OS=Rattus norvegicus GN=Ckap5 PE=1 SV=3	21.85	33.92	14	12	0.636796	1.0965	0.963829	1.7378	1.10873	0.682226
F1M950	F1M950_RAT	Protein Robo2 OS=Rattus norvegicus GN=Robo2 PE=1 SV=3	6.36	20.79	4	4	1.11686	1.888	0.751623	1.2134	1.24247	0.549793
F1M953	F1M953_RAT	Stress-70 protein, mitochondrial OS=Rattus norvegicus GN=Hspa9 PE=1 SV=1	53.51	64.51	51	27	1.40605	1.1912	1.14815	0.9817	1.18178	0.0851341
F1M978	F1M978_RAT	Inositol monophosphatase 1 OS=Rattus norvegicus GN=Impa1 PE=1 SV=1	15.89	55.96	10	9	1.30617	0.9727	1.64437	1.2474	1.29266	0.047678
F1M9A2	F1M9A2_RAT	Sodium/calcium exchanger 2 OS=Rattus norvegicus GN=Slc8a2 PE=3 SV=3	13.4	31.01	7	7	1.04713	0.9638	1.09648	1.0093	1.02918	0.395199
F1M9G6	F1M9G6_RAT	Serine/threonine-protein kinase TAO1 OS=Rattus norvegicus GN=Taok1 PE=1 SV=3	2.13	25.91	1	1	1.04713	0.9638	0.895365	0.8241	0.932598	0.179132
F1M9N7	F1M9N7_RAT	Arf-GAP domain and FG repeat-containing protein 1 OS=Rattus norvegicus GN=Agfg1 PE=1 SV=2	6.17	15	4	3	0.862979	0.8241	0.912011	0.863	0.865522	4.77953e-05
F1M9N9	F1M9N9_RAT	Protein Ank2 OS=Rattus norvegicus GN=Ank2 PE=1 SV=3	78.73	41.04	54	45	0.981748	0.9727	0.990832	0.9817	0.981745	0.262278
F1M9Q1	F1M9Q1_RAT	Protein Tbc1d5 OS=Rattus norvegicus GN=Tbc1d5 PE=1 SV=1	1.65	20.62	1	1	0.847227	1.4859	0.903649	1.5849	1.20542	0.405478
F1M9V7	F1M9V7_RAT	Protein Npepps OS=Rattus norvegicus GN=Npepps PE=1 SV=1	73.15	66.09	52	35	0.787046	0.7178	1.13763	1.0471	0.922393	0.437585
F1M9Y7	F1M9Y7_RAT	Protein Tcp11l1 OS=Rattus norvegicus GN=Tcp11l1 PE=1 SV=3	7.31	28.29	4	4	2.208	1.1912	1.83654	0.9908	1.55664	0.148251
F1MA36	F1MA36_RAT	Spectrin beta 3 OS=Rattus norvegicus GN=Sptbn2 PE=1 SV=2	153.09	73.95	126	86	0.679204	0.955	0.831764	1.1803	0.911567	0.612494
F1MA89	F1MA89_RAT	Protein Ccny OS=Rattus norvegicus GN=Ccny PE=1 SV=2	4.48	25.22	4	2	0.972747	0.6607	1.43219	0.9638	1.00736	0.970328
F1MA98	TPR_RAT	Nucleoprotein TPR OS=Rattus norvegicus GN=Tpr PE=1 SV=1	4.05	27.58	4	3	1	0.9036	0.963829	0.871	0.934607	0.097856
F1MAA1	F1MAA1_RAT	Protein Usp47 OS=Rattus norvegicus GN=Usp47 PE=1 SV=1	4.16	21.03	2	2	0.963829	1.0093	1.03753	1.0965	1.02679	0.577947
F1MAA3	F1MAA3_RAT	Protein LOC100909464 OS=Rattus norvegicus GN=LOC100909464 PE=1 SV=2	13.88	50.25	11	9	1.00925	0.7379	1.1695	0.863	0.944913	0.703839
F1MAA5	F1MAA5_RAT	Protein Rangap1 OS=Rattus norvegicus GN=Rangap1 PE=1 SV=2	11.05	42.15	6	6	0.870964	0.9462	0.946237	1.028	0.94785	0.127537
F1MAB7	F1MAB7_RAT	Diacylglycerol kinase OS=Rattus norvegicus GN=Dgki PE=1 SV=1	3.83	23.14	3	3	0.946237	0.879	0.963829	0.8954	0.921117	0.0399234
F1MAB9	F1MAB9_RAT	Protein Tpd52 OS=Rattus norvegicus GN=Tpd52 PE=1 SV=2	5.62	31.25	5	4	1.15878	0.7656	1.43219	0.9638	1.08009	0.612329
F1MAF7	F1MAF7_RAT	Protein Krt33a OS=Rattus norvegicus GN=Krt31 PE=3 SV=2	4.56	32.37	4	3	1.30617	1.1803	1.01859	0.9204	1.10637	0.911476
F1MAG0	F1MAG0_RAT	Protein Dfna5 OS=Rattus norvegicus GN=Dfna5 PE=4 SV=3	4.01	23	2	2	1.13763	1.6444	0.436516	0.5808	0.949836	0.849826
F1MAH8	F1MAH8_RAT	Protein Clip1 OS=Rattus norvegicus GN=Clip1 PE=1 SV=3	3.87	30.1	5	2	0.963829	0.9638	0.954993	0.955	0.959405	0.125354
F1MAR6	F1MAR6_RAT	Uncharacterized protein OS=Rattus norvegicus GN=Prodh1 PE=1 SV=2	2.05	32.72	2	1	0.963829	0.9908	1.02802	1.0568	1.00986	0.723789
F1MAS1	F1MAS1_RAT	Downstream of Stk11 (Predicted), isoform CRA_a OS=Rattus norvegicus GN=Cbarp PE=1 SV=2	2	12.99	1	1	1.28233	0.9638	1.09648	0.8241	1.04168	0.70186
F2Z3Q8	F2Z3Q8_RAT	Importin subunit beta-1 OS=Rattus norvegicus GN=Kpnb1 PE=1 SV=1	41.35	41.32	34	23	0.912011	0.8395	0.809096	0.7586	0.829802	0.00278402
F2Z3T7	F2Z3T7_RAT	Protein LOC103694869 OS=Rattus norvegicus GN=LOC103694869 PE=1 SV=1	4.41	33	2	2	1.10662	1.0666	0.981748	0.9462	1.02529	0.517559
F2Z3T9	F2Z3T9_RAT	Protein U2af2 OS=Rattus norvegicus GN=U2af2 PE=1 SV=2	5.13	42.46	3	3	0.895365	1.1169	0.816582	1.0186	0.961862	0.678894
F7EL36	F7EL36_RAT	Acidic leucine-rich nuclear phosphoprotein 32 family member A OS=Rattus norvegicus GN=Anp32a PE=1 SV=2	14.22	43.32	9	8	1.44544	1.4723	1.19124	1.2134	1.3306	0.0064585
F7EN52	F7EN52_RAT	Cyp46a1 protein OS=Rattus norvegicus GN=Cyp46a1 PE=2 SV=2	17.86	48.6	11	10	0.831764	1	0.946237	1.1376	0.9789	0.816912
F7EPH4	F7EPH4_RAT	Protein Ppa1 OS=Rattus norvegicus GN=Ppa1 PE=1 SV=1	14.2	62.63	11	9	1	0.787	1.24738	0.9817	1.00402	0.970926
F7ES73	F7ES73_RAT	Protein Nub1 OS=Rattus norvegicus GN=Nub1 PE=1 SV=1	2.09	23.04	1	1	0.717794	0.6982	0.824138	0.8091	0.762308	0.0768567
F7ESM5	F7ESM5_RAT	Nitrilase 1, isoform CRA_a OS=Rattus norvegicus GN=Nit1 PE=1 SV=1	11.81	47.42	6	6	1	0.9638	1.01859	0.9908	0.993298	0.782235
F7EUU4	F7EUU4_RAT	Protein Cops5 OS=Rattus norvegicus GN=Cops5 PE=1 SV=1	5.92	40.62	4	4	1.58489	0.879	1.57036	0.8954	1.23241	0.409473
F7EV94	F7EV94_RAT	2-oxoisovalerate dehydrogenase subunit alpha, mitochondrial OS=Rattus norvegicus GN=Bckdha PE=1 SV=1	3.14	34.05	3	2	0.847227	0.912	0.887156	0.955	0.900346	0.0715952
F7EYB9	F7EYB9_RAT	Protein Omg OS=Rattus norvegicus GN=Omg PE=4 SV=1	9.76	32.96	6	4	0.642688	0.6138	0.981748	0.912	0.787559	0.0846045
F7EYW4	F7EYW4_RAT	Protein Cadm1 OS=Rattus norvegicus GN=Cadm1 PE=1 SV=1	16.61	39.01	12	10	1.52757	1.0471	1.47231	1.0666	1.27839	0.176751
F7F1Y3	F7F1Y3_RAT	Vacuolar protein sorting-associated protein 4A OS=Rattus norvegicus GN=Vps4a PE=1 SV=1	6.15	24.9	3	3	1.05682	1.0186	0.963829	0.929	0.992062	0.761667
F7F707	F7F707_RAT	Enhancer of mRNA-decapping protein 4 OS=Rattus norvegicus GN=Nrn1l PE=1 SV=2	2.01	26.93	1	1	0.704693	0.8395	0.83946	1	0.845913	0.204136
F7FG31	F7FG31_RAT	C-terminal-binding protein 1 OS=Rattus norvegicus GN=Ctbp1 PE=1 SV=1	18.43	54.59	13	11	0.972747	0.7244	1.08643	0.8472	0.907693	0.684642
F8WFF9	F8WFF9_RAT	Protein LOC100910478 OS=Rattus norvegicus GN=Lrrc57 PE=1 SV=3	4.01	40	2	2	0.855067	0.9908	0.862979	0.9908	0.924911	0.172923
F8WFH6	F8WFH6_RAT	Protein FAM131B OS=Rattus norvegicus GN=Fam131b PE=1 SV=1	2	17.78	1	1	0.937562	0.9638	0.765597	0.787	0.86349	0.0386917
F8WFH8	F8WFH8_RAT	Tryptophan--tRNA ligase, cytoplasmic OS=Rattus norvegicus GN=Wars PE=1 SV=1	20.79	65.05	12	10	0.887156	0.6252	1.1695	0.8318	0.878414	0.505588
F8WFM2	F8WFM2_RAT	Beta-soluble NSF attachment protein OS=Rattus norvegicus GN=Napb PE=4 SV=1	37.7	84.56	41	19	0.946237	1.556	0.954993	1.556	1.25331	0.412642
F8WFP9	F8WFP9_RAT	ERO1-like protein alpha OS=Rattus norvegicus GN=Ero1a PE=1 SV=3	2.02	32.54	2	1	1.01859	0.8872	1.01859	0.879	0.950846	0.585178
F8WFR6	F8WFR6_RAT	Glycogenin-1 OS=Rattus norvegicus GN=Gyg1 PE=1 SV=1	2.49	31.72	3	3	0.855067	1.0186	0.870964	1.0375	0.945533	0.405681
F8WFS9	F8WFS9_RAT	Beta-adducin OS=Rattus norvegicus GN=Add2 PE=1 SV=1	19.93	53.93	16	11	0.42462	1.0186	0.60256	1.2942	0.834995	0.576266
F8WFW5	F8WFW5_RAT	Phosphodiesterase OS=Rattus norvegicus GN=Pde2a PE=1 SV=1	31.59	50.7	18	16	0.824138	1.1066	1.05682	1.4322	1.10494	0.437418
F8WG67	F8WG67_RAT	Acyl-CoA thioesterase 7, isoform CRA_a OS=Rattus norvegicus GN=Acot7 PE=1 SV=2	8.05	27.96	6	5	1.00925	0.9462	1.49969	1.3804	1.20888	0.240369
F8WG91	F8WG91_RAT	ADP-ribosylation factor-like protein 3 OS=Rattus norvegicus GN=Arl3 PE=1 SV=2	13.32	75.81	8	7	0.83946	0.7447	0.711214	0.6427	0.734518	0.00049486
G3V614	G3V614_RAT	Protein Kif1bp OS=Rattus norvegicus GN=Kif1bp PE=1 SV=1	7.64	26.26	4	4	1.1272	0.9376	1.00925	0.8395	0.978388	0.795219
G3V616	G3V616_RAT	Divalent cation tolerant protein CUTA, isoform CRA_b OS=Rattus norvegicus GN=Cuta PE=1 SV=1	2	12.99	1	1	1.00925	1.0864	0.831764	0.9036	0.957754	0.476081
G3V624	G3V624_RAT	Coronin OS=Rattus norvegicus GN=Coro1c PE=1 SV=1	11.65	32.91	8	6	1.08643	0.9908	1.58489	1.4454	1.27688	0.0529901
G3V640	G3V640_RAT	Mitochondrial import inner membrane translocase subunit TIM44 OS=Rattus norvegicus GN=Timm44 PE=1 SV=1	9.01	46.36	5	5	0.787046	0.8017	0.954993	0.9638	0.876885	0.00428205
G3V647	G3V647_RAT	Pyridoxal kinase OS=Rattus norvegicus GN=Pdxk PE=1 SV=1	25.76	71.79	20	13	1.58489	1.1803	1.35519	1	1.2801	0.0770121
G3V679	G3V679_RAT	Transferrin receptor protein 1 OS=Rattus norvegicus GN=Tfrc PE=1 SV=1	4.36	33.64	2	2	0.990832	1.3305	0.685488	0.9204	0.981805	0.90254
G3V6B0	G3V6B0_RAT	Protein LOC103689979 OS=Rattus norvegicus GN=Pdxdc1 PE=1 SV=1	3.08	31.21	2	2	0.83946	1.5136	0.636796	1.1482	1.03451	0.879718
G3V6F4	G3V6F4_RAT	O-linked N-acetylglucosamine (GlcNAc) transferase (UDP-N-acetylglucosamine:polypeptide-N-acetylglucosaminyl transferase), isoform CRA_b OS=Rattus norvegicus GN=Ogt PE=1 SV=2	21.42	39.58	11	11	1.04713	0.9817	1.04713	0.9908	1.01669	0.445806
G3V6G7	G3V6G7_RAT	Polyribonucleotide nucleotidyltransferase 1 OS=Rattus norvegicus GN=Pnpt1 PE=1 SV=1	3.14	27.55	3	2	1.43219	1.6749	0.816582	0.9462	1.21747	0.191415
G3V6H0	G3V6H0_RAT	Protein LOC100363782 OS=Rattus norvegicus GN=LOC100363782 PE=4 SV=1	6.06	85.57	23	3	1.5417	1.1912	2.07014	1.6293	1.60809	0.00535381
G3V6H5	G3V6H5_RAT	Mitochondrial 2-oxoglutarate/malate carrier protein OS=Rattus norvegicus GN=Slc25a11 PE=1 SV=1	21.13	65.92	14	10	0.855067	1.1376	0.816582	1.0864	0.973912	0.887005
G3V6H9	G3V6H9_RAT	Nucleosome assembly protein 1-like 1 OS=Rattus norvegicus GN=Nap1l1 PE=1 SV=1	5.88	33.25	5	3	0.666807	0.955	0.505825	0.7311	0.714683	0.0343376
G3V6K6	G3V6K6_RAT	Receptor protein-tyrosine kinase OS=Rattus norvegicus GN=Egfr PE=1 SV=1	2.02	22.25	1	1	0.972747	1.2706	0.801678	1.0471	1.02303	0.841853
G3V6L9	G3V6L9_RAT	Peptidyl-prolyl cis-trans isomerase OS=Rattus norvegicus GN=Fkbp3 PE=1 SV=1	4.34	33.04	2	2	1.04713	1.0666	1.00925	1.0186	1.0354	0.062067
G3V6M3	G3V6M3_RAT	Synaptotagmin II OS=Rattus norvegicus GN=Syt2 PE=1 SV=1	4.51	39.57	12	3	0.928966	0.8091	1.08643	0.9462	0.942673	0.725076
G3V6P2	G3V6P2_RAT	Dihydrolipoamide S-succinyltransferase (E2 component of 2-oxo-glutarate complex), isoform CRA_a OS=Rattus norvegicus GN=Dlst PE=1 SV=1	25.18	51.76	20	12	0.954993	0.8017	1.08643	0.9036	0.93668	0.434753
G3V6P7	G3V6P7_RAT	Myosin, heavy polypeptide 9, non-muscle OS=Rattus norvegicus GN=Myh9 PE=1 SV=1	20.34	47.81	19	11	1.99526	0.7727	1.51356	0.5546	1.20903	0.622599
G3V6P8	G3V6P8_RAT	Guanine nucleotide-binding protein subunit gamma OS=Rattus norvegicus GN=Gng12 PE=1 SV=1	1.53	66.67	1	1	0.990832	0.8472	1.04713	0.8954	0.94514	0.449745
G3V6Q6	G3V6Q6_RAT	Guanine nucleotide binding protein, alpha 11 OS=Rattus norvegicus GN=Gna11 PE=1 SV=1	6.23	63.51	12	4	0.666807	1.0186	0.691831	1.0666	0.860959	0.403357
G3V6R5	G3V6R5_RAT	Sulfite oxidase OS=Rattus norvegicus GN=Suox PE=1 SV=1	7.85	37.18	5	4	1.05682	1	0.972747	0.9204	0.987491	0.66546
G3V6R7	G3V6R7_RAT	3-oxoacyl-[acyl-carrier-protein] synthase, mitochondrial OS=Rattus norvegicus GN=Oxsm PE=1 SV=1	3.24	33.11	2	2	0.801678	0.9204	0.847227	0.9638	0.883276	0.0404594
G3V6S0	G3V6S0_RAT	Protein Sptbn1 OS=Rattus norvegicus GN=Sptbn1 PE=1 SV=3	190.89	71.69	158	97	0.928966	1.2359	0.946237	1.2942	1.10133	0.564199
G3V6S2	G3V6S2_RAT	Aconitate hydratase OS=Rattus norvegicus GN=Aco1 PE=1 SV=1	23.36	52.42	14	12	0.60256	0.7112	0.717794	0.8472	0.719688	0.0455643
G3V6S5	G3V6S5_RAT	C-1-tetrahydrofolate synthase, cytoplasmic OS=Rattus norvegicus GN=Mthfd1 PE=1 SV=1	16.68	38.18	9	8	0.963829	0.9376	0.963829	0.9462	0.952864	0.000653583
G3V6U3	G3V6U3_RAT	Asparagine-linked glycosylation 2 homolog (Yeast, alpha-1,3-mannosyltransferase), isoform CRA_a OS=Rattus norvegicus GN=Alg2 PE=1 SV=1	10.39	49.4	6	5	1.33045	1.0765	1.59956	1.3183	1.3312	0.198506
G3V6U4	G3V6U4_RAT	ELAV-like protein OS=Rattus norvegicus GN=Elavl2 PE=1 SV=3	1.45	32.03	2	2	0.963829	0.9462	1.00925	0.9908	0.977521	0.4046
G3V6V1	G3V6V1_RAT	Aminopeptidase B OS=Rattus norvegicus GN=Rnpep PE=1 SV=1	23.91	46.77	12	12	1.6293	1.1376	1.64437	1.1376	1.38722	0.110055
G3V6W6	G3V6W6_RAT	Protein Psmc6 OS=Rattus norvegicus GN=Psmc6 PE=1 SV=1	23.38	72.46	19	12	0.990832	0.8241	1.28233	1.0471	1.03609	0.753209
G3V700	G3V700_RAT	Nardilysin OS=Rattus norvegicus GN=Nrd1 PE=1 SV=1	4.24	21.1	3	2	0.870964	0.7447	0.772681	0.673	0.765336	0.120635
G3V721	G3V721_RAT	WW domain binding protein 2, isoform CRA_b OS=Rattus norvegicus GN=Wbp2 PE=1 SV=1	3.77	20.61	4	3	0.831764	0.7178	0.92045	0.7943	0.816078	0.128963
G3V728	G3V728_RAT	4-nitrophenylphosphatase domain and non-neuronal SNAP25-like protein homolog 1 (C. elegans), isoform CRA_b OS=Rattus norvegicus GN=Nipsnap1 PE=1 SV=1	26.61	62.68	18	15	1.23595	1.028	1	0.8241	1.02201	0.798187
G3V733	G3V733_RAT	Synapsin II, isoform CRA_a OS=Rattus norvegicus GN=Syn2 PE=1 SV=3	46.86	76.11	106	25	1.07647	0.912	0.895365	0.7447	0.907132	0.301246
G3V734	G3V734_RAT	2,4-dienoyl CoA reductase 1, mitochondrial, isoform CRA_a OS=Rattus norvegicus GN=Decr1 PE=1 SV=1	7.36	42.09	6	6	0.972747	0.9376	0.963829	0.9204	0.948644	0.0331645
G3V741	G3V741_RAT	Phosphate carrier protein, mitochondrial OS=Rattus norvegicus GN=Slc25a3 PE=1 SV=1	13.18	62.92	9	8	1.21339	0.9036	1.69044	1.3183	1.28143	0.10795
G3V758	G3V758_RAT	Contactin 2 OS=Rattus norvegicus GN=Cntn2 PE=4 SV=1	18.38	41.06	11	10	0.816582	0.9204	0.613762	0.6855	0.759061	0.0186366
G3V762	G3V762_RAT	Protein Tsta3 OS=Rattus norvegicus GN=Tsta3 PE=1 SV=1	3.96	38.94	4	4	0.937562	0.9638	0.879022	0.9036	0.920996	0.00277006
G3V774	G3V774_RAT	F-box only protein 2 OS=Rattus norvegicus GN=Fbxo2 PE=4 SV=1	9.93	32.77	7	5	0.92045	0.871	1.10662	1.0471	0.986293	0.827823
G3V784	G3V784_RAT	ADP-dependent glucokinase, isoform CRA_a OS=Rattus norvegicus GN=Adpgk PE=1 SV=1	6.38	25.6	4	4	0.366438	0.7798	0.461318	1.0471	0.663664	0.320531
G3V787	G3V787_RAT	25-hydroxycholesterol 7-alpha-hydroxylase OS=Rattus norvegicus GN=Cyp7b1 PE=1 SV=1	2.03	38.46	1	1	0.731139	0.7311	1.03753	1.0375	0.884317	0.528272
G3V792	G3V792_RAT	Cytoplasmic dynein 1 intermediate chain 1 OS=Rattus norvegicus GN=Dync1i1 PE=1 SV=3	15.25	36.86	7	7	0.937562	1.0765	1.14815	1.3062	1.1171	0.241256
G3V798	G3V798_RAT	Protein Srsf4 OS=Rattus norvegicus GN=Srsf4 PE=1 SV=1	1.96	49.8	1	1	0.981748	1.0186	1	1.0375	1.00946	0.788389
G3V7B5	G3V7B5_RAT	Phosphoribosyl pyrophosphate synthase-associated protein 1 OS=Rattus norvegicus GN=Prpsap1 PE=1 SV=1	7.87	41.04	8	4	0.912011	0.879	1.19124	1.1482	1.03261	0.67317
G3V7G0	G3V7G0_RAT	Cytoplasmic dynein 1 light intermediate chain 1 OS=Rattus norvegicus GN=Dync1li1 PE=1 SV=1	19.21	47.8	11	10	1.09648	1.0186	0.862979	0.8166	0.948664	0.466745
G3V7G9	G3V7G9_RAT	Eukaryotic translation initiation factor 3, subunit 6 interacting protein OS=Rattus norvegicus GN=Eif3l PE=1 SV=2	5.81	32.98	4	4	1.01859	1.0864	1.04713	1.1169	1.06726	0.155307
G3V7I0	G3V7I0_RAT	Peroxiredoxin 3 OS=Rattus norvegicus GN=Prdx3 PE=1 SV=1	11.21	48.25	7	6	0.809096	0.8318	0.937562	0.9727	0.887789	0.0418678
G3V7I5	G3V7I5_RAT	Aldehyde dehydrogenase X, mitochondrial OS=Rattus norvegicus GN=Aldh1b1 PE=1 SV=1	23.54	62.43	20	13	0.737904	0.8241	0.928966	1.0568	0.886943	0.1846
G3V7I7	G3V7I7_RAT	Protein Lrrc40 OS=Rattus norvegicus GN=Lrrc40 PE=1 SV=3	6.84	37.38	5	4	0.672977	0.9036	0.809096	1.0765	0.865543	0.14756
G3V7J0	G3V7J0_RAT	Aldehyde dehydrogenase family 6, subfamily A1, isoform CRA_b OS=Rattus norvegicus GN=Aldh6a1 PE=1 SV=1	38.21	71.21	24	19	0.855067	0.7112	0.672977	0.5598	0.699761	0.00344623
G3V7J2	G3V7J2_RAT	Interferon-inducible double-stranded RNA-dependent protein kinase activator A OS=Rattus norvegicus GN=Prkra PE=1 SV=1	2.35	35.46	2	2	0.870964	0.673	1.27057	0.9727	0.946809	0.737199
G3V7K6	G3V7K6_RAT	Single-stranded DNA-binding protein, mitochondrial OS=Rattus norvegicus GN=Ssbp1 PE=1 SV=2	6.17	65.33	6	4	0.83946	0.929	0.544503	0.5916	0.726141	0.022482
G3V7L6	G3V7L6_RAT	26S protease regulatory subunit 7 OS=Rattus norvegicus GN=Psmc2 PE=1 SV=1	27.64	65.36	19	14	0.751623	0.9462	1.1272	1.2589	1.02098	0.898952
G3V7L8	G3V7L8_RAT	ATPase, H+ transporting, V1 subunit E isoform 1, isoform CRA_a OS=Rattus norvegicus GN=Atp6v1e1 PE=1 SV=1	25.82	72.12	39	15	1.59956	0.955	1.41906	0.8551	1.20718	0.359842
G3V7P6	G3V7P6_RAT	Nudix (Nucleoside diphosphate linked moiety X)-type motif 16 (Predicted), isoform CRA_a OS=Rattus norvegicus GN=Nudt16 PE=1 SV=1	2.84	65.13	2	2	0.981748	0.9638	1.04713	1.0186	1.00282	0.87456
G3V7Q6	G3V7Q6_RAT	Proteasome subunit beta type OS=Rattus norvegicus GN=Psmb5 PE=1 SV=1	4.47	72.62	4	2	0.912011	0.9376	0.879022	0.9036	0.908058	0.00823884
G3V7S0	G3V7S0_RAT	Folate hydrolase OS=Rattus norvegicus GN=Folh1 PE=4 SV=1	10.38	36.57	5	5	0.824138	0.929	0.972747	1.0965	0.955596	0.537057
G3V7T3	G3V7T3_RAT	Pantothenate kinase 4 OS=Rattus norvegicus GN=Pank4 PE=1 SV=1	1.71	30.4	1	1	1.04713	0.9036	0.847227	0.7311	0.882264	0.142957
G3V7U2	G3V7U2_RAT	Microtubule-associated protein 1 A, isoform CRA_c OS=Rattus norvegicus GN=Map1a PE=1 SV=1	90.41	46.36	58	49	0.608135	0.3698	1.25892	0.7586	0.748865	0.317331
G3V7U4	G3V7U4_RAT	Lamin-B1 OS=Rattus norvegicus GN=Lmnb1 PE=1 SV=1	8.65	44.63	5	5	1.13763	0.9638	1.14815	0.9727	1.05557	0.398386
G3V7U8	G3V7U8_RAT	Actin-related protein 2/3 complex subunit 5 OS=Rattus norvegicus GN=Arpc5l PE=1 SV=2	6.48	71.9	5	4	1.18032	1.2246	0.698232	0.7244	0.956888	0.708934
G3V7V3	G3V7V3_RAT	Protein Slc27a4 OS=Rattus norvegicus GN=Slc27a4 PE=1 SV=1	2.06	25.66	1	1	0.816582	1.0666	0.787046	1.028	0.924557	0.511207
G3V7V9	G3V7V9_RAT	Leucine carboxyl methyltransferase 1 OS=Rattus norvegicus GN=Lcmt1 PE=1 SV=1	4.74	24.4	3	3	0.981748	1.0186	0.954993	0.9908	0.986535	0.661157
G3V7W1	G3V7W1_RAT	Programmed cell death 6 (Predicted), isoform CRA_a OS=Rattus norvegicus GN=Pdcd6 PE=1 SV=1	7.16	62.83	7	5	0.981748	0.863	1.09648	0.9638	0.976256	0.669116
G3V7W8	G3V7W8_RAT	Protein RGD621098 OS=Rattus norvegicus GN=RGD621098 PE=1 SV=1	2.03	26.07	1	1	1.44544	1.1066	1.21339	0.9376	1.17576	0.246653
G3V7X5	G3V7X5_RAT	SPARC-like 1 (Mast9, hevin), isoform CRA_a OS=Rattus norvegicus GN=Sparcl1 PE=1 SV=1	4.92	22.08	2	2	0.963829	1	0.847227	0.879	0.922514	0.0239962
G3V7Y3	G3V7Y3_RAT	ATP synthase subunit delta, mitochondrial OS=Rattus norvegicus GN=Atp5d PE=1 SV=1	5.61	63.69	8	6	1	1.0568	0.972747	1.028	1.01439	0.649702
G3V7Z3	G3V7Z3_RAT	Nucleolar protein 3 OS=Rattus norvegicus GN=Nol3 PE=1 SV=1	3.27	34.84	2	2	1	1.2359	0.855067	1.0471	1.03452	0.688542
G3V803	G3V803_RAT	Cadherin-2 OS=Rattus norvegicus GN=Cdh2 PE=1 SV=1	12.53	25.5	8	6	1.02802	1.0471	0.648634	0.6607	0.846113	0.277306
G3V816	G3V816_RAT	Nucleoside diphosphate kinase OS=Rattus norvegicus GN=Nme3 PE=1 SV=1	3.8	44.97	2	2	1.02802	0.9204	0.981748	0.879	0.952291	0.352247
G3V826	G3V826_RAT	Transketolase OS=Rattus norvegicus GN=Tkt PE=1 SV=1	48.6	65.95	35	24	0.946237	1.0568	1.67494	1.803	1.37025	0.0790596
G3V827	G3V827_RAT	Cysteine conjugate-beta lyase 1, isoform CRA_a OS=Rattus norvegicus GN=Kyat1 PE=1 SV=1	2	16.19	2	2	1.21339	1.2246	1.1695	1.1803	1.19695	1.69341e-07
G3V834	G3V834_RAT	Protein PRRC1 OS=Rattus norvegicus GN=Prrc1 PE=1 SV=1	2	11.96	1	1	0.954993	1.3062	1.2942	1.7701	1.33137	0.144319
G3V846	G3V846_RAT	Excitatory amino acid transporter 1 OS=Rattus norvegicus GN=Slc1a3 PE=1 SV=1	9.84	24.13	12	5	0.758578	1.5996	0.862979	1.9231	1.28606	0.49285
G3V852	G3V852_RAT	Protein Tln1 OS=Rattus norvegicus GN=Tln1 PE=1 SV=1	47.14	45.65	26	25	0.981748	0.9817	1.04713	1.0471	1.01442	0.324902
G3V864	G3V864_RAT	RCG28720 OS=Rattus norvegicus GN=Plppr4 PE=1 SV=1	6.9	43.08	5	4	1.04713	1.0375	0.937562	0.929	0.987798	0.645655
G3V8A5	G3V8A5_RAT	Protein Vps35 OS=Rattus norvegicus GN=Vps35 PE=1 SV=1	30.37	45.23	22	16	0.586138	0.6427	0.824138	0.9036	0.739144	0.00571963
G3V8C4	G3V8C4_RAT	Chloride intracellular channel protein OS=Rattus norvegicus GN=Clic4 PE=1 SV=1	6.87	60.47	6	5	0.990832	1.1066	1.22462	1.3677	1.17244	0.210836
G3V8D5	G3V8D5_RAT	6-phosphogluconolactonase OS=Rattus norvegicus GN=Pgls PE=1 SV=1	17.98	65.98	14	9	0.591562	0.6918	0.787046	0.9462	0.754152	0.0200461
G3V8D6	G3V8D6_RAT	Tripartite motif protein 3, isoform CRA_a OS=Rattus norvegicus GN=Trim3 PE=1 SV=1	3.36	27.55	4	3	0.549541	0.4831	0.895365	0.7656	0.673401	0.0741413
G3V8E2	G3V8E2_RAT	Protein Strip1 OS=Rattus norvegicus GN=Strip1 PE=1 SV=2	4.04	24.78	4	4	0.816582	0.9908	0.879022	1.0666	0.938251	0.527182
G3V8G2	G3V8G2_RAT	Proteasome (Prosome, macropain) 26S subunit, non-ATPase, 5 (Predicted), isoform CRA_a OS=Rattus norvegicus GN=Psmd5 PE=1 SV=1	13.25	33.13	7	7	0.847227	0.955	0.903649	1	0.926469	0.472825
G3V8G4	G3V8G4_RAT	Brevican core protein OS=Rattus norvegicus GN=Bcan PE=1 SV=1	34.72	45.87	22	18	0.613762	0.5495	0.847227	0.7798	0.697572	0.0142781
G3V8G5	G3V8G5_RAT	Golgi apparatus protein 1 OS=Rattus norvegicus GN=Glg1 PE=1 SV=1	7.42	40.82	5	5	0.954993	0.9638	0.954993	0.9638	0.959396	0.0782592
G3V8K2	G3V8K2_RAT	Guanine nucleotide-binding protein subunit gamma OS=Rattus norvegicus GN=Gng3 PE=1 SV=1	3.1	85.33	2	2	0.679204	1.1912	0.394457	0.6138	0.719665	0.209307
G3V8L3	G3V8L3_RAT	Lamin A, isoform CRA_b OS=Rattus norvegicus GN=Lmna PE=1 SV=1	16.45	48.72	12	12	0.963829	1.1066	0.963829	1.0965	1.03269	0.625432
G3V8P3	G3V8P3_RAT	Cadherin EGF LAG seven-pass G-type receptor 2 OS=Rattus norvegicus GN=Celsr2 PE=1 SV=1	2	16.03	1	1	1.05682	0.9727	1.49969	1.3804	1.2274	0.0382368
G3V8P7	G3V8P7_RAT	Protein LOC100911794 OS=Rattus norvegicus GN=LOC100911794 PE=4 SV=1	7.17	30.08	4	4	0.946237	1.2474	0.903649	1.1912	1.07212	0.521683
G3V8Q1	G3V8Q1_RAT	Coatomer protein complex, subunit epsilon (Predicted), isoform CRA_c OS=Rattus norvegicus GN=Cope PE=1 SV=3	2.63	34.74	2	2	1.41906	1.3804	1.14815	1.1169	1.26613	0.0309122
G3V8Q6	G3V8Q6_RAT	Protein kinase, cAMP-dependent, regulatory, type 2, alpha, isoform CRA_a OS=Rattus norvegicus GN=Prkar2a PE=1 SV=1	23.76	61.35	18	14	0.862979	0.871	0.765597	0.7586	0.814544	0.0221191
G3V8Q8	G3V8Q8_RAT	Protein Sec23ip OS=Rattus norvegicus GN=Sec23ip PE=1 SV=1	1.84	24.12	2	2	0.855067	0.787	0.831764	0.7586	0.808108	0.00073655
G3V8T7	G3V8T7_RAT	Protein Tdrkh OS=Rattus norvegicus GN=Tdrkh PE=1 SV=1	6.89	31.07	4	4	0.903649	0.929	0.879022	0.9036	0.903818	0.000551729
G3V8U9	G3V8U9_RAT	Proteasome subunit beta type OS=Rattus norvegicus GN=Psmb4 PE=1 SV=2	11.17	70.26	6	6	0.758578	0.5445	1.0666	0.787	0.789168	0.216113
G3V8V0	G3V8V0_RAT	ADP-ribosylation factor-like 2, isoform CRA_a OS=Rattus norvegicus GN=Arl2 PE=1 SV=1	5.74	36.41	4	3	0.912011	0.9204	0.862979	0.879	0.893597	0.00325759
G3V8V3	G3V8V3_RAT	Alpha-1,4 glucan phosphorylase OS=Rattus norvegicus GN=Pygm PE=1 SV=1	51.26	70.55	51	27	0.83946	0.871	1.11686	1.1588	0.996531	0.977816
G3V8W2	G3V8W2_RAT	Phosphatidate cytidylyltransferase OS=Rattus norvegicus GN=Cds2 PE=1 SV=1	2	15.77	1	1	1.18032	1.1482	1.15878	1.1272	1.15362	0.000911605
G3V8W9	G3V8W9_RAT	Protein Tstd3 OS=Rattus norvegicus GN=Tstd3 PE=1 SV=1	2.28	35.67	1	1	1.21339	1.5849	1.05682	1.3677	1.3057	0.0986261
G3V8X1	G3V8X1_RAT	RNA-binding protein 42 OS=Rattus norvegicus GN=Rbm42 PE=1 SV=1	2	15.69	2	2	1.24738	0.9817	1.31826	1.0375	1.14621	0.27421
G3V8Y8	G3V8Y8_RAT	Huntingtin interacting protein 1, isoform CRA_a OS=Rattus norvegicus GN=Hip1 PE=1 SV=1	2.01	33.11	1	1	1.04713	0.9462	1.07647	0.9727	1.01062	0.870855
G3V8Z9	G3V8Z9_RAT	COP9 (Constitutive photomorphogenic) homolog, subunit 7a (Arabidopsis thaliana) (Predicted) OS=Rattus norvegicus GN=Cops7a PE=1 SV=1	11.97	52.73	6	6	0.946237	1.2359	0.758578	1.0186	0.989829	0.925213
G3V912	G3V912_RAT	Protein Tmx4 OS=Rattus norvegicus GN=Tmx4 PE=1 SV=1	3.67	37.5	2	2	0.895365	0.879	0.990832	0.9817	0.936724	0.0977572
G3V918	G3V918_RAT	Phosphoribosylglycinamide formyltransferase, isoform CRA_a OS=Rattus norvegicus GN=Gart PE=1 SV=1	20.92	43.66	11	11	0.83946	0.6546	1.28233	0.9908	0.941798	0.787095
G3V936	G3V936_RAT	Citrate synthase OS=Rattus norvegicus GN=Cs PE=1 SV=1	47.08	66.31	71	23	1.34276	0.7586	1.31826	0.7516	1.04281	0.843541
G3V939	G3V939_RAT	Protein Krt82 OS=Rattus norvegicus GN=Krt82 PE=3 SV=3	2.35	39.15	2	2	0.519996	0.5754	0.359749	0.3373	0.448111	0.519173
G3V940	G3V940_RAT	Coronin OS=Rattus norvegicus GN=Coro1b PE=1 SV=1	3.9	25.83	2	2	1	1.028	1.11686	1.1482	1.07327	0.190163
G3V945	G3V945_RAT	Aldehyde dehydrogenase family 5, subfamily A1 OS=Rattus norvegicus GN=Aldh5a1 PE=1 SV=1	37.12	63.1	33	19	1.25892	0.7656	1.35519	0.8318	1.05288	0.756345
G3V949	G3V949_RAT	CAP-Gly domain-containing linker protein 2 OS=Rattus norvegicus GN=Clip2 PE=1 SV=1	30.21	47.56	15	14	1	0.9638	1.00925	0.9727	0.986438	0.396943
G3V960	G3V960_RAT	Guanidinoacetate N-methyltransferase OS=Rattus norvegicus GN=Gamt PE=1 SV=1	2	8.898	1	1	0.580764	0.6982	0.887156	1.0666	0.80818	0.0533341
G3V982	G3V982_RAT	Engulfment and cell motility 2, ced-12 homolog (C. elegans), isoform CRA_b OS=Rattus norvegicus GN=Elmo2 PE=1 SV=1	15.77	51.64	11	9	1.24738	1.2942	1	1.028	1.1424	0.215871
G3V984	G3V984_RAT	Protein bassoon OS=Rattus norvegicus GN=Bsn PE=4 SV=1	34.64	34.45	23	22	2.70396	1.2474	1.72187	0.6918	1.59126	0.180292
G3V985	G3V985_RAT	Protein Sco1 OS=Rattus norvegicus GN=Sco1 PE=1 SV=1	2	31.69	1	1	1.0666	1.028	1.02802	0.9908	1.02835	0.267939
G3V9B3	G3V9B3_RAT	Myelin-associated glycoprotein OS=Rattus norvegicus GN=Mag PE=1 SV=1	2	39.86	12	1	1.05682	1.0093	1.00925	0.9638	1.00979	0.8168
G3V9E4	G3V9E4_RAT	Acylamino-acid-releasing enzyme OS=Rattus norvegicus GN=Apeh PE=1 SV=1	12.32	29.51	6	6	0.672977	1.0186	0.801678	1.1803	0.918389	0.61593
G3V9G4	G3V9G4_RAT	ATP-citrate synthase OS=Rattus norvegicus GN=Acly PE=1 SV=1	45.96	46.84	31	23	0.809096	1.1588	1.03753	1.5849	1.14758	0.502745
G3V9K0	G3V9K0_RAT	Cysteinyl-tRNA synthetase (Predicted), isoform CRA_b OS=Rattus norvegicus GN=Cars PE=1 SV=1	7.94	30.35	4	4	1.02802	0.912	0.981748	0.871	0.948191	0.296884
G3V9M3	G3V9M3_RAT	Protein Wdr47 OS=Rattus norvegicus GN=Wdr47 PE=1 SV=1	5.5	31.81	4	4	1	0.9727	1.00925	0.9908	0.993188	0.657246
G3V9N0	G3V9N0_RAT	Polyadenylate-binding protein OS=Rattus norvegicus GN=Pabpc4 PE=1 SV=2	2.73	39.91	9	3	1.10662	0.912	1.19124	0.9817	1.04789	0.538599
G3V9N8	G3V9N8_RAT	AP complex subunit beta OS=Rattus norvegicus GN=Ap1b1 PE=1 SV=3	33.04	60.59	48	17	1.03753	0.8954	0.903649	0.8166	0.913294	0.133973
G3V9P0	G3V9P0_RAT	26S proteasome non-ATPase regulatory subunit 9 OS=Rattus norvegicus GN=Psmd9 PE=1 SV=1	4.12	40.54	4	2	0.990832	0.9462	0.937562	0.8954	0.942498	0.105378
G3V9T7	G3V9T7_RAT	ATPase Asna1 OS=Rattus norvegicus GN=Asna1 PE=1 SV=1	16.54	45.69	10	9	0.963829	0.9817	0.928966	0.9462	0.955174	0.0250447
G3V9U0	G3V9U0_RAT	Acyl-CoA synthetase short-chain family member 2 (Predicted) OS=Rattus norvegicus GN=Acss2 PE=1 SV=1	4.91	31.67	3	3	1.00925	0.912	1.35519	1.2246	1.12526	0.277603
G3V9U2	G3V9U2_RAT	3-ketoacyl-CoA thiolase, mitochondrial OS=Rattus norvegicus GN=Acaa2 PE=1 SV=3	11.53	41.56	6	6	1.1272	0.7244	1.30617	0.787	0.986192	0.953542
G3V9X2	G3V9X2_RAT	G-protein signalling modulator 1 (AGS3-like, C. elegans), isoform CRA_c OS=Rattus norvegicus GN=Gpsm1 PE=1 SV=1	5.31	50.52	3	3	1.09648	0.7798	0.954993	0.6918	0.880768	0.652036
G3V9Y1	G3V9Y1_RAT	Myosin, heavy polypeptide 10, non-muscle, isoform CRA_b OS=Rattus norvegicus GN=Myh10 PE=1 SV=1	59.44	50.15	36	30	2.29087	1.0965	2.75423	1.3062	1.86195	0.101315
G3V9Z3	G3V9Z3_RAT	Amine oxidase [flavin-containing] OS=Rattus norvegicus GN=Maoa PE=1 SV=1	15.47	47.91	8	8	1.04713	1.2942	1.48594	2.0137	1.46024	0.071006
H7C5Y5	H7C5Y5_RAT	60S ribosomal protein L6 OS=Rattus norvegicus GN=Rpl6 PE=1 SV=2	3.6	30.2	2	2	1.21339	1.028	1.27057	1.0666	1.14464	0.0756273
H9KVF3	H9KVF3_RAT	Serine/threonine-protein kinase 24 OS=Rattus norvegicus GN=Stk24 PE=1 SV=1	14.25	39.86	7	7	1.05682	0.9638	1.00925	0.9204	0.987568	0.801969
I6L9G6	I6L9G6_RAT	Protein Tardbp OS=Rattus norvegicus GN=Tardbp PE=1 SV=1	8.07	56.49	4	4	0.625173	0.3767	1.04713	0.6607	0.677425	0.122338
K7S2S2	K7S2S2_RAT	Histone H2A OS=Rattus norvegicus GN=Hist2h2aa3 PE=3 SV=1	4.03	52.31	6	2	2.96483	0.9638	2.88403	0.9727	1.94634	0.168753
M0R3N4	M0R3N4_RAT	Protein Vat1l OS=Rattus norvegicus GN=Vat1l PE=1 SV=2	8.83	41.01	7	5	0.60256	0.7244	0.816582	1.0568	0.800086	0.159908
M0R3V4	M0R3V4_RAT	Protein Mydgf OS=Rattus norvegicus GN=Mydgf PE=1 SV=2	1.46	50	1	1	1.1272	1	0.946237	0.8395	0.978234	0.70214
M0R3V7	M0R3V7_RAT	Sodium/calcium exchanger 1 OS=Rattus norvegicus GN=Slc8a1 PE=3 SV=2	5.63	22.69	6	5	1.75388	0.6486	1.07647	0.3698	0.962186	0.924916
M0R416	M0R416_RAT	Pyridoxal phosphate phosphatase OS=Rattus norvegicus GN=Pdxp PE=1 SV=1	29.35	69.81	21	15	0.903649	0.8017	0.887156	0.7798	0.843076	0.114492
M0R4A0	M0R4A0_RAT	Protein Ppp1r3g OS=Rattus norvegicus GN=Ppp1r3g PE=1 SV=1	1.52	31.7	1	1	0.870964	0.8241	0.912011	0.863	0.867519	0.00643428
M0R4G0	M0R4G0_RAT	Protein Islr2 OS=Rattus norvegicus GN=Islr2 PE=4 SV=2	2	19.3	1	1	1.11686	0.8872	1.57036	1.2359	1.20258	0.20411
M0R4V4	M0R4V4_RAT	Protein Slc25a23 OS=Rattus norvegicus GN=Slc25a23 PE=1 SV=1	6.15	41.54	4	4	0.92045	0.8872	1.05682	1.0186	0.970767	0.564067
M0R5D3	M0R5D3_RAT	WAS/WASL-interacting protein family member 3 OS=Rattus norvegicus GN=Wipf3 PE=1 SV=2	11.49	43.51	6	6	1.01859	0.787	1.1695	0.9036	0.969673	0.867468
M0R5K9	M0R5K9_RAT	Protein LOC100912024 OS=Rattus norvegicus GN=LOC100912024 PE=3 SV=1	5.03	62.25	5	5	0.963829	1.0765	0.862979	0.9638	0.966777	0.473402
M0R5N4	M0R5N4_RAT	Prefoldin subunit 4 OS=Rattus norvegicus GN=Pfdn4 PE=1 SV=2	2.02	40.29	1	1	0.954993	1.0375	0.912011	0.9817	0.971551	0.539246
M0R5P8	M0R5P8_RAT	Protein Adam22 OS=Rattus norvegicus GN=Adam22 PE=1 SV=2	11.82	39.35	7	7	0.928966	0.9908	0.972747	1.0471	0.984903	0.577443
M0R6K4	M0R6K4_RAT	Protein Dock4 OS=Rattus norvegicus GN=Dock4 PE=1 SV=2	3.26	26.4	2	2	0.946237	0.9908	0.928966	0.9727	0.959676	0.137574
M0R6T4	M0R6T4_RAT	Protein Mms19 OS=Rattus norvegicus GN=Mms19 PE=1 SV=1	2.58	19.2	2	2	0.887156	0.912	0.990832	1.0186	0.952147	0.106747
M0R735	M0R735_RAT	Heterogeneous nuclear ribonucleoprotein Q OS=Rattus norvegicus GN=Syncrip PE=1 SV=2	9.13	48.22	5	5	0.946237	1	0.801678	0.8091	0.889254	0.486653
M0R757	M0R757_RAT	Elongation factor 1-alpha OS=Rattus norvegicus GN=LOC100360413 PE=3 SV=1	9.41	56.71	19	8	1.25892	1.0568	1.87068	1.5704	1.4392	0.0114803
M0R776	M0R776_RAT	Protein Mrps36 OS=Rattus norvegicus GN=Mrps36 PE=1 SV=1	1.54	27.18	1	1	0.92045	0.929	0.862979	0.879	0.897857	0.159584
M0R7A6	M0R7A6_RAT	Protein Itsn2 OS=Rattus norvegicus GN=Itsn2 PE=1 SV=2	2.06	21.04	4	3	0.862979	0.9638	0.903649	1	0.932607	0.20905
M0R7F3	M0R7F3_RAT	Protein Wasf3 OS=Rattus norvegicus GN=Wasf3 PE=4 SV=2	6.7	26.29	5	4	0.92045	0.912	1.02802	1.0186	0.969766	0.331172
M0R7K1	M0R7K1_RAT	Protein lin-7 homolog A OS=Rattus norvegicus GN=Lin7a PE=1 SV=2	1.3	58.45	4	2	0.887156	1.0471	0.801678	0.9462	0.920534	0.215887
M0R7M8	M0R7M8_RAT	Microtubule-associated protein RP/EB family member 2 OS=Rattus norvegicus GN=Mapre2 PE=1 SV=2	12.9	58.36	9	6	1.27057	1.1482	1.11686	0.9817	1.12933	0.185674
M0R7U1	M0R7U1_RAT	Protein Ak5 OS=Rattus norvegicus GN=Ak5 PE=1 SV=1	17.79	52.49	15	9	1.19124	1.4859	0.559758	0.6792	0.979025	0.913867
M0R7V3	M0R7V3_RAT	MICOS complex subunit OS=Rattus norvegicus GN=Apoo PE=1 SV=2	6.08	30.3	4	3	1.04713	1.028	1.00925	0.9908	1.0188	0.175473
M0R805	M0R805_RAT	SH3 and multiple ankyrin repeat domains protein 2 OS=Rattus norvegicus GN=Shank2 PE=1 SV=1	6.4	24.59	3	3	1.0666	1.5276	0.912011	1.2359	1.18553	0.30853
M0R835	M0R835_RAT	Protein Sf3b6 OS=Rattus norvegicus GN=Sf3b6 PE=1 SV=2	2	17.07	1	1	0.972747	1.0864	1.05682	1.1803	1.07407	0.47063
M0R8C1	M0R8C1_RAT	Receptor expression-enhancing protein OS=Rattus norvegicus GN=Reep2 PE=3 SV=2	4.08	36.11	2	2	1.15878	1.4454	1.20226	1.5136	1.33001	0.0345865
M0R907	M0R907_RAT	Protein Snrpd3 OS=Rattus norvegicus GN=Snrpd3 PE=1 SV=1	6.02	55.56	3	3	0.928966	0.9908	1.22462	1.3183	1.11567	0.324792
M0R919	M0R919_RAT	Prefoldin subunit 3 OS=Rattus norvegicus GN=Vbp1 PE=1 SV=2	7.32	60.75	5	4	1	1.2706	1.07647	1.3932	1.18507	0.596118
M0R959	M0R959_RAT	Protein Mmab OS=Rattus norvegicus GN=Mmab PE=1 SV=1	2	30.8	1	1	0.879022	0.9908	0.277971	0.3133	0.615273	0.061782
M0R961	M0R961_RAT	Far upstream element-binding protein 2 OS=Rattus norvegicus GN=Khsrp PE=1 SV=1	18.89	45.49	12	11	1.01859	0.9908	1.04713	1.0186	1.01878	0.674896
M0R9A7	M0R9A7_RAT	Glutamate receptor 1 OS=Rattus norvegicus GN=Gria1 PE=1 SV=2	3.32	43.47	19	2	1.2942	1.2359	1.07647	1.0375	1.16102	0.0271099
M0R9Q1	M0R9Q1_RAT	Protein Rbm14 OS=Rattus norvegicus GN=Rbm14 PE=1 SV=1	2.24	26.16	1	1	1.18032	1.0666	1.07647	0.9638	1.0718	0.289944
M0RA17	M0RA17_RAT	Sorting nexin-5 OS=Rattus norvegicus GN=Snx5 PE=1 SV=2	5.99	46.78	3	3	0.809096	0.8954	1.22462	1.2823	1.05285	0.673999
M0RAD5	M0RAD5_RAT	ATP-dependent Clp protease proteolytic subunit OS=Rattus norvegicus GN=Clpp PE=1 SV=1	4.04	40.07	3	2	1.02802	1.0375	0.990832	1	1.01409	0.688653
M0RAK2	M0RAK2_RAT	Protein LOC684270 OS=Rattus norvegicus GN=LOC684270 PE=1 SV=2	4.31	24.88	2	2	0.981748	1.0666	0.954993	1.0471	1.01261	0.706506
M0RAP5	M0RAP5_RAT	Protein Sbf1 OS=Rattus norvegicus GN=Sbf1 PE=1 SV=1	32.29	34.34	19	17	1.03753	1.0471	1.40605	1.406	1.22417	0.211949
M0RAX4	M0RAX4_RAT	Guanine nucleotide-binding protein subunit beta-5 OS=Rattus norvegicus GN=Gnb5 PE=4 SV=2	3.43	41.03	2	2	1.21339	1.2942	0.887156	0.9462	1.08524	0.372776
M0RB22	M0RB22_RAT	Protein Ptprd OS=Rattus norvegicus GN=Ptprd PE=1 SV=2	5.89	30.1	11	7	0.685488	0.7379	0.879022	0.9727	0.818778	0.111798
M0RBF8	M0RBF8_RAT	Exocyst complex component 4 OS=Rattus norvegicus GN=Exoc4 PE=1 SV=2	4.51	29.98	2	2	0.928966	0.9638	1.02802	1.0666	0.996846	0.914176
M0RBJ0	M0RBJ0_RAT	Guanine nucleotide-binding protein subunit gamma OS=Rattus norvegicus GN=Gng2 PE=1 SV=2	4	68.18	2	2	0.831764	0.871	0.77983	0.8166	0.824798	1.72606e-05
M0RBL8	M0RBL8_RAT	Protein LOC102548415 OS=Rattus norvegicus GN=Tceal6 PE=1 SV=1	4.57	59.3	3	3	1.0666	0.9376	1.03753	0.9036	0.986331	0.817593
M0RBS9	M0RBS9_RAT	Sorting nexin family member 27, isoform CRA_a OS=Rattus norvegicus GN=Snx27 PE=1 SV=1	5.72	26.35	5	4	0.937562	1.2942	0.698232	0.9727	0.975674	0.847696
M0RBX6	M0RBX6_RAT	Histone H3 OS=Rattus norvegicus GN=LOC690171 PE=1 SV=1	3.85	35.29	2	2	1.7378	0.597	2.07014	0.7178	1.28069	0.595218
M0RC17	M0RC17_RAT	Protein Chl1 OS=Rattus norvegicus GN=Chl1 PE=1 SV=2	8.91	30.5	4	4	0.794328	0.863	0.787046	0.8318	0.819043	0.0006822
M0RC57	M0RC57_RAT	Protein unc-45 homolog A OS=Rattus norvegicus GN=Smap1 PE=1 SV=1	5.14	19.32	4	3	1.04713	1.0186	0.928966	0.9036	0.974574	0.440717
M0RC65	M0RC65_RAT	Cofilin 2, muscle (Predicted), isoform CRA_b OS=Rattus norvegicus GN=Cfl2 PE=1 SV=1	7.74	77.11	14	5	1.15878	0.9204	1.15878	0.9204	1.03959	0.653709
M0RC99	RAB5A_RAT	Ras-related protein Rab-5A OS=Rattus norvegicus GN=Rab5a PE=2 SV=1	10	60.93	13	6	1.13763	0.9727	1.36773	1.1803	1.16459	0.0549723
M0RCC8	M0RCC8_RAT	Mitochondrial peptide methionine sulfoxide reductase OS=Rattus norvegicus GN=Msra PE=1 SV=2	2	38.79	1	1	1.64437	1.1272	1.64437	1.1272	1.38579	0.0435485
M0RCH5	M0RCH5_RAT	Glucosamine-6-phosphate isomerase OS=Rattus norvegicus GN=Gnpda1 PE=1 SV=2	1.39	42.4	2	1	1.14815	1.2023	0.887156	0.929	1.04165	0.578678
M0RCH6	M0RCH6_RAT	Uncharacterized protein OS=Rattus norvegicus PE=1 SV=2	6.03	34.23	3	3	0.711214	0.8472	0.855067	1.0186	0.85802	0.0850991
M0RCY2	M0RCY2_RAT	Protein LOC683961 OS=Rattus norvegicus GN=LOC683961 PE=3 SV=1	5.84	54.84	3	3	0.801678	1.0375	1.18032	1.5276	1.13677	0.439292
M0RD40	M0RD40_RAT	Protein Sik3 OS=Rattus norvegicus GN=Sik3 PE=1 SV=2	11.58	27.99	7	6	1.01859	0.9727	0.809096	0.7656	0.891497	0.389843
M0RD75	M0RD75_RAT	40S ribosomal protein S6 OS=Rattus norvegicus GN=Rps6 PE=1 SV=1	6.09	45.34	4	3	1.2942	1.4723	0.946237	1.0864	1.19978	0.244929
M0RDI5	M0RDI5_RAT	Protein Mcu OS=Rattus norvegicus GN=Mcu PE=1 SV=1	6.83	39.71	4	4	0.870964	0.8551	1.05682	1.0375	0.955095	0.346404
M0RDU0	M0RDU0_RAT	Protein F8a1 OS=Rattus norvegicus GN=F8a1 PE=1 SV=1	2	27.82	1	1	1.09648	1.1169	0.92045	0.9376	1.01786	0.795207
M9MMM9	M9MMM9_RAT	Microtubule-actin cross-linking factor 1 OS=Rattus norvegicus GN=Macf1 PE=1 SV=2	2.25	29.62	3	3	0.981748	0.9908	1	1.0093	0.995462	0.775795
O08557	DDAH1_RAT	N(G),N(G)-dimethylarginine dimethylaminohydrolase 1 OS=Rattus norvegicus GN=Ddah1 PE=1 SV=3	13.24	74.04	13	8	0.862979	0.871	1.13763	1.1169	0.997126	0.972975
O08560	DGKZ_RAT	Diacylglycerol kinase zeta OS=Rattus norvegicus GN=Dgkz PE=1 SV=1	2	20.67	1	1	1.04713	1.3428	1.11686	1.4454	1.23805	0.250395
O08618	KPRB_RAT	Phosphoribosyl pyrophosphate synthase-associated protein 2 OS=Rattus norvegicus GN=Prpsap2 PE=1 SV=1	11.75	46.34	10	6	1.52757	1.406	1.01859	0.955	1.22679	0.165348
O08623	SQSTM_RAT	Sequestosome-1 OS=Rattus norvegicus GN=Sqstm1 PE=1 SV=1	2	18.22	1	1	0.963829	2.1677	0.887156	1.9953	1.5035	0.233989
O08629	TIF1B_RAT	Transcription intermediary factor 1-beta OS=Rattus norvegicus GN=Trim28 PE=1 SV=2	15.37	39.16	8	8	0.879022	0.673	0.285759	0.2228	0.515145	0.00909375
O08651	SERA_RAT	D-3-phosphoglycerate dehydrogenase OS=Rattus norvegicus GN=Phgdh PE=1 SV=3	33.2	42.96	21	17	1.64437	0.9817	0.928966	0.5649	1.02998	0.899641
O08700	VPS45_RAT	Vacuolar protein sorting-associated protein 45 OS=Rattus norvegicus GN=Vps45 PE=1 SV=1	7.69	32.81	5	5	0.963829	1.028	0.990832	1.0568	1.00987	0.936225
O08773	RGS14_RAT	Regulator of G-protein signaling 14 OS=Rattus norvegicus GN=Rgs14 PE=1 SV=1	24.86	61.03	17	13	0.711214	1.2023	0.855067	1.3183	1.02172	0.945565
O08815	SLK_RAT	STE20-like serine/threonine-protein kinase OS=Rattus norvegicus GN=Slk PE=1 SV=1	3.24	26.37	2	2	1.03753	0.9817	1.02802	0.9727	1.00499	0.845469
O08836	IGBP1_RAT	Immunoglobulin-binding protein 1 OS=Rattus norvegicus GN=Igbp1 PE=2 SV=2	3.06	32.65	2	2	0.77983	0.7656	0.92045	0.9036	0.84237	0.0549449
O08839	BIN1_RAT	Myc box-dependent-interacting protein 1 OS=Rattus norvegicus GN=Bin1 PE=1 SV=1	32.17	60.2	34	17	0.928966	1.0765	0.870964	1.0186	0.973757	0.853972
O08873	MADD_RAT	MAP kinase-activating death domain protein OS=Rattus norvegicus GN=Madd PE=1 SV=1	8.6	26.65	5	5	0.685488	0.8318	0.772681	0.9376	0.806892	0.0133049
O35049	NSMA2_RAT	Sphingomyelin phosphodiesterase 3 OS=Rattus norvegicus GN=Smpd3 PE=1 SV=2	2.33	21.07	1	1	0.816582	0.8872	0.704693	0.7586	0.791769	0.00433551
O35077	GPDA_RAT	Glycerol-3-phosphate dehydrogenase [NAD(+)], cytoplasmic OS=Rattus norvegicus GN=Gpd1 PE=1 SV=4	27.89	73.64	19	14	1.21339	1.5417	1.13763	1.4322	1.33123	0.0890518
O35095	NCDN_RAT	Neurochondrin OS=Rattus norvegicus GN=Ncdn PE=1 SV=2	49.88	60.77	59	24	0.862979	0.9462	0.801678	0.871	0.870464	0.424589
O35112	CD166_RAT	CD166 antigen OS=Rattus norvegicus GN=Alcam PE=1 SV=1	25.24	41.34	16	13	0.895365	0.6368	1.67494	1.2134	1.10513	0.589533
O35180	SH3G3_RAT	Endophilin-A3 OS=Rattus norvegicus GN=Sh3gl3 PE=1 SV=2	20.64	66.57	12	10	1.01859	1.0375	1.01859	1.0375	1.02805	0.0785717
O35244	PRDX6_RAT	Peroxiredoxin-6 OS=Rattus norvegicus GN=Prdx6 PE=1 SV=3	26.52	81.7	28	14	1.0666	0.929	0.83946	0.7379	0.893239	0.286638
O35263	PA1B3_RAT	Platelet-activating factor acetylhydrolase IB subunit gamma OS=Rattus norvegicus GN=Pafah1b3 PE=2 SV=1	2.03	27.59	1	1	1.09648	1.1066	1.0666	1.0864	1.08902	0.0166215
O35264	PA1B2_RAT	Platelet-activating factor acetylhydrolase IB subunit beta OS=Rattus norvegicus GN=Pafah1b2 PE=1 SV=1	3.21	18.78	5	2	1.39316	0.9638	1.52757	1.0568	1.23533	0.186455
O35274	NEB2_RAT	Neurabin-2 OS=Rattus norvegicus GN=Ppp1r9b PE=1 SV=1	19.45	32.93	10	10	0.879022	0.8241	1.22462	1.1588	1.02163	0.878867
O35303	DNM1L_RAT	Dynamin-1-like protein OS=Rattus norvegicus GN=Dnm1l PE=1 SV=1	68.56	79.47	52	34	0.751623	0.6918	0.862979	0.8091	0.778875	0.000660964
O35353	GBB4_RAT	Guanine nucleotide-binding protein subunit beta-4 OS=Rattus norvegicus GN=Gnb4 PE=2 SV=4	3.52	69.12	15	2	2.51189	1.3062	1.2942	0.5916	1.42597	0.50439
O35509	RB11B_RAT	Ras-related protein Rab-11B OS=Rattus norvegicus GN=Rab11b PE=1 SV=4	17.27	73.39	12	9	0.963829	0.8017	0.981748	0.8166	0.890969	0.211879
O35550	RABE1_RAT	Rab GTPase-binding effector protein 1 OS=Rattus norvegicus GN=Rabep1 PE=1 SV=1	18.45	47.91	10	10	0.990832	0.9462	0.954993	0.912	0.951006	0.0373936
O35567	PUR9_RAT	Bifunctional purine biosynthesis protein PURH OS=Rattus norvegicus GN=Atic PE=1 SV=2	46.91	67.23	27	24	1.0666	0.9908	0.824138	0.7586	0.910034	0.379319
O35796	C1QBP_RAT	Complement component 1 Q subcomponent-binding protein, mitochondrial OS=Rattus norvegicus GN=C1qbp PE=1 SV=2	7.35	41.94	4	4	1.11686	1.0666	1.09648	1.0471	1.08176	0.450419
O35828	CORO7_RAT	Coronin-7 OS=Rattus norvegicus GN=Coro7 PE=1 SV=2	22.49	48.37	12	11	1.18032	1.3677	0.801678	0.9376	1.07182	0.519136
O35867	NEB1_RAT	Neurabin-1 OS=Rattus norvegicus GN=Ppp1r9a PE=1 SV=1	4.03	30.5	3	2	0.903649	0.7798	0.847227	0.7311	0.815444	0.00798267
O35952	GLO2_RAT	Hydroxyacylglutathione hydrolase, mitochondrial OS=Rattus norvegicus GN=Hagh PE=1 SV=2	8.68	39.48	8	5	1.27057	0.955	1.05682	0.8472	1.0324	0.822626
O35964	SH3G1_RAT	Endophilin-A2 OS=Rattus norvegicus GN=Sh3gl1 PE=1 SV=1	16.17	64.67	17	10	1	0.879	1.23595	1.1272	1.06054	0.430248
O54783	CHKB_RAT	Choline/ethanolamine kinase OS=Rattus norvegicus GN=Chkb PE=1 SV=3	4.77	39.09	3	3	1.10662	1.1588	0.654636	0.6792	0.899815	0.422549
O54922	EXOC7_RAT	Exocyst complex component 7 OS=Rattus norvegicus GN=Exoc7 PE=1 SV=1	4.98	43.64	3	3	0.847227	0.7727	0.698232	0.6427	0.740215	0.00421224
O54924	EXOC8_RAT	Exocyst complex component 8 OS=Rattus norvegicus GN=Exoc8 PE=1 SV=1	12.77	38.69	7	6	0.92045	0.9908	0.92045	0.9908	0.955625	0.13868
O55096	DPP3_RAT	Dipeptidyl peptidase 3 OS=Rattus norvegicus GN=Dpp3 PE=1 SV=2	29.15	52.17	15	14	0.887156	0.879	1.09648	1.1066	0.992308	0.957193
O55173	PDPK1_RAT	3-phosphoinositide-dependent protein kinase 1 OS=Rattus norvegicus GN=Pdpk1 PE=1 SV=2	9.55	32.74	6	6	1.15878	1.2023	0.990832	1.028	1.09498	0.0433728
O70257	STX7_RAT	Syntaxin-7 OS=Rattus norvegicus GN=Stx7 PE=1 SV=4	6.8	49.81	3	3	0.887156	1.1376	0.672977	0.8551	0.888208	0.341443
O70593	SGTA_RAT	Small glutamine-rich tetratricopeptide repeat-containing protein alpha OS=Rattus norvegicus GN=Sgta PE=1 SV=1	2.94	27.71	3	3	0.954993	0.9638	0.972747	0.9817	0.96831	5.33631e-05
O88321	O88321_RAT	Antisecretory factor OS=Rattus norvegicus GN=Psmd4 PE=1 SV=1	5.85	39.47	7	5	1.00925	1.0471	1.04713	1.0864	1.04747	0.0507296
O88377	PI42B_RAT	Phosphatidylinositol 5-phosphate 4-kinase type-2 beta OS=Rattus norvegicus GN=Pip4k2b PE=1 SV=1	16.81	50	9	8	0.928966	0.9817	0.954993	1	0.966415	0.105991
O88506	STK39_RAT	STE20/SPS1-related proline-alanine-rich protein kinase OS=Rattus norvegicus GN=Stk39 PE=1 SV=2	8.43	29.29	5	4	1.24738	1.7219	0.824138	1.1588	1.23806	0.204152
O88637	PCY2_RAT	Ethanolamine-phosphate cytidylyltransferase OS=Rattus norvegicus GN=Pcyt2 PE=1 SV=1	4.81	44.06	3	3	1.02802	0.879	1.11686	0.955	0.99472	0.933995
O88761	PSMD1_RAT	26S proteasome non-ATPase regulatory subunit 1 OS=Rattus norvegicus GN=Psmd1 PE=1 SV=1	14.06	36.52	10	9	0.608135	0.5598	0.831764	0.7516	0.687825	0.120692
O88767	PARK7_RAT	Protein deglycase DJ-1 OS=Rattus norvegicus GN=Park7 PE=1 SV=1	25.67	93.12	22	13	1.22462	0.7943	0.903649	0.5808	0.875841	0.421995
O88768	O88768_RAT	ArfGAP with dual PH domains 1 OS=Rattus norvegicus GN=Adap1 PE=2 SV=1	10.8	58.56	9	7	1	0.9908	0.990832	0.9908	0.993108	0.375066
O88794	PNPO_RAT	Pyridoxine-5'-phosphate oxidase OS=Rattus norvegicus GN=Pnpo PE=1 SV=1	2.94	42.91	4	3	0.928966	0.863	0.92045	0.863	0.893854	0.00530019
O88902	PTN23_RAT	Tyrosine-protein phosphatase non-receptor type 23 (Fragment) OS=Rattus norvegicus GN=Ptpn23 PE=1 SV=2	1.7	23.82	2	2	0.862979	0.912	0.903649	0.955	0.908407	0.0805456
O88954	MPP3_RAT	MAGUK p55 subfamily member 3 OS=Rattus norvegicus GN=Mpp3 PE=1 SV=3	10.84	43.42	6	6	0.963829	1.028	0.990832	1.0471	1.00744	0.804732
O88989	MDHC_RAT	Malate dehydrogenase, cytoplasmic OS=Rattus norvegicus GN=Mdh1 PE=1 SV=3	47.83	69.16	55	27	2.48886	1.0568	2.37684	1.0471	1.7424	0.0928345
O88994	MARC2_RAT	Mitochondrial amidoxime reducing component 2 OS=Rattus norvegicus GN=Marc2 PE=2 SV=1	6.24	46.45	5	4	0.895365	0.7516	1.10662	0.9036	0.914297	0.313061
O89035	O89035_RAT	Mitochondrial dicarboxylate carrier OS=Rattus norvegicus GN=Slc25a10 PE=1 SV=1	2.41	50.7	1	1	0.862979	0.929	1.07647	1.1588	1.00681	0.926891
P00507	AATM_RAT	Aspartate aminotransferase, mitochondrial OS=Rattus norvegicus GN=Got2 PE=1 SV=2	72.52	89.77	64	36	1.01859	0.7727	0.801678	0.6138	0.801692	0.0945449
P00762	TRY1_RAT	Anionic trypsin-1 OS=Rattus norvegicus GN=Prss1 PE=1 SV=1	7.22	30.89	7	4	1.18032	1.1482	1.03753	1.0186	1.09616	0.00854426
P01015	ANGT_RAT	Angiotensinogen OS=Rattus norvegicus GN=Agt PE=1 SV=1	8.23	29.77	5	5	0.946237	0.9727	0.928966	0.955	0.950726	0.00406812
P01041	CYTB_RAT	Cystatin-B OS=Rattus norvegicus GN=Cstb PE=1 SV=1	2	28.57	2	1	0.946237	1.0765	0.862979	0.9727	0.964604	0.518006
P01830	THY1_RAT	Thy-1 membrane glycoprotein OS=Rattus norvegicus GN=Thy1 PE=1 SV=1	6.31	39.13	6	3	0.928966	0.6982	1.25892	0.9376	0.955923	0.759606
P02625	PRVA_RAT	Parvalbumin alpha OS=Rattus norvegicus GN=Pvalb PE=1 SV=2	1.66	32.73	1	1	1.07647	0.871	1.03753	0.8472	0.958048	0.552512
P02688	MBP_RAT	Myelin basic protein OS=Rattus norvegicus GN=Mbp PE=1 SV=3	23.96	78.46	45	13	0.654636	3.1623	0.580764	2.884	1.82043	0.41891
P02696	RET1_RAT	Retinol-binding protein 1 OS=Rattus norvegicus GN=Rbp1 PE=1 SV=2	2	39.26	1	1	0.549541	0.6792	0.903649	1.1169	0.812323	0.114555
P02770	ALBU_RAT	Serum albumin OS=Rattus norvegicus GN=Alb PE=1 SV=2	30.69	59.7	23	17	0.711214	0.6855	0.77983	0.7379	0.728611	0.13861
P03994	HPLN1_RAT	Hyaluronan and proteoglycan link protein 1 OS=Rattus norvegicus GN=Hapln1 PE=1 SV=2	25.92	69.49	17	13	0.724436	0.7244	1.10662	1.0965	0.91299	0.504716
P04166	CYB5B_RAT	Cytochrome b5 type B OS=Rattus norvegicus GN=Cyb5b PE=1 SV=2	4.01	58.9	5	3	1.25892	1.2823	1.14815	1.1695	1.21472	2.57844e-06
P04182	OAT_RAT	Ornithine aminotransferase, mitochondrial OS=Rattus norvegicus GN=Oat PE=1 SV=1	21.9	56.49	14	11	0.60256	0.3597	1.03753	0.631	0.657697	0.0578049
P04636	MDHM_RAT	Malate dehydrogenase, mitochondrial OS=Rattus norvegicus GN=Mdh2 PE=1 SV=2	45.58	78.4	99	25	1.83654	0.8954	1.59956	0.7727	1.27605	0.337855
P04762	CATA_RAT	Catalase OS=Rattus norvegicus GN=Cat PE=1 SV=3	4.11	36.05	3	3	0.862979	0.9462	0.954993	1.0375	0.950418	0.21356
P04905	GSTM1_RAT	Glutathione S-transferase Mu 1 OS=Rattus norvegicus GN=Gstm1 PE=1 SV=2	16.2	74.31	31	10	0.928966	0.5861	0.724436	0.4325	0.668001	0.0544821
P05065	ALDOA_RAT	Fructose-bisphosphate aldolase A OS=Rattus norvegicus GN=Aldoa PE=1 SV=2	67.01	92.58	133	36	1.92309	0.8472	1.7378	0.7656	1.31842	0.353927
P05197	EF2_RAT	Elongation factor 2 OS=Rattus norvegicus GN=Eef2 PE=1 SV=4	58.77	71.1	40	28	0.887156	0.7656	1.22462	1.0568	0.983543	0.844617
P05371	CLUS_RAT	Clusterin OS=Rattus norvegicus GN=Clu PE=1 SV=2	4.35	31.32	3	2	0.831764	1.0568	0.679204	0.871	0.859692	0.174861
P05708	HXK1_RAT	Hexokinase-1 OS=Rattus norvegicus GN=Hk1 PE=1 SV=4	94.16	67.1	89	46	1.00925	0.9204	1	0.9036	0.958313	0.408497
P05982	NQO1_RAT	NAD(P)H dehydrogenase [quinone] 1 OS=Rattus norvegicus GN=Nqo1 PE=1 SV=4	1.63	40.51	2	2	0.879022	0.8166	1.09648	1.0186	0.952675	0.405564
P06214	HEM2_RAT	Delta-aminolevulinic acid dehydratase OS=Rattus norvegicus GN=Alad PE=1 SV=1	6.19	50.91	3	3	0.654636	1.7701	0.383707	1.2134	1.00546	0.992618
P06761	GRP78_RAT	78 kDa glucose-regulated protein OS=Rattus norvegicus GN=Hspa5 PE=1 SV=1	53.26	63.61	47	26	1.21339	1.1169	1.07647	1	1.10169	0.372013
P07171	CALB1_RAT	Calbindin OS=Rattus norvegicus GN=Calb1 PE=1 SV=2	16.06	56.32	9	9	1.01859	0.7586	0.928966	0.6792	0.846339	0.15015
P07323	ENOG_RAT	Gamma-enolase OS=Rattus norvegicus GN=Eno2 PE=1 SV=2	65.91	90.78	157	34	1.48594	0.6982	1.65959	0.7798	1.15588	0.626686
P07335	KCRB_RAT	Creatine kinase B-type OS=Rattus norvegicus GN=Ckb PE=1 SV=2	55.19	92.65	145	38	0.990832	0.4831	1.11686	0.5445	0.783824	0.321578
P07340	AT1B1_RAT	Sodium/potassium-transporting ATPase subunit beta-1 OS=Rattus norvegicus GN=Atp1b1 PE=1 SV=1	28.15	62.17	42	15	1.14815	1.0093	1.57036	1.3677	1.27388	0.083753
P07483	FABPH_RAT	Fatty acid-binding protein, heart OS=Rattus norvegicus GN=Fabp3 PE=1 SV=2	2.33	33.83	1	1	0.981748	1.0965	0.824138	0.929	0.957847	0.440972
P07632	SODC_RAT	Superoxide dismutase [Cu-Zn] OS=Rattus norvegicus GN=Sod1 PE=1 SV=2	12.68	61.04	9	7	1.00925	1.2942	0.77983	1.0093	1.02315	0.887178
P07722	MAG_RAT	Myelin-associated glycoprotein OS=Rattus norvegicus GN=Mag PE=1 SV=1	18.19	43.45	12	9	0.990832	0.7379	1.27057	0.9462	0.986376	0.919578
P07825	SYPH_RAT	Synaptophysin OS=Rattus norvegicus GN=Syp PE=1 SV=1	10.7	27.69	16	7	1.1695	0.929	1.52757	1.2134	1.20987	0.163531
P07895	SODM_RAT	Superoxide dismutase [Mn], mitochondrial OS=Rattus norvegicus GN=Sod2 PE=1 SV=2	11.68	50.45	11	7	1.14815	0.7516	0.895365	0.6081	0.850805	0.314811
P07897	PGCA_RAT	Aggrecan core protein OS=Rattus norvegicus GN=Acan PE=1 SV=2	4.59	9.557	3	3	0.855067	0.8091	1.02802	0.9638	0.913996	0.0830631
P07936	NEUM_RAT	Neuromodulin OS=Rattus norvegicus GN=Gap43 PE=1 SV=1	2.38	50.88	1	1	0.801678	0.912	0.981748	1.1169	0.953082	0.66401
P07943	ALDR_RAT	Aldose reductase OS=Rattus norvegicus GN=Akr1b1 PE=1 SV=3	15.89	65.19	11	8	1.19124	0.9204	1.2942	0.9908	1.09916	0.384029
P08009	GSTM4_RAT	Glutathione S-transferase Yb-3 OS=Rattus norvegicus GN=Gstm3 PE=1 SV=2	36.49	86.7	37	18	1.03753	0.6252	0.946237	0.5495	0.789616	0.317775
P08050	CXA1_RAT	Gap junction alpha-1 protein OS=Rattus norvegicus GN=Gja1 PE=1 SV=2	13.76	48.43	9	7	1.23595	1.028	1.22462	1.0093	1.12447	0.211387
P08082	CLCB_RAT	Clathrin light chain B OS=Rattus norvegicus GN=Cltb PE=1 SV=1	13.23	47.6	7	7	0.559758	1.0093	0.636796	1.1272	0.833263	0.524827
P08426	TRY3_RAT	Cationic trypsin-3 OS=Rattus norvegicus GN=Try3 PE=2 SV=1	6.02	45.34	6	4	1.03753	1.0965	0.870964	0.912	0.979248	0.86119
P08592	A4_RAT	Amyloid beta A4 protein OS=Rattus norvegicus GN=App PE=1 SV=2	5.26	25.06	4	4	1.23595	1.1695	0.937562	0.8872	1.05755	0.407669
P08753	GNAI3_RAT	Guanine nucleotide-binding protein G(k) subunit alpha OS=Rattus norvegicus GN=Gnai3 PE=1 SV=3	4.13	52.54	11	3	0.912011	0.8551	0.937562	0.879	0.895918	0.00389488
P09034	ASSY_RAT	Argininosuccinate synthase OS=Rattus norvegicus GN=Ass1 PE=1 SV=1	6.44	42.23	3	3	1.0666	1.1169	1.03753	1.0864	1.07686	0.00175116
P09216	KPCE_RAT	Protein kinase C epsilon type OS=Rattus norvegicus GN=Prkce PE=1 SV=1	38.21	47.49	26	20	1.09648	0.9908	0.963829	0.8954	0.986627	0.920576
P09217	KPCZ_RAT	Protein kinase C zeta type OS=Rattus norvegicus GN=Prkcz PE=1 SV=2	2	22.3	1	1	1.08643	0.9817	1.20226	1.0864	1.0892	0.0817999
P09456	KAP0_RAT	cAMP-dependent protein kinase type I-alpha regulatory subunit OS=Rattus norvegicus GN=Prkar1a PE=1 SV=2	12.71	51.44	8	7	1.24738	0.9817	1.18032	0.9204	1.08245	0.426696
P09527	RAB7A_RAT	Ras-related protein Rab-7a OS=Rattus norvegicus GN=Rab7a PE=1 SV=2	19.63	80.68	14	11	0.887156	0.8318	0.887156	0.8395	0.861403	0.165045
P09606	GLNA_RAT	Glutamine synthetase OS=Rattus norvegicus GN=Glul PE=1 SV=3	43.77	76.68	62	23	1.30617	1	1.72187	1.3062	1.33356	0.0439937
P09951	SYN1_RAT	Synapsin-1 OS=Rattus norvegicus GN=Syn1 PE=1 SV=3	83.87	78.27	124	45	1.41906	1.028	1.41906	1.0471	1.2283	0.14581
P0C0A1	VPS25_RAT	Vacuolar protein-sorting-associated protein 25 OS=Rattus norvegicus GN=Vps25 PE=1 SV=1	1.52	17.05	2	2	0.972747	1.0965	1.01859	1.1588	1.06166	0.277515
P0C7J6	LRFN1_RAT	Leucine-rich repeat and fibronectin type III domain-containing protein 1 OS=Rattus norvegicus GN=Lrfn1 PE=1 SV=1	2	19.45	1	1	1.0666	1.4588	1	1.3677	1.22327	0.21678
P0CC10	LRC4B_RAT	Leucine-rich repeat-containing protein 4B OS=Rattus norvegicus GN=Lrrc4b PE=1 SV=1	8.7	25.67	5	5	0.972747	0.9817	1.05682	1.0568	1.01702	0.421968
P0DJJ3	SGIP1_RAT	SH3-containing GRB2-like protein 3-interacting protein 1 OS=Rattus norvegicus GN=Sgip1 PE=1 SV=1	30.19	50.79	23	16	0.879022	0.9036	0.963829	0.9908	0.934313	0.140152
P0DMW1	HS71B_RAT	Heat shock 70 kDa protein 1B OS=Rattus norvegicus GN=Hspa1b PE=2 SV=1	16.28	54.76	41	9	1.0666	1.0471	1.00925	0.9817	1.02616	0.215516
P10111	PPIA_RAT	Peptidyl-prolyl cis-trans isomerase A OS=Rattus norvegicus GN=Ppia PE=1 SV=2	28.71	87.2	50	14	0.981748	0.9462	0.660694	0.6138	0.80061	0.244806
P10362	SCG2_RAT	Secretogranin-2 OS=Rattus norvegicus GN=Scg2 PE=1 SV=1	7.86	46.69	5	5	1.20226	1.5849	0.847227	1.1482	1.19565	0.180582
P10686	PLCG1_RAT	1-phosphatidylinositol 4,5-bisphosphate phosphodiesterase gamma-1 OS=Rattus norvegicus GN=Plcg1 PE=1 SV=1	2.34	28.99	2	2	0.862979	0.8017	0.946237	0.8872	0.874529	0.056744
P10687	PLCB1_RAT	1-phosphatidylinositol 4,5-bisphosphate phosphodiesterase beta-1 OS=Rattus norvegicus GN=Plcb1 PE=1 SV=1	43.34	47.7	27	24	0.731139	1.2023	0.903649	1.4723	1.07735	0.728261
P10688	PLCD1_RAT	1-phosphatidylinositol 4,5-bisphosphate phosphodiesterase delta-1 OS=Rattus norvegicus GN=Plcd1 PE=1 SV=1	16.66	41.4	8	8	0.963829	1.028	0.954993	1.0093	0.98903	0.68519
P10760	SAHH_RAT	Adenosylhomocysteinase OS=Rattus norvegicus GN=Ahcy PE=1 SV=3	22.69	48.84	14	11	1.03753	1.0093	1.09648	1.0765	1.05495	0.431811
P10824	GNAI1_RAT	Guanine nucleotide-binding protein G(i) subunit alpha-1 OS=Rattus norvegicus GN=Gnai1 PE=1 SV=3	10.11	59.89	18	6	0.751623	0.8872	0.972747	1.1272	0.934693	0.524035
P10860	DHE3_RAT	Glutamate dehydrogenase 1, mitochondrial OS=Rattus norvegicus GN=Glud1 PE=1 SV=2	50.35	72.58	50	25	0.83946	0.8241	0.946237	0.9376	0.886849	0.00327124
P10888	COX41_RAT	Cytochrome c oxidase subunit 4 isoform 1, mitochondrial OS=Rattus norvegicus GN=Cox4i1 PE=1 SV=1	19.73	62.72	14	10	1.27057	0.9376	1.35519	1	1.14084	0.321333
P10960	SAP_RAT	Prosaposin OS=Rattus norvegicus GN=Psap PE=1 SV=1	10.05	32.31	7	6	1	1.406	0.77983	1.0864	1.06806	0.649066
P11232	THIO_RAT	Thioredoxin OS=Rattus norvegicus GN=Txn PE=1 SV=2	6.94	48.57	4	4	0.946237	1.1482	0.57544	0.6918	0.840419	0.508071
P11240	COX5A_RAT	Cytochrome c oxidase subunit 5A, mitochondrial OS=Rattus norvegicus GN=Cox5a PE=1 SV=1	9.04	57.53	6	4	0.879022	1.3183	0.549541	0.8017	0.887141	0.476298
P11275	KCC2A_RAT	Calcium/calmodulin-dependent protein kinase type II subunit alpha OS=Rattus norvegicus GN=Camk2a PE=1 SV=1	49.44	69.04	88	24	2.46604	1.3677	0.448745	0.2512	1.13342	0.785051
P11348	DHPR_RAT	Dihydropteridine reductase OS=Rattus norvegicus GN=Qdpr PE=1 SV=1	24.84	83.4	27	13	1.19124	0.955	1.09648	0.879	1.03043	0.771237
P11505	AT2B1_RAT	Plasma membrane calcium-transporting ATPase 1 OS=Rattus norvegicus GN=Atp2b1 PE=1 SV=2	53.45	40.38	36	27	1.27057	1.1803	2.12814	1.9588	1.63445	0.0114075
P11517	HBB2_RAT	Hemoglobin subunit beta-2 OS=Rattus norvegicus PE=1 SV=2	2.34	41.5	4	1	0.529663	0.3342	4.87529	3.0479	2.19676	0.147203
P11884	ALDH2_RAT	Aldehyde dehydrogenase, mitochondrial OS=Rattus norvegicus GN=Aldh2 PE=1 SV=1	34.44	56.45	20	18	0.685488	0.6607	0.870964	0.8395	0.764163	0.00137394
P11951	CX6C2_RAT	Cytochrome c oxidase subunit 6C-2 OS=Rattus norvegicus GN=Cox6c2 PE=1 SV=3	6.23	52.63	5	4	1.59956	0.9817	1.6293	1.0093	1.30496	0.150419
P11980	KPYM_RAT	Pyruvate kinase PKM OS=Rattus norvegicus GN=Pkm PE=1 SV=3	91.83	90.4	120	48	1.57036	1.2246	1.44544	1.1695	1.35248	0.0413722
P12007	IVD_RAT	Isovaleryl-CoA dehydrogenase, mitochondrial OS=Rattus norvegicus GN=Ivd PE=1 SV=2	18.48	55.9	18	10	1.18032	0.6486	1.00925	0.5861	0.856069	0.524665
P12075	COX5B_RAT	Cytochrome c oxidase subunit 5B, mitochondrial OS=Rattus norvegicus GN=Cox5b PE=1 SV=2	6.71	53.49	6	4	1.10662	1.2823	0.954993	1.1066	1.11263	0.375353
P12346	TRFE_RAT	Serotransferrin OS=Rattus norvegicus GN=Tf PE=1 SV=3	23.32	41.4	17	15	0.772681	0.6792	1.77011	1.5417	1.19092	0.363435
P12785	FAS_RAT	Fatty acid synthase OS=Rattus norvegicus GN=Fasn PE=1 SV=3	21.76	28.94	14	12	0.831764	1.0965	1.22462	1.5996	1.18812	0.226962
P12839	NFM_RAT	Neurofilament medium polypeptide OS=Rattus norvegicus GN=Nefm PE=1 SV=4	12.92	45.86	13	8	1.15878	1.0864	1.14815	1.0666	1.11498	0.169093
P13084	NPM_RAT	Nucleophosmin OS=Rattus norvegicus GN=Npm1 PE=1 SV=1	5.04	32.53	6	3	1.49969	1.1482	0.544503	0.4055	0.899472	0.637039
P13221	AATC_RAT	Aspartate aminotransferase, cytoplasmic OS=Rattus norvegicus GN=Got1 PE=1 SV=3	55.22	86.44	77	29	0.92045	0.6546	0.862979	0.6252	0.765807	0.0338996
P13233	CN37_RAT	2',3'-cyclic-nucleotide 3'-phosphodiesterase OS=Rattus norvegicus GN=Cnp PE=1 SV=2	68.89	88.57	83	33	0.824138	1.1169	1.01859	1.3677	1.08183	0.550286
P13234	KCC4_RAT	Calcium/calmodulin-dependent protein kinase type IV OS=Rattus norvegicus GN=Camk4 PE=1 SV=3	9.69	48.52	6	6	0.672977	0.6982	0.711214	0.6607	0.685773	0.0650878
P13264	GLSK_RAT	Glutaminase kidney isoform, mitochondrial OS=Rattus norvegicus GN=Gls PE=1 SV=2	40.69	61.13	31	20	0.963829	1.0375	0.895365	0.9638	0.965123	0.320064
P13471	RS14_RAT	40S ribosomal protein S14 OS=Rattus norvegicus GN=Rps14 PE=2 SV=3	4.86	44.37	3	3	1.00925	1.0093	1.0666	1.0666	1.03794	0.429057
P13668	STMN1_RAT	Stathmin OS=Rattus norvegicus GN=Stmn1 PE=1 SV=2	7.17	42.28	4	4	0.954993	1.3183	0.613762	0.8395	0.931639	0.647218
P13803	ETFA_RAT	Electron transfer flavoprotein subunit alpha, mitochondrial OS=Rattus norvegicus GN=Etfa PE=1 SV=4	23.37	68.77	15	11	0.619441	0.7112	0.954993	1.1066	0.848058	0.238758
P14408	FUMH_RAT	Fumarate hydratase, mitochondrial OS=Rattus norvegicus GN=Fh PE=1 SV=1	31.08	69.82	25	15	1.21339	0.7516	1.24738	0.8017	1.00352	0.984366
P14604	ECHM_RAT	Enoyl-CoA hydratase, mitochondrial OS=Rattus norvegicus GN=Echs1 PE=1 SV=1	22.39	67.24	16	13	0.912011	0.8472	0.824138	0.7656	0.837237	0.0018537
P14659	HSP72_RAT	Heat shock-related 70 kDa protein 2 OS=Rattus norvegicus GN=Hspa2 PE=1 SV=2	8.55	56.4	54	4	1.11686	1.6144	1.1272	1.5276	1.34652	0.153067
P14841	CYTC_RAT	Cystatin-C OS=Rattus norvegicus GN=Cst3 PE=1 SV=2	2.08	29.29	2	1	1	0.8551	0.92045	0.7943	0.892462	0.0863744
P15087	CBPE_RAT	Carboxypeptidase E OS=Rattus norvegicus GN=Cpe PE=1 SV=1	23.05	52.1	16	13	0.946237	0.673	0.912011	0.631	0.790562	0.108131
P15650	ACADL_RAT	Long-chain specific acyl-CoA dehydrogenase, mitochondrial OS=Rattus norvegicus GN=Acadl PE=1 SV=1	10.84	45.58	7	6	1.02802	1.0375	1.0666	1.0666	1.04968	0.00123391
P15791	KCC2D_RAT	Calcium/calmodulin-dependent protein kinase type II subunit delta OS=Rattus norvegicus GN=Camk2d PE=1 SV=1	8.5	59.1	35	6	1.61436	1.1912	1.08643	0.787	1.16975	0.332329
P15865	H14_RAT	Histone H1.4 OS=Rattus norvegicus GN=Hist1h1e PE=1 SV=3	1.76	38.81	6	1	1.77011	1.6749	0.963829	0.912	1.33021	0.148857
P15943	APLP2_RAT	Amyloid-like protein 2 OS=Rattus norvegicus GN=Aplp2 PE=1 SV=2	3.9	25.88	3	3	0.831764	1.0568	0.92045	1.1588	0.991953	0.942835
P16391	HA12_RAT	RT1 class I histocompatibility antigen, AA alpha chain OS=Rattus norvegicus PE=1 SV=2	3.03	29.65	2	2	0.954993	1.0965	0.895365	1.028	0.993714	0.89765
P16446	PIPNA_RAT	Phosphatidylinositol transfer protein alpha isoform OS=Rattus norvegicus GN=Pitpna PE=1 SV=2	18.15	69.74	14	10	1.25892	0.9462	1.25892	0.9462	1.10256	0.370026
P16617	PGK1_RAT	Phosphoglycerate kinase 1 OS=Rattus norvegicus GN=Pgk1 PE=1 SV=2	77.31	97.36	101	37	2.55859	0.879	3.16228	1.1066	1.92662	0.13714
P16975	SPRC_RAT	SPARC OS=Rattus norvegicus GN=Sparc PE=1 SV=4	2	15.28	1	1	1.1272	0.7727	1.08643	0.7379	0.931056	0.672643
P17105	IP3KA_RAT	Inositol-trisphosphate 3-kinase A OS=Rattus norvegicus GN=Itpka PE=1 SV=3	29.43	68.63	16	16	0.809096	0.6792	1.01859	0.8395	0.836597	0.101974
P17220	PSA2_RAT	Proteasome subunit alpha type-2 OS=Rattus norvegicus GN=Psma2 PE=1 SV=3	11.45	51.28	6	6	1.52757	1.1376	1.28233	0.9204	1.21697	0.169575
P17425	HMCS1_RAT	Hydroxymethylglutaryl-CoA synthase, cytoplasmic OS=Rattus norvegicus GN=Hmgcs1 PE=1 SV=1	7.06	37.12	4	4	0.990832	0.9817	1.00925	1	0.995446	0.879609
P17764	THIL_RAT	Acetyl-CoA acetyltransferase, mitochondrial OS=Rattus norvegicus GN=Acat1 PE=1 SV=1	48.36	71.23	50	25	0.937562	0.7516	0.990832	0.8017	0.870423	0.0996552
P18163	ACSL1_RAT	Long-chain-fatty-acid--CoA ligase 1 OS=Rattus norvegicus GN=Acsl1 PE=1 SV=1	4.89	21.32	3	3	0.912011	0.871	0.847227	0.8091	0.859835	0.00833571
P18395	CSDE1_RAT	Cold shock domain-containing protein E1 OS=Rattus norvegicus GN=Csde1 PE=2 SV=1	9.56	35.34	7	5	1.05682	0.9727	0.981748	0.912	0.980816	0.558765
P18418	CALR_RAT	Calreticulin OS=Rattus norvegicus GN=Calr PE=1 SV=1	30.59	65.14	18	16	1.03753	0.8241	0.448745	0.3532	0.665893	0.0748971
P18420	PSA1_RAT	Proteasome subunit alpha type-1 OS=Rattus norvegicus GN=Psma1 PE=1 SV=2	13.26	52.09	7	7	0.870964	0.9462	0.862979	0.9462	0.906586	0.129142
P18422	PSA3_RAT	Proteasome subunit alpha type-3 OS=Rattus norvegicus GN=Psma3 PE=1 SV=3	7.32	44.31	5	4	0.92045	0.9462	0.972747	1	0.959849	0.141019
P18484	AP2A2_RAT	AP-2 complex subunit alpha-2 OS=Rattus norvegicus GN=Ap2a2 PE=1 SV=3	2	63.86	65	1	1	1	1.02802	1.028	1.014	0.486814
P18645	GALE_RAT	UDP-glucose 4-epimerase OS=Rattus norvegicus GN=Gale PE=2 SV=1	4.29	32.28	2	2	1.07647	1.0864	1.07647	1.0965	1.08396	0.041173
P18666	ML12B_RAT	Myosin regulatory light chain 12B OS=Rattus norvegicus GN=Myl12b PE=1 SV=3	3.45	65.7	2	2	1.05682	1.0765	1.07647	1.0965	1.07657	0.00236316
P18886	CPT2_RAT	Carnitine O-palmitoyltransferase 2, mitochondrial OS=Rattus norvegicus GN=Cpt2 PE=1 SV=1	4.02	21.12	2	2	1.21339	1.0765	0.990832	0.879	1.03993	0.592299
P19139	CSK21_RAT	Casein kinase II subunit alpha OS=Rattus norvegicus GN=Csnk2a1 PE=1 SV=2	21.01	59.85	16	12	1.02802	0.9908	1	0.9638	0.995654	0.769506
P19234	NDUV2_RAT	NADH dehydrogenase [ubiquinone] flavoprotein 2, mitochondrial OS=Rattus norvegicus GN=Ndufv2 PE=1 SV=2	12.34	58.87	8	7	1.21339	0.8241	1.20226	0.8091	1.01221	0.9271
P19468	GSH1_RAT	Glutamate--cysteine ligase catalytic subunit OS=Rattus norvegicus GN=Gclc PE=1 SV=2	5.92	41.13	4	4	0.954993	0.8241	0.801678	0.6918	0.818143	0.173143
P19490	GRIA1_RAT	Glutamate receptor 1 OS=Rattus norvegicus GN=Gria1 PE=1 SV=2	21.55	43.66	22	13	0.903649	0.9908	0.937562	1.028	0.965003	0.327037
P19491	GRIA2_RAT	Glutamate receptor 2 OS=Rattus norvegicus GN=Gria2 PE=1 SV=2	40.62	55.38	21	18	1.01859	1.1803	1.21339	1.3677	1.195	0.0177133
P19511	AT5F1_RAT	ATP synthase F(0) complex subunit B1, mitochondrial OS=Rattus norvegicus GN=Atp5f1 PE=1 SV=1	19.28	55.08	15	11	1.14815	0.955	1.15878	0.955	1.05423	0.536064
P19527	NFL_RAT	Neurofilament light polypeptide OS=Rattus norvegicus GN=Nefl PE=1 SV=3	36.72	72.14	30	18	0.855067	0.6368	1.8197	1.3062	1.15444	0.623785
P19627	GNAZ_RAT	Guanine nucleotide-binding protein G(z) subunit alpha OS=Rattus norvegicus GN=Gnaz PE=2 SV=3	12.55	55.77	8	7	0.928966	0.6081	1.14815	0.7516	0.859205	0.372938
P19804	NDKB_RAT	Nucleoside diphosphate kinase B OS=Rattus norvegicus GN=Nme2 PE=1 SV=1	18.6	82.89	18	10	1.09648	0.6792	1.00925	0.6194	0.851083	0.503505
P19944	RLA1_RAT	60S acidic ribosomal protein P1 OS=Rattus norvegicus GN=Rplp1 PE=3 SV=1	4	51.75	2	2	0.946237	2.5586	0.809096	2.1677	1.62041	0.327427
P19945	RLA0_RAT	60S acidic ribosomal protein P0 OS=Rattus norvegicus GN=Rplp0 PE=1 SV=2	20.91	53.31	12	11	1.11686	0.8472	1.01859	0.7727	0.938839	0.629962
P20070	NB5R3_RAT	NADH-cytochrome b5 reductase 3 OS=Rattus norvegicus GN=Cyb5r3 PE=1 SV=2	4.09	31.56	3	2	1.02802	0.9638	1.05682	0.9908	1.00986	0.830114
P20171	RASH_RAT	GTPase HRas OS=Rattus norvegicus GN=Hras PE=1 SV=2	14.07	67.72	11	8	1	0.955	0.928966	0.879	0.940742	0.130109
P20417	PTN1_RAT	Tyrosine-protein phosphatase non-receptor type 1 OS=Rattus norvegicus GN=Ptpn1 PE=1 SV=1	2.93	29.4	2	2	1.00925	1.1169	0.758578	0.8395	0.931058	0.369246
P20595	GCYB1_RAT	Guanylate cyclase soluble subunit beta-1 OS=Rattus norvegicus GN=Gucy1b3 PE=1 SV=2	6.93	41.84	4	4	0.383707	0.2938	0.990832	0.9817	0.66251	0.0374297
P20651	PP2BB_RAT	Serine/threonine-protein phosphatase 2B catalytic subunit beta isoform OS=Rattus norvegicus GN=Ppp3cb PE=1 SV=1	12.03	52.19	28	6	0.963829	0.9727	0.981748	0.9908	0.977269	0.0139008
P20760	IGG2A_RAT	Ig gamma-2A chain C region OS=Rattus norvegicus GN=Igg-2a PE=1 SV=1	4.17	27.02	2	2	1	1.0765	1	1.0765	1.03825	0.26664
P20788	UCRI_RAT	Cytochrome b-c1 complex subunit Rieske, mitochondrial OS=Rattus norvegicus GN=Uqcrfs1 PE=1 SV=2	15.69	63.14	13	10	1.58489	0.8872	1.58489	0.879	1.234	0.423543
P21670	PSA4_RAT	Proteasome subunit alpha type-4 OS=Rattus norvegicus GN=Psma4 PE=1 SV=1	12.89	62.84	8	7	0.794328	0.929	0.862979	1.028	0.903577	0.621649
P21707	SYT1_RAT	Synaptotagmin-1 OS=Rattus norvegicus GN=Syt1 PE=1 SV=3	51.46	58.43	53	25	0.704693	0.9036	0.737904	0.955	0.825299	0.0542977
P21708	MK03_RAT	Mitogen-activated protein kinase 3 OS=Rattus norvegicus GN=Mapk3 PE=1 SV=5	10.92	64.21	18	9	0.937562	0.7943	1.05682	0.8954	0.92102	0.22725
P21775	THIKA_RAT	3-ketoacyl-CoA thiolase A, peroxisomal OS=Rattus norvegicus GN=Acaa1a PE=1 SV=2	12.62	40.8	7	7	0.847227	0.912	1.10662	1.2023	1.01704	0.836372
P21913	SDHB_RAT	Succinate dehydrogenase [ubiquinone] iron-sulfur subunit, mitochondrial OS=Rattus norvegicus GN=Sdhb PE=2 SV=2	22.4	69.15	13	12	1.51356	0.9638	1.24738	0.7943	1.12976	0.466794
P22057	PTGDS_RAT	Prostaglandin-H2 D-isomerase OS=Rattus norvegicus GN=Ptgds PE=1 SV=2	2	14.81	1	1	0.972747	0.9817	0.981748	1	0.984049	0.572141
P22062	PIMT_RAT	Protein-L-isoaspartate(D-aspartate) O-methyltransferase OS=Rattus norvegicus GN=Pcmt1 PE=1 SV=2	15.82	62.11	10	8	1.13763	0.955	1.01859	0.8472	0.989605	0.877856
P22734	COMT_RAT	Catechol O-methyltransferase OS=Rattus norvegicus GN=Comt PE=1 SV=2	7.54	47.73	6	6	0.963829	1.1376	0.963829	1.1272	1.04811	0.437131
P23514	COPB_RAT	Coatomer subunit beta OS=Rattus norvegicus GN=Copb1 PE=1 SV=1	11.82	36.62	6	6	0.591562	0.7178	0.794328	0.955	0.764672	0.0301165
P23565	AINX_RAT	Alpha-internexin OS=Rattus norvegicus GN=Ina PE=1 SV=2	34.24	73.27	22	17	0.870964	0.5598	1.43219	0.9376	0.950138	0.87369
P23711	HMOX2_RAT	Heme oxygenase 2 OS=Rattus norvegicus GN=Hmox2 PE=1 SV=1	5.97	38.41	5	3	0.946237	0.929	1.00925	0.9908	0.968823	0.0515389
P23928	CRYAB_RAT	Alpha-crystallin B chain OS=Rattus norvegicus GN=Cryab PE=1 SV=1	3.82	30.86	3	3	1.0666	1.1588	0.895365	0.9638	1.02114	0.656229
P23978	SC6A1_RAT	Sodium- and chloride-dependent GABA transporter 1 OS=Rattus norvegicus GN=Slc6a1 PE=1 SV=1	2.82	17.53	2	2	1	1.0375	1.13763	1.1803	1.08886	0.0878391
P24155	THOP1_RAT	Thimet oligopeptidase OS=Rattus norvegicus GN=Thop1 PE=1 SV=4	35.2	55.02	18	17	0.879022	0.8166	0.654636	0.6026	0.738215	0.0147817
P24329	THTR_RAT	Thiosulfate sulfurtransferase OS=Rattus norvegicus GN=Tst PE=1 SV=3	19.65	49.83	14	11	1.77011	1.0568	0.972747	0.5598	1.08986	0.6995
P24368	PPIB_RAT	Peptidyl-prolyl cis-trans isomerase B OS=Rattus norvegicus GN=Ppib PE=1 SV=3	13.06	59.72	9	8	0.751623	1.1066	0.679204	0.9638	0.875307	0.332455
P25093	FAAA_RAT	Fumarylacetoacetase OS=Rattus norvegicus GN=Fah PE=1 SV=1	15.81	49.4	9	8	0.972747	0.9817	0.981748	0.9908	0.981749	0.0918249
P25113	PGAM1_RAT	Phosphoglycerate mutase 1 OS=Rattus norvegicus GN=Pgam1 PE=1 SV=4	31.06	84.25	42	15	1.47231	0.6855	1.78649	0.8318	1.19403	0.555212
P25409	ALAT1_RAT	Alanine aminotransferase 1 OS=Rattus norvegicus GN=Gpt PE=1 SV=2	14.31	42.94	7	7	0.972747	0.8872	1.07647	0.9908	0.981803	0.660575
P25886	RL29_RAT	60S ribosomal protein L29 OS=Rattus norvegicus GN=Rpl29 PE=1 SV=3	2.87	33.33	2	2	1.18032	1.2134	1.05682	1.0965	1.13676	0.116807
P26051	CD44_RAT	CD44 antigen OS=Rattus norvegicus GN=Cd44 PE=1 SV=2	2	14.91	1	1	0.903649	0.879	0.801678	0.7798	0.841032	0.0158855
P26453	BASI_RAT	Basigin OS=Rattus norvegicus GN=Bsg PE=1 SV=2	6.09	26.8	8	5	1.01859	0.9817	1.00925	0.9817	0.997811	0.900969
P26772	CH10_RAT	10 kDa heat shock protein, mitochondrial OS=Rattus norvegicus GN=Hspe1 PE=1 SV=3	11.21	78.43	7	7	1.02802	0.912	0.751623	0.6668	0.83961	0.0805382
P26817	ARBK1_RAT	Beta-adrenergic receptor kinase 1 OS=Rattus norvegicus GN=Adrbk1 PE=1 SV=1	15.44	35.7	10	9	1.01859	1.1695	0.831764	0.9462	0.991514	0.946271
P27139	CAH2_RAT	Carbonic anhydrase 2 OS=Rattus norvegicus GN=Ca2 PE=1 SV=2	20.13	71.54	22	11	0.870964	0.8017	0.92045	0.8395	0.858153	0.261783
P27274	CD59_RAT	CD59 glycoprotein OS=Rattus norvegicus GN=Cd59 PE=1 SV=2	1.86	36.51	1	1	0.887156	1.0375	0.862979	1.0093	0.949234	0.540621
P27867	DHSO_RAT	Sorbitol dehydrogenase OS=Rattus norvegicus GN=Sord PE=1 SV=4	2.3	23.25	1	1	0.903649	1.0965	0.862979	1.0471	0.977557	0.763765
P27952	RS2_RAT	40S ribosomal protein S2 OS=Rattus norvegicus GN=Rps2 PE=1 SV=1	10.43	58.02	6	6	1.03753	1	0.972747	0.9376	0.986969	0.576376
P28037	AL1L1_RAT	Cytosolic 10-formyltetrahydrofolate dehydrogenase OS=Rattus norvegicus GN=Aldh1l1 PE=1 SV=3	29.95	44.35	17	15	0.731139	0.7798	0.912011	0.9727	0.848912	0.0167613
P28073	PSB6_RAT	Proteasome subunit beta type-6 OS=Rattus norvegicus GN=Psmb6 PE=1 SV=3	4.4	57.98	4	4	0.83946	0.912	0.895365	0.9727	0.904881	0.0140836
P28480	TCPA_RAT	T-complex protein 1 subunit alpha OS=Rattus norvegicus GN=Tcp1 PE=1 SV=1	44.59	70.86	35	24	0.816582	1.5417	1	1.8535	1.30295	0.362708
P28492	GLSL_RAT	Glutaminase liver isoform, mitochondrial OS=Rattus norvegicus GN=Gls2 PE=2 SV=3	1.71	28.57	3	3	1.07647	1.9231	0.608135	1.0864	1.17352	0.669053
P28841	NEC2_RAT	Neuroendocrine convertase 2 OS=Rattus norvegicus GN=Pcsk2 PE=1 SV=1	3.19	21.19	4	3	0.990832	1.0186	1	1.028	1.00936	0.814216
P29066	ARRB1_RAT	Beta-arrestin-1 OS=Rattus norvegicus GN=Arrb1 PE=1 SV=1	2.29	27.03	1	1	0.717794	1.977	1.11686	3.0761	1.72194	0.179753
P29117	PPIF_RAT	Peptidyl-prolyl cis-trans isomerase F, mitochondrial OS=Rattus norvegicus GN=Ppif PE=1 SV=2	3.89	57.77	5	3	0.946237	0.912	1.03753	1.0093	0.976266	0.652435
P29266	3HIDH_RAT	3-hydroxyisobutyrate dehydrogenase, mitochondrial OS=Rattus norvegicus GN=Hibadh PE=1 SV=3	12.42	51.64	7	6	0.981748	1.0666	0.83946	0.9036	0.947852	0.464285
P29314	RS9_RAT	40S ribosomal protein S9 OS=Rattus norvegicus GN=Rps9 PE=1 SV=4	3.92	37.11	2	2	0.862979	0.8872	0.903649	0.929	0.895707	2.96112e-05
P29410	KAD2_RAT	Adenylate kinase 2, mitochondrial OS=Rattus norvegicus GN=Ak2 PE=2 SV=2	2.3	49.37	3	2	1	0.955	1.00925	0.9727	0.984238	0.681489
P29419	ATP5I_RAT	ATP synthase subunit e, mitochondrial OS=Rattus norvegicus GN=Atp5i PE=1 SV=3	8.06	80.28	5	4	1.03753	0.9908	1.00925	0.9638	1.00035	0.98695
P30835	PFKAL_RAT	ATP-dependent 6-phosphofructokinase, liver type OS=Rattus norvegicus GN=Pfkl PE=1 SV=3	14.01	44.49	19	8	0.636796	0.9462	1.03753	1.4997	1.03006	0.867968
P31000	VIME_RAT	Vimentin OS=Rattus norvegicus GN=Vim PE=1 SV=2	9.64	52.79	11	5	0.717794	0.673	0.912011	0.8241	0.781726	0.00463448
P31016	DLG4_RAT	Disks large homolog 4 OS=Rattus norvegicus GN=Dlg4 PE=1 SV=1	25.89	58.15	16	15	1.03753	0.8872	0.809096	0.6792	0.853256	0.260074
P31421	GRM2_RAT	Metabotropic glutamate receptor 2 OS=Rattus norvegicus GN=Grm2 PE=1 SV=1	2.02	35.78	1	1	0.990832	1.0186	1.05682	1.0864	1.03816	0.595972
P31647	S6A11_RAT	Sodium- and chloride-dependent GABA transporter 3 OS=Rattus norvegicus GN=Slc6a11 PE=1 SV=1	5.51	18.98	4	4	1.15878	1.1376	1.23595	1.2023	1.18366	0.00207608
P31662	S6A17_RAT	Sodium-dependent neutral amino acid transporter SLC6A17 OS=Rattus norvegicus GN=Slc6a17 PE=1 SV=1	6.08	31.22	4	3	1.00925	0.9908	1.01859	1	1.00466	0.863822
P32089	TXTP_RAT	Tricarboxylate transport protein, mitochondrial OS=Rattus norvegicus GN=Slc25a1 PE=1 SV=1	2.01	35.37	2	2	0.758578	0.955	0.887156	1.1169	0.929408	0.475123
P32232	CBS_RAT	Cystathionine beta-synthase OS=Rattus norvegicus GN=Cbs PE=1 SV=3	5.09	40.46	3	3	1.1272	0.9462	1.14815	0.9638	1.04634	0.530991
P32551	QCR2_RAT	Cytochrome b-c1 complex subunit 2, mitochondrial OS=Rattus norvegicus GN=Uqcrc2 PE=1 SV=2	38.25	61.73	45	19	1.27057	0.9638	1.15878	0.912	1.07629	0.5114
P32577	CSK_RAT	Tyrosine-protein kinase CSK OS=Rattus norvegicus GN=Csk PE=1 SV=1	2.01	20.89	1	1	1.1695	1.1272	1	0.9638	1.06512	0.375211
P32851	STX1A_RAT	Syntaxin-1A OS=Rattus norvegicus GN=Stx1a PE=1 SV=1	11.01	64.24	15	7	1	0.8872	1.15878	1.0186	1.01614	0.774576
P34058	HS90B_RAT	Heat shock protein HSP 90-beta OS=Rattus norvegicus GN=Hsp90ab1 PE=1 SV=4	45.23	75.14	76	23	0.946237	0.912	1.2942	1.2589	1.10283	0.218139
P34926	MAP1A_RAT	Microtubule-associated protein 1A OS=Rattus norvegicus GN=Map1a PE=1 SV=1	3.64	46.4	60	2	1.19124	1.2246	0.903649	0.929	1.06212	0.394614
P35332	HPCL4_RAT	Hippocalcin-like protein 4 OS=Rattus norvegicus GN=Hpcal4 PE=2 SV=2	10.25	75.39	9	6	0.816582	2.3335	0.648634	1.9409	1.4349	0.397902
P35465	PAK1_RAT	Serine/threonine-protein kinase PAK 1 OS=Rattus norvegicus GN=Pak1 PE=1 SV=3	25.86	66.18	25	16	1.05682	0.871	0.954993	0.7798	0.915653	0.289413
P35565	CALX_RAT	Calnexin OS=Rattus norvegicus GN=Canx PE=1 SV=1	16.78	33.16	10	8	1.02802	0.787	1.41906	1.1066	1.08517	0.58548
P35571	GPDM_RAT	Glycerol-3-phosphate dehydrogenase, mitochondrial OS=Rattus norvegicus GN=Gpd2 PE=1 SV=1	43.02	71.53	25	22	0.870964	0.8954	1.02802	1.0666	0.965245	0.752191
P36201	CRIP2_RAT	Cysteine-rich protein 2 OS=Rattus norvegicus GN=Crip2 PE=2 SV=1	6.57	56.25	5	4	1.05682	0.9638	1.10662	1.0093	1.03414	0.407341
P36407	TRI23_RAT	E3 ubiquitin-protein ligase TRIM23 OS=Rattus norvegicus GN=Trim23 PE=2 SV=2	2.01	36.47	1	1	1.01859	0.929	1.03753	0.9462	0.98283	0.817969
P36876	2ABA_RAT	Serine/threonine-protein phosphatase 2A 55 kDa regulatory subunit B alpha isoform OS=Rattus norvegicus GN=Ppp2r2a PE=2 SV=1	11.79	46.98	8	7	0.937562	0.6668	1.33045	0.9204	0.963804	0.864414
P36972	APT_RAT	Adenine phosphoribosyltransferase OS=Rattus norvegicus GN=Aprt PE=1 SV=1	12.79	78.89	7	7	1.0666	0.8954	0.92045	0.7727	0.913786	0.606138
P37361	MT3_RAT	Metallothionein-3 OS=Rattus norvegicus GN=Mt3 PE=2 SV=1	1.96	30.3	1	1	0.847227	0.9908	0.496592	0.5861	0.73018	0.010322
P37377	SYUA_RAT	Alpha-synuclein OS=Rattus norvegicus GN=Snca PE=1 SV=1	21.96	64.29	18	11	1.1272	1.1272	0.597035	0.597	0.862108	0.266654
P37397	CNN3_RAT	Calponin-3 OS=Rattus norvegicus GN=Cnn3 PE=1 SV=1	10.42	41.21	8	5	1	0.9638	0.963829	0.929	0.964157	0.108716
P37805	TAGL3_RAT	Transgelin-3 OS=Rattus norvegicus GN=Tagln3 PE=1 SV=2	26.06	80.9	29	13	0.92045	0.871	0.679204	0.6486	0.779813	0.00669613
P38983	RSSA_RAT	40S ribosomal protein SA OS=Rattus norvegicus GN=Rpsa PE=1 SV=3	12.95	55.25	9	7	0.92045	0.9638	0.928966	0.9727	0.946479	0.0280921
P39069	KAD1_RAT	Adenylate kinase isoenzyme 1 OS=Rattus norvegicus GN=Ak1 PE=1 SV=3	24.57	81.44	22	14	1.21339	0.787	1.20226	0.7727	0.993838	0.968802
P40112	PSB3_RAT	Proteasome subunit beta type-3 OS=Rattus norvegicus GN=Psmb3 PE=1 SV=1	4.57	34.63	4	3	0.570164	0.8954	0.619441	0.9727	0.764426	0.262833
P40307	PSB2_RAT	Proteasome subunit beta type-2 OS=Rattus norvegicus GN=Psmb2 PE=1 SV=1	4.33	49.75	4	4	1	0.9638	1.01859	0.9727	0.988773	0.599842
P40329	SYRC_RAT	Arginine--tRNA ligase, cytoplasmic OS=Rattus norvegicus GN=Rars PE=1 SV=2	22.27	46.36	12	10	0.591562	0.871	0.83946	1.2359	0.88448	0.565474
P41499	PTN11_RAT	Tyrosine-protein phosphatase non-receptor type 11 OS=Rattus norvegicus GN=Ptpn11 PE=1 SV=4	26.18	60.64	17	15	0.870964	0.8318	0.879022	0.8472	0.857247	0.070518
P41542	USO1_RAT	General vesicular transport factor p115 OS=Rattus norvegicus GN=Uso1 PE=1 SV=1	11.22	26.28	10	8	0.946237	1.0568	0.946237	1.0471	0.999094	0.982263
P41562	IDHC_RAT	Isocitrate dehydrogenase [NADP] cytoplasmic OS=Rattus norvegicus GN=Idh1 PE=1 SV=1	26.31	59.9	19	14	1.11686	1.0568	1.0666	1.028	1.06706	0.432146
P42123	LDHB_RAT	L-lactate dehydrogenase B chain OS=Rattus norvegicus GN=Ldhb PE=1 SV=2	39.72	64.07	44	22	2.1677	0.879	2.208	0.9376	1.54808	0.192237
P42676	NEUL_RAT	Neurolysin, mitochondrial OS=Rattus norvegicus GN=Nln PE=1 SV=1	7.59	31.68	7	5	0.937562	0.9727	0.954993	0.9908	0.964014	0.0745952
P43138	APEX1_RAT	DNA-(apurinic or apyrimidinic site) lyase OS=Rattus norvegicus GN=Apex1 PE=1 SV=2	5.02	35.65	4	3	1.05682	1.0093	1	0.955	1.00528	0.86296
P43278	H10_RAT	Histone H1.0 OS=Rattus norvegicus GN=H1f0 PE=2 SV=2	3.14	24.74	3	2	1.10662	1.0864	0.912011	0.8954	1.00011	0.998291
P45479	PPT1_RAT	Palmitoyl-protein thioesterase 1 OS=Rattus norvegicus GN=Ppt1 PE=1 SV=1	6.62	46.41	4	4	1.00925	0.9638	1.20226	1.1482	1.08088	0.101785
P45592	COF1_RAT	Cofilin-1 OS=Rattus norvegicus GN=Cfl1 PE=1 SV=3	28.75	93.37	29	16	1.1695	1	1	0.8472	1.00417	0.972145
P46413	GSHB_RAT	Glutathione synthetase OS=Rattus norvegicus GN=Gss PE=1 SV=1	8.05	44.09	6	5	0.390841	0.3532	0.912011	0.8166	0.618163	0.0034536
P46462	TERA_RAT	Transitional endoplasmic reticulum ATPase OS=Rattus norvegicus GN=Vcp PE=1 SV=3	75.49	65.63	70	40	0.912011	0.6252	1.25892	0.8551	0.912809	0.52138
P46844	BIEA_RAT	Biliverdin reductase A OS=Rattus norvegicus GN=Blvra PE=1 SV=1	9.27	60.68	6	5	1.1272	0.6026	1.15878	0.5916	0.870044	0.667225
P46933	APBB1_RAT	Amyloid beta A4 precursor protein-binding family B member 1 OS=Rattus norvegicus GN=Apbb1 PE=1 SV=3	5.77	22.64	3	3	0.887156	0.9204	0.954993	0.9817	0.936062	0.089314
P47196	AKT1_RAT	RAC-alpha serine/threonine-protein kinase OS=Rattus norvegicus GN=Akt1 PE=1 SV=1	4.98	35.42	3	3	1.10662	0.9376	1.01859	0.863	0.981454	0.775586
P47727	CBR1_RAT	Carbonyl reductase [NADPH] 1 OS=Rattus norvegicus GN=Cbr1 PE=1 SV=2	24.39	80.87	15	14	0.895365	0.7727	0.928966	0.8017	0.849683	0.0176188
P47728	CALB2_RAT	Calretinin OS=Rattus norvegicus GN=Calb2 PE=1 SV=1	6.29	46.86	5	3	1.07647	0.5495	1.80302	0.9204	1.08735	0.746179
P47819	GFAP_RAT	Glial fibrillary acidic protein OS=Rattus norvegicus GN=Gfap PE=1 SV=2	59.22	81.86	45	29	0.636796	0.6081	0.862979	0.8166	0.731119	0.147178
P47860	PFKAP_RAT	ATP-dependent 6-phosphofructokinase, platelet type OS=Rattus norvegicus GN=Pfkp PE=1 SV=2	46.57	57.49	40	23	1.05682	1.1912	1.48594	1.6749	1.35221	0.0168387
P47861	SYT5_RAT	Synaptotagmin-5 OS=Rattus norvegicus GN=Syt5 PE=1 SV=1	4	31.35	8	3	0.928966	2.421	0.83946	2.1878	1.59431	0.246935
P47942	DPYL2_RAT	Dihydropyrimidinase-related protein 2 OS=Rattus norvegicus GN=Dpysl2 PE=1 SV=1	78.59	92.66	192	41	2.0893	0.9727	1.88799	0.8872	1.4593	0.209065
P47971	NPTX1_RAT	Neuronal pentraxin-1 OS=Rattus norvegicus GN=Nptx1 PE=1 SV=1	20.02	52.55	10	9	1.18032	1.0568	0.660694	0.6252	0.880754	0.295473
P48500	TPIS_RAT	Triosephosphate isomerase OS=Rattus norvegicus GN=Tpi1 PE=1 SV=2	47.53	94.38	79	27	2.01372	0.9727	1.61436	0.7727	1.34337	0.247016
P48508	GSH0_RAT	Glutamate--cysteine ligase regulatory subunit OS=Rattus norvegicus GN=Gclm PE=1 SV=1	2.28	20.8	2	1	1.07647	1.1066	0.704693	0.7244	0.90304	0.289269
P48763	SL9A2_RAT	Sodium/hydrogen exchanger 2 OS=Rattus norvegicus GN=Slc9a2 PE=1 SV=1	2.02	18.57	1	1	0.457088	0.4365	1.18032	1.1169	0.797702	0.318707
P49088	ASNS_RAT	Asparagine synthetase [glutamine-hydrolyzing] OS=Rattus norvegicus GN=Asns PE=2 SV=3	11.62	41.71	8	7	0.887156	0.8395	0.887156	0.8017	0.853878	0.0924239
P49242	RS3A_RAT	40S ribosomal protein S3a OS=Rattus norvegicus GN=Rps3a PE=1 SV=2	7.71	46.21	5	4	1.28233	1.2246	0.972747	0.9462	1.10647	0.240414
P49620	DGKG_RAT	Diacylglycerol kinase gamma OS=Rattus norvegicus GN=Dgkg PE=2 SV=1	2.46	20.18	1	1	1.02802	0.8091	1.7378	1.3804	1.23883	0.29475
P49793	NUP98_RAT	Nuclear pore complex protein Nup98-Nup96 OS=Rattus norvegicus GN=Nup98 PE=1 SV=2	2.02	19	1	1	2.01372	0.6855	1.75388	0.597	1.26253	0.706179
P50398	GDIA_RAT	Rab GDP dissociation inhibitor alpha OS=Rattus norvegicus GN=Gdi1 PE=1 SV=1	61.68	74.72	81	31	0.928966	0.9204	1.00925	1	0.964655	0.785646
P50399	GDIB_RAT	Rab GDP dissociation inhibitor beta OS=Rattus norvegicus GN=Gdi2 PE=1 SV=2	23.22	75.73	42	11	0.972747	0.7798	1.40605	1.1169	1.06887	0.647081
P50408	VATF_RAT	V-type proton ATPase subunit F OS=Rattus norvegicus GN=Atp6v1f PE=1 SV=1	6.52	77.31	3	3	0.895365	1.0375	0.758578	0.879	0.892611	0.0995668
P50475	SYAC_RAT	Alanine--tRNA ligase, cytoplasmic OS=Rattus norvegicus GN=Aars PE=1 SV=3	39.23	51.76	25	19	0.963829	0.8241	1.13763	0.955	0.970139	0.71118
P50554	GABT_RAT	4-aminobutyrate aminotransferase, mitochondrial OS=Rattus norvegicus GN=Abat PE=1 SV=3	52.86	83.2	48	26	1.05682	0.929	1.30617	1.1376	1.1074	0.420519
P50904	RASA1_RAT	Ras GTPase-activating protein 1 OS=Rattus norvegicus GN=Rasa1 PE=3 SV=1	8.28	33.33	4	4	0.619441	0.871	0.912011	1.3062	0.927163	0.61852
P51111	HD_RAT	Huntingtin OS=Rattus norvegicus GN=Htt PE=1 SV=1	4.04	21.58	4	2	0.954993	1.2823	1.45881	1.8707	1.3917	0.253527
P51146	RAB4B_RAT	Ras-related protein Rab-4B OS=Rattus norvegicus GN=Rab4b PE=2 SV=1	6.75	52.11	7	4	0.981748	1.0375	1	1.0568	1.01901	0.825281
P51583	PUR6_RAT	Multifunctional protein ADE2 OS=Rattus norvegicus GN=Paics PE=1 SV=3	4.04	32.47	3	3	0.954993	1.1066	1.1272	1.3183	1.12677	0.520159
P51607	RENBP_RAT	N-acylglucosamine 2-epimerase OS=Rattus norvegicus GN=Renbp PE=2 SV=2	4.55	23.02	2	2	0.895365	0.7586	0.824138	0.6982	0.794076	0.00393845
P51635	AK1A1_RAT	Alcohol dehydrogenase [NADP(+)] OS=Rattus norvegicus GN=Akr1a1 PE=1 SV=2	33.85	76.62	23	17	1.40605	0.955	1.38038	0.9376	1.16976	0.260361
P51907	EAA3_RAT	Excitatory amino acid transporter 3 OS=Rattus norvegicus GN=Slc1a1 PE=1 SV=1	2.01	15.3	1	1	1.10662	1.028	1.13763	1.0568	1.08226	0.353404
P52481	CAP2_RAT	Adenylyl cyclase-associated protein 2 OS=Rattus norvegicus GN=Cap2 PE=1 SV=1	24.03	59.33	17	13	1	1.2823	1.0666	1.3305	1.16985	0.121497
P52555	ERP29_RAT	Endoplasmic reticulum resident protein 29 OS=Rattus norvegicus GN=Erp29 PE=1 SV=2	13.98	67.31	10	7	1.01859	0.8091	0.937562	0.7447	0.877488	0.259886
P52759	UK114_RAT	Ribonuclease UK114 OS=Rattus norvegicus GN=Hrsp12 PE=1 SV=3	9.21	65.69	6	5	1.52757	1.1695	0.724436	0.5702	0.997925	0.991309
P52873	PYC_RAT	Pyruvate carboxylase, mitochondrial OS=Rattus norvegicus GN=Pc PE=1 SV=2	60.16	56.45	43	33	0.794328	0.929	0.903649	1.0471	0.918519	0.367125
P53042	PPP5_RAT	Serine/threonine-protein phosphatase 5 OS=Rattus norvegicus GN=Ppp5c PE=1 SV=1	16.5	47.09	13	9	1.02802	1.0186	0.990832	0.9817	1.00479	0.610484
P53534	PYGB_RAT	Glycogen phosphorylase, brain form (Fragment) OS=Rattus norvegicus GN=Pygb PE=1 SV=3	82.87	72.08	74	40	1.03753	0.9817	1.02802	0.9638	1.00276	0.948786
P54311	GBB1_RAT	Guanine nucleotide-binding protein G(I)/G(S)/G(T) subunit beta-1 OS=Rattus norvegicus GN=Gnb1 PE=1 SV=4	35.37	83.53	65	19	1.24738	1.1695	1.70608	1.6144	1.43434	0.00627088
P54313	GBB2_RAT	Guanine nucleotide-binding protein G(I)/G(S)/G(T) subunit beta-2 OS=Rattus norvegicus GN=Gnb2 PE=1 SV=4	18.51	72.94	40	10	1.09648	0.8551	1.75388	1.3428	1.26206	0.378968
P54645	AAPK1_RAT	5'-AMP-activated protein kinase catalytic subunit alpha-1 OS=Rattus norvegicus GN=Prkaa1 PE=1 SV=2	5.7	26.83	5	4	0.981748	1.0375	0.946237	1.0093	0.993696	0.793584
P54690	BCAT1_RAT	Branched-chain-amino-acid aminotransferase, cytosolic OS=Rattus norvegicus GN=Bcat1 PE=1 SV=1	12.57	39.42	10	8	1.08643	0.787	1.22462	0.8954	0.998361	0.989592
P54708	AT12A_RAT	Potassium-transporting ATPase alpha chain 2 OS=Rattus norvegicus GN=Atp12a PE=1 SV=1	1.34	22.97	16	3	0.787046	0.8395	0.751623	0.8017	0.794967	0.00862227
P54900	SCN2B_RAT	Sodium channel subunit beta-2 OS=Rattus norvegicus GN=Scn2b PE=1 SV=1	3.04	34.42	2	2	1.02802	0.9727	1	0.9376	0.984579	0.516195
P54921	SNAA_RAT	Alpha-soluble NSF attachment protein OS=Rattus norvegicus GN=Napa PE=1 SV=2	25.7	73.22	34	14	0.83946	1.0864	0.855067	1.1066	0.971882	0.804772
P55051	FABP7_RAT	Fatty acid-binding protein, brain OS=Rattus norvegicus GN=Fabp7 PE=1 SV=2	6.1	53.79	5	3	1.02802	0.9376	0.912011	0.8318	0.927357	0.0951562
P55053	FABP5_RAT	Fatty acid-binding protein, epidermal OS=Rattus norvegicus GN=Fabp5 PE=1 SV=3	12.1	62.96	7	6	1.02802	1	0.946237	0.912	0.971563	0.28804
P55067	NCAN_RAT	Neurocan core protein OS=Rattus norvegicus GN=Ncan PE=1 SV=1	26.14	32.22	21	14	0.83946	0.6982	1	0.8318	0.842365	0.0307381
P55161	NCKP1_RAT	Nck-associated protein 1 OS=Rattus norvegicus GN=Nckap1 PE=2 SV=1	25.54	34.22	18	12	0.824138	1.0864	1.38038	1.803	1.27348	0.192359
P56522	ADRO_RAT	NADPH:adrenodoxin oxidoreductase, mitochondrial OS=Rattus norvegicus GN=Fdxr PE=1 SV=1	8.92	46.76	7	5	1.09648	1.028	1.0666	1	1.04777	0.114964
P56571	ES1_RAT	ES1 protein homolog, mitochondrial OS=Rattus norvegicus PE=1 SV=2	19.08	74.81	17	11	1.02802	1.0186	1	1	1.01165	0.486551
P56574	IDHP_RAT	Isocitrate dehydrogenase [NADP], mitochondrial OS=Rattus norvegicus GN=Idh2 PE=1 SV=2	21.15	56.64	16	11	0.937562	0.912	1.13763	1.0965	1.02092	0.868306
P58405	STRN3_RAT	Striatin-3 OS=Rattus norvegicus GN=Strn3 PE=1 SV=2	4.48	28.59	3	3	0.787046	0.9462	0.963829	1.1588	0.963969	0.642315
P59215	GNAO_RAT	Guanine nucleotide-binding protein G(o) subunit alpha OS=Rattus norvegicus GN=Gnao1 PE=1 SV=2	36.45	74.01	54	20	1.04713	1.3062	1.19124	1.4997	1.26107	0.154128
P60123	RUVB1_RAT	RuvB-like 1 OS=Rattus norvegicus GN=Ruvbl1 PE=1 SV=1	11.46	37.5	10	7	1.18032	0.8872	1.08643	0.8091	0.990762	0.944437
P60203	MYPR_RAT	Myelin proteolipid protein OS=Rattus norvegicus GN=Plp1 PE=1 SV=2	17.33	35.74	19	10	0.990832	1.0186	1.61436	1.7061	1.33247	0.0983068
P60825	CIRBP_RAT	Cold-inducible RNA-binding protein OS=Rattus norvegicus GN=Cirbp PE=2 SV=1	2	66.28	1	1	2.07014	1.3804	1.35519	0.9036	1.42733	0.176715
P60881	SNP25_RAT	Synaptosomal-associated protein 25 OS=Rattus norvegicus GN=Snap25 PE=1 SV=1	27.92	82.04	32	14	0.92045	0.7727	0.751623	0.6252	0.767493	0.0515882
P60892	PRPS1_RAT	Ribose-phosphate pyrophosphokinase 1 OS=Rattus norvegicus GN=Prps1 PE=1 SV=2	17.08	49.37	10	9	1.23595	0.9908	1.25892	1.0186	1.12607	0.290741
P60901	PSA6_RAT	Proteasome subunit alpha type-6 OS=Rattus norvegicus GN=Psma6 PE=1 SV=1	12.95	53.25	9	7	0.83946	0.7311	0.895365	0.7727	0.809656	0.147452
P60905	DNJC5_RAT	DnaJ homolog subfamily C member 5 OS=Rattus norvegicus GN=Dnajc5 PE=1 SV=1	6.02	43.94	3	3	1.24738	1.0471	1.22462	1.0093	1.1321	0.126483
P61023	CHP1_RAT	Calcineurin B homologous protein 1 OS=Rattus norvegicus GN=Chp1 PE=1 SV=2	2	46.15	1	1	0.847227	0.8395	0.895365	0.8872	0.867323	0.0523864
P61203	CSN2_RAT	COP9 signalosome complex subunit 2 OS=Rattus norvegicus GN=Cops2 PE=1 SV=1	10.12	42.89	6	6	1.05682	1.1588	0.691831	0.7656	0.918262	0.428207
P61227	RAP2B_RAT	Ras-related protein Rap-2b OS=Rattus norvegicus GN=Rap2b PE=2 SV=1	18.25	65.03	11	9	0.963829	1.2023	1.04713	1.3183	1.13289	0.221752
P61265	STX1B_RAT	Syntaxin-1B OS=Rattus norvegicus GN=Stx1b PE=1 SV=1	27.59	68.4	22	14	1.19124	0.9908	1.22462	1.0186	1.10631	0.154636
P61589	RHOA_RAT	Transforming protein RhoA OS=Rattus norvegicus GN=Rhoa PE=1 SV=1	8.14	83.42	11	5	0.990832	0.8551	0.672977	0.5861	0.776252	0.0135987
P61972	NTF2_RAT	Nuclear transport factor 2 OS=Rattus norvegicus GN=Nutf2 PE=1 SV=1	5.1	61.42	4	4	0.77983	1.0186	0.625173	0.8091	0.808176	0.0443473
P61983	1433G_RAT	14-3-3 protein gamma OS=Rattus norvegicus GN=Ywhag PE=1 SV=2	10.53	81.78	33	6	0.928966	0.6982	0.887156	0.6792	0.798381	0.0519493
P62024	PHAR1_RAT	Phosphatase and actin regulator 1 OS=Rattus norvegicus GN=Phactr1 PE=1 SV=1	4.19	35	3	3	1.11686	1.0375	1.13763	1.0568	1.0872	0.0157132
P62074	TIM10_RAT	Mitochondrial import inner membrane translocase subunit Tim10 OS=Rattus norvegicus GN=Timm10 PE=3 SV=1	2	33.33	1	1	0.711214	0.9638	0.619441	0.8318	0.781564	0.124938
P62138	PP1A_RAT	Serine/threonine-protein phosphatase PP1-alpha catalytic subunit OS=Rattus norvegicus GN=Ppp1ca PE=1 SV=1	7.28	70.61	20	4	0.954993	0.8395	0.981748	0.863	0.90981	0.0696146
P62161	CALM_RAT	Calmodulin OS=Rattus norvegicus GN=Calm1 PE=1 SV=2	8.65	73.15	18	5	0.672977	2.9648	0.280543	1.2942	1.30313	0.59917
P62168	NCS1_RAT	Neuronal calcium sensor 1 OS=Rattus norvegicus GN=Ncs1 PE=1 SV=2	7.67	59.47	5	4	0.855067	1.1803	0.809096	1.1066	0.987766	0.949439
P62193	PRS4_RAT	26S protease regulatory subunit 4 OS=Rattus norvegicus GN=Psmc1 PE=2 SV=1	24.31	58.41	15	13	0.928966	1.5136	0.772681	1.2823	1.12439	0.525158
P62198	PRS8_RAT	26S protease regulatory subunit 8 OS=Rattus norvegicus GN=Psmc5 PE=1 SV=1	17.6	60.84	13	11	1.01859	0.8091	0.801678	0.6026	0.807992	0.0530141
P62250	RS16_RAT	40S ribosomal protein S16 OS=Rattus norvegicus GN=Rps16 PE=1 SV=2	5.27	51.37	5	4	1.0666	1.0965	1.05682	1.0965	1.0791	2.04854e-05
P62260	1433E_RAT	14-3-3 protein epsilon OS=Rattus norvegicus GN=Ywhae PE=1 SV=1	36.79	84.71	43	19	1.28233	0.8472	1.08643	0.7178	0.983439	0.915632
P62282	RS11_RAT	40S ribosomal protein S11 OS=Rattus norvegicus GN=Rps11 PE=1 SV=3	2.89	56.33	3	3	0.963829	1.028	0.990832	1.0568	1.00987	0.725535
P62483	KCAB2_RAT	Voltage-gated potassium channel subunit beta-2 OS=Rattus norvegicus GN=Kcnab2 PE=1 SV=1	21.11	67.03	17	11	0.887156	1.1803	0.809096	1.0471	0.980913	0.887162
P62632	EF1A2_RAT	Elongation factor 1-alpha 2 OS=Rattus norvegicus GN=Eef1a2 PE=1 SV=1	20.85	50.11	15	10	1.18032	1.1066	1.39316	1.2942	1.24357	0.00353229
P62634	CNBP_RAT	Cellular nucleic acid-binding protein OS=Rattus norvegicus GN=Cnbp PE=2 SV=1	2	36.72	1	1	0.758578	0.5808	0.972747	0.7447	0.764206	0.0423
P62716	PP2AB_RAT	Serine/threonine-protein phosphatase 2A catalytic subunit beta isoform OS=Rattus norvegicus GN=Ppp2cb PE=2 SV=1	2	71.2	24	1	1.00925	1	1.02802	1.0186	1.01397	0.468259
P62744	AP2S1_RAT	AP-2 complex subunit sigma OS=Rattus norvegicus GN=Ap2s1 PE=1 SV=1	6.3	47.89	4	3	0.660694	0.8872	0.83946	1.1169	0.876063	0.395538
P62747	RHOB_RAT	Rho-related GTP-binding protein RhoB OS=Rattus norvegicus GN=Rhob PE=1 SV=1	13.14	76.53	9	7	0.912011	1.0375	0.855067	0.9727	0.944319	0.399845
P62749	HPCL1_RAT	Hippocalcin-like protein 1 OS=Rattus norvegicus GN=Hpcal1 PE=1 SV=2	2.26	66.32	9	2	0.717794	1.0666	0.855067	1.2706	0.977515	0.876683
P62762	VISL1_RAT	Visinin-like protein 1 OS=Rattus norvegicus GN=Vsnl1 PE=1 SV=2	11.57	73.82	10	6	0.879022	2.2699	0.737904	1.9055	1.44808	0.344855
P62804	H4_RAT	Histone H4 OS=Rattus norvegicus GN=Hist1h4b PE=1 SV=2	11.71	65.05	8	6	4.83059	0.5861	4.16869	0.492	2.51935	0.329352
P62815	VATB2_RAT	V-type proton ATPase subunit B, brain isoform OS=Rattus norvegicus GN=Atp6v1b2 PE=1 SV=1	70.52	93.15	113	36	1.24738	0.912	1.52757	1.1272	1.20354	0.393654
P62828	RAN_RAT	GTP-binding nuclear protein Ran OS=Rattus norvegicus GN=Ran PE=1 SV=3	8.03	56.48	4	4	1.23595	0.9908	1.28233	1.0093	1.12959	0.346885
P62832	RL23_RAT	60S ribosomal protein L23 OS=Rattus norvegicus GN=Rpl23 PE=2 SV=1	6.03	60.71	3	3	0.847227	1.0864	0.847227	1.0965	0.969339	0.771811
P62836	RAP1A_RAT	Ras-related protein Rap-1A OS=Rattus norvegicus GN=Rap1a PE=1 SV=1	4.84	80.43	14	3	0.937562	1.0093	0.928966	1	0.968957	0.31432
P62907	RL10A_RAT	60S ribosomal protein L10a OS=Rattus norvegicus GN=Rpl10a PE=1 SV=2	6.05	30.41	3	3	1.05682	0.955	1.04713	0.9462	1.00129	0.985487
P62909	RS3_RAT	40S ribosomal protein S3 OS=Rattus norvegicus GN=Rps3 PE=1 SV=1	6.6	69.96	5	4	0.666807	0.863	0.679204	0.871	0.770003	0.0222725
P62914	RL11_RAT	60S ribosomal protein L11 OS=Rattus norvegicus GN=Rpl11 PE=1 SV=2	2.83	49.44	3	2	0.847227	0.9908	0.887156	1.0375	0.940671	0.318491
P62919	RL8_RAT	60S ribosomal protein L8 OS=Rattus norvegicus GN=Rpl8 PE=2 SV=2	3.86	35.02	2	2	1.22462	0.6138	1.85353	0.929	1.15524	0.590591
P62963	PROF1_RAT	Profilin-1 OS=Rattus norvegicus GN=Pfn1 PE=1 SV=2	18.03	91.43	19	9	1.2942	1.0093	0.887156	0.6918	0.970613	0.832781
P62986	RL40_RAT	Ubiquitin-60S ribosomal protein L40 OS=Rattus norvegicus GN=Uba52 PE=1 SV=2	9.47	72.66	9	6	1.38038	0.9727	1.15878	0.8241	1.08399	0.6103
P62994	GRB2_RAT	Growth factor receptor-bound protein 2 OS=Rattus norvegicus GN=Grb2 PE=1 SV=1	6.68	78.8	4	4	1.01859	1.0093	1.05682	1.0375	1.03055	0.0356231
P63004	LIS1_RAT	Platelet-activating factor acetylhydrolase IB subunit alpha OS=Rattus norvegicus GN=Pafah1b1 PE=1 SV=2	2.75	49.27	3	3	0.660694	0.6486	1.20226	1.1912	0.925689	0.600806
P63018	HSP7C_RAT	Heat shock cognate 71 kDa protein OS=Rattus norvegicus GN=Hspa8 PE=1 SV=1	91.34	75.39	162	51	1.15878	1	0.787046	0.6982	0.911006	0.315292
P63025	VAMP3_RAT	Vesicle-associated membrane protein 3 OS=Rattus norvegicus GN=Vamp3 PE=1 SV=1	2.72	65.05	7	2	0.972747	0.9036	0.972747	0.9036	0.938174	0.328273
P63029	TCTP_RAT	Translationally-controlled tumor protein OS=Rattus norvegicus GN=Tpt1 PE=1 SV=1	6.03	40.12	3	3	0.928966	0.863	0.912011	0.8472	0.887794	0.27732
P63036	DNJA1_RAT	DnaJ homolog subfamily A member 1 OS=Rattus norvegicus GN=Dnaja1 PE=1 SV=1	6.34	46.35	4	3	0.928966	0.9462	1	1.0186	0.973442	0.214524
P63039	CH60_RAT	60 kDa heat shock protein, mitochondrial OS=Rattus norvegicus GN=Hspd1 PE=1 SV=1	74.93	84.99	95	39	1.36773	0.955	0.912011	0.6368	0.967885	0.850839
P63047	ST4A1_RAT	Sulfotransferase 4A1 OS=Rattus norvegicus GN=Sult4a1 PE=1 SV=1	6.83	53.52	7	6	1.35519	0.879	1.20226	0.7727	1.05229	0.822572
P63074	IF4E_RAT	Eukaryotic translation initiation factor 4E OS=Rattus norvegicus GN=Eif4e PE=1 SV=1	1.63	26.73	1	1	0.946237	1.0965	0.625173	0.7178	0.846427	0.118384
P63086	MK01_RAT	Mitogen-activated protein kinase 1 OS=Rattus norvegicus GN=Mapk1 PE=1 SV=3	26.53	76.26	18	14	0.870964	0.7311	1.07647	0.8954	0.893482	0.214132
P63088	PP1G_RAT	Serine/threonine-protein phosphatase PP1-gamma catalytic subunit OS=Rattus norvegicus GN=Ppp1cc PE=1 SV=1	2.03	64.09	20	2	0.855067	1.0375	0.737904	0.8954	0.881468	0.109349
P63095	GNAS2_RAT	Guanine nucleotide-binding protein G(s) subunit alpha isoforms short OS=Rattus norvegicus GN=Gnas PE=1 SV=1	15.25	57.36	13	8	0.912011	0.8241	1.13763	1.028	0.975434	0.769981
P63142	KCNA2_RAT	Potassium voltage-gated channel subfamily A member 2 OS=Rattus norvegicus GN=Kcna2 PE=1 SV=1	7.33	25.05	4	4	0.954993	1	1.09648	1.1482	1.04992	0.779925
P63245	RACK1_RAT	Receptor of activated protein C kinase 1 OS=Rattus norvegicus GN=Rack1 PE=1 SV=3	18.77	68.45	11	10	1.04713	1.2246	0.847227	1	1.02974	0.784866
P63319	KPCG_RAT	Protein kinase C gamma type OS=Rattus norvegicus GN=Prkcg PE=1 SV=1	40.75	65.57	30	21	1.34276	2.2699	1.09648	1.7865	1.62391	0.168279
P63322	RALA_RAT	Ras-related protein Ral-A OS=Rattus norvegicus GN=Rala PE=1 SV=1	17.09	66.5	10	9	1.10662	0.8017	1.80302	1.3183	1.25741	0.189764
P63326	RS10_RAT	40S ribosomal protein S10 OS=Rattus norvegicus GN=Rps10 PE=2 SV=1	8.03	56.97	4	4	0.724436	1.2474	0.642688	1.0375	0.913006	0.641781
P67779	PHB_RAT	Prohibitin OS=Rattus norvegicus GN=Phb PE=1 SV=1	25.24	83.82	19	14	1.70608	1.0965	1.49969	0.9727	1.31874	0.150802
P68101	IF2A_RAT	Eukaryotic translation initiation factor 2 subunit 1 OS=Rattus norvegicus GN=Eif2s1 PE=1 SV=2	2.05	27.3	1	1	0.83946	0.7112	1.10662	0.9376	0.898721	0.200424
P68182	KAPCB_RAT	cAMP-dependent protein kinase catalytic subunit beta OS=Rattus norvegicus GN=Prkacb PE=1 SV=2	3.08	47.29	9	2	0.870964	1.2359	0.744732	1.0568	0.977099	0.859303
P68255	1433T_RAT	14-3-3 protein theta OS=Rattus norvegicus GN=Ywhaq PE=1 SV=1	22.27	80	36	13	1.03753	0.863	0.946237	0.7943	0.910266	0.303717
P68511	1433F_RAT	14-3-3 protein eta OS=Rattus norvegicus GN=Ywhah PE=1 SV=2	18.79	82.52	35	9	0.903649	0.7656	0.903649	0.7656	0.834625	0.0137229
P69682	NECP1_RAT	Adaptin ear-binding coat-associated protein 1 OS=Rattus norvegicus GN=Necap1 PE=1 SV=1	11.57	51.26	9	7	0.751623	0.8318	0.809096	0.9036	0.82403	0.000425713
P69897	TBB5_RAT	Tubulin beta-5 chain OS=Rattus norvegicus GN=Tubb5 PE=1 SV=1	12.23	85.36	390	6	1.01859	0.7379	1.00925	0.7798	0.886386	0.442461
P70470	LYPA1_RAT	Acyl-protein thioesterase 1 OS=Rattus norvegicus GN=Lypla1 PE=1 SV=1	5.17	32.61	3	3	1.10662	1.2474	1.13763	1.2942	1.19646	0.00579912
P70483	STRN_RAT	Striatin OS=Rattus norvegicus GN=Strn PE=1 SV=1	8.12	36.67	7	6	1.10662	0.9727	1.02802	0.9036	1.00273	0.956885
P70566	TMOD2_RAT	Tropomodulin-2 OS=Rattus norvegicus GN=Tmod2 PE=1 SV=1	17.66	58.69	19	9	1.61436	0.871	1.55597	0.787	1.20708	0.448897
P70580	PGRC1_RAT	Membrane-associated progesterone receptor component 1 OS=Rattus norvegicus GN=Pgrmc1 PE=1 SV=3	10.15	58.97	5	5	1	1	0.937562	0.9376	0.96879	0.233061
P70600	FAK2_RAT	Protein-tyrosine kinase 2-beta OS=Rattus norvegicus GN=Ptk2b PE=1 SV=1	41.38	45.99	22	20	0.895365	1.028	0.903649	1.028	0.963754	0.667445
P81377	KAP1_RAT	cAMP-dependent protein kinase type I-beta regulatory subunit OS=Rattus norvegicus GN=Prkar1b PE=2 SV=2	7.29	46.19	6	5	0.831764	0.787	0.990832	0.955	0.891149	0.0217365
P81799	NAGK_RAT	N-acetyl-D-glucosamine kinase OS=Rattus norvegicus GN=Nagk PE=1 SV=4	2.19	26.53	2	2	1.0666	1.1912	0.92045	1.028	1.05156	0.527505
P82471	GNAQ_RAT	Guanine nucleotide-binding protein G(q) subunit alpha OS=Rattus norvegicus GN=Gnaq PE=2 SV=2	27.33	74.93	20	14	0.946237	0.7656	1.43219	1.1482	1.07306	0.541723
P82995	HS90A_RAT	Heat shock protein HSP 90-alpha OS=Rattus norvegicus GN=Hsp90aa1 PE=1 SV=3	80.2	68.76	86	42	0.83946	0.8166	1.20226	1.1803	1.00966	0.912311
P83941	ELOC_RAT	Transcription elongation factor B polypeptide 1 OS=Rattus norvegicus GN=Tceb1 PE=1 SV=1	4	45.54	2	2	0.912011	0.9908	0.751623	0.8166	0.867758	0.0166612
P84039	ENPP5_RAT	Ectonucleotide pyrophosphatase/phosphodiesterase family member 5 OS=Rattus norvegicus GN=Enpp5 PE=1 SV=2	4.93	16.14	3	3	0.685488	0.7943	0.903649	1.0568	0.860059	0.091518
P84076	HPCA_RAT	Neuron-specific calcium-binding protein hippocalcin OS=Rattus norvegicus GN=Hpca PE=1 SV=2	22.52	77.2	16	11	0.737904	1.9409	0.613762	1.5996	1.22304	0.638349
P84079	ARF1_RAT	ADP-ribosylation factor 1 OS=Rattus norvegicus GN=Arf1 PE=1 SV=2	18.94	70.72	28	10	0.990832	0.673	1.13763	0.7586	0.890015	0.500565
P84083	ARF5_RAT	ADP-ribosylation factor 5 OS=Rattus norvegicus GN=Arf5 PE=1 SV=2	4.73	78.33	14	3	0.946237	0.9036	1.15878	1.1066	1.0288	0.740458
P84087	CPLX2_RAT	Complexin-2 OS=Rattus norvegicus GN=Cplx2 PE=1 SV=1	6	43.28	5	3	0.758578	2.0893	0.420727	1.1803	1.11223	0.850039
P84100	RL19_RAT	60S ribosomal protein L19 OS=Rattus norvegicus GN=Rpl19 PE=1 SV=1	3.4	36.73	2	2	1	1.0864	0.928966	1	1.00384	0.910097
P84817	FIS1_RAT	Mitochondrial fission 1 protein OS=Rattus norvegicus GN=Fis1 PE=1 SV=1	4.71	49.34	5	3	1.40605	0.4786	1.83654	0.6138	1.08375	0.849489
P85108	TBB2A_RAT	Tubulin beta-2A chain OS=Rattus norvegicus GN=Tubb2a PE=1 SV=1	129.24	86.07	457	76	0.954993	0.6855	1.02802	0.6982	0.841677	0.410756
P85125	PTRF_RAT	Polymerase I and transcript release factor OS=Rattus norvegicus GN=Ptrf PE=1 SV=1	5.57	27.04	4	3	1.00925	0.9376	1.05682	0.9817	0.996343	0.907186
P85515	ACTZ_RAT	Alpha-centractin OS=Rattus norvegicus GN=Actr1a PE=1 SV=1	6.19	71.28	16	7	1.02802	0.955	1.13763	1.0568	1.04436	0.287978
P85834	EFTU_RAT	Elongation factor Tu, mitochondrial OS=Rattus norvegicus GN=Tufm PE=1 SV=1	38.5	65.04	30	20	1.03753	0.9727	1.27057	1.1482	1.10725	0.272685
P85845	FSCN1_RAT	Fascin OS=Rattus norvegicus GN=Fscn1 PE=1 SV=2	29.38	65.31	18	16	0.963829	1.0471	1.72187	1.8365	1.39232	0.0493001
P85968	6PGD_RAT	6-phosphogluconate dehydrogenase, decarboxylating OS=Rattus norvegicus GN=Pgd PE=1 SV=1	20.88	47.83	16	11	1.05682	1.028	1.20226	1.1695	1.11415	0.212713
P97519	HMGCL_RAT	Hydroxymethylglutaryl-CoA lyase, mitochondrial OS=Rattus norvegicus GN=Hmgcl PE=2 SV=1	4.79	25.85	4	3	1.57036	1.0568	1.95885	1.3428	1.4822	0.0988342
P97521	MCAT_RAT	Mitochondrial carnitine/acylcarnitine carrier protein OS=Rattus norvegicus GN=Slc25a20 PE=1 SV=1	2.01	28.57	1	1	1.00925	0.8091	1.0666	0.863	0.936987	0.459642
P97532	THTM_RAT	3-mercaptopyruvate sulfurtransferase OS=Rattus norvegicus GN=Mpst PE=1 SV=3	15.51	62.29	8	8	0.870964	0.673	0.972747	0.7379	0.813653	0.0555335
P97603	NEO1_RAT	Neogenin (Fragment) OS=Rattus norvegicus GN=Neo1 PE=1 SV=1	5.38	23.24	3	3	0.963829	1.0568	1.09648	1.2023	1.07985	0.799294
P97608	OPLA_RAT	5-oxoprolinase OS=Rattus norvegicus GN=Oplah PE=1 SV=2	10.35	29.04	6	6	0.946237	0.8472	0.954993	0.863	0.902857	0.102337
P97610	SYT12_RAT	Synaptotagmin-12 OS=Rattus norvegicus GN=Syt12 PE=1 SV=1	10.97	38.72	6	6	1	1.0186	0.928966	0.9376	0.971292	0.107528
P97612	FAAH1_RAT	Fatty-acid amide hydrolase 1 OS=Rattus norvegicus GN=Faah PE=1 SV=1	16.74	45.6	12	10	0.963829	1.0666	0.928966	1.028	0.996849	0.93527
P97756	KKCC1_RAT	Calcium/calmodulin-dependent protein kinase kinase 1 OS=Rattus norvegicus GN=Camkk1 PE=1 SV=1	9.86	41.19	8	6	2.10863	1.0471	1.18032	0.597	1.23326	0.473597
P97838	DLGP3_RAT	Disks large-associated protein 3 OS=Rattus norvegicus GN=Dlgap3 PE=1 SV=2	2	28.76	1	1	1.1272	1.0666	0.972747	0.912	1.01964	0.673503
P97846	CNTP1_RAT	Contactin-associated protein 1 OS=Rattus norvegicus GN=Cntnap1 PE=1 SV=1	3.2	19.99	4	4	1.04713	1.0965	1.10662	1.1588	1.10226	0.00762644
P97878	EXOC5_RAT	Exocyst complex component 5 OS=Rattus norvegicus GN=Exoc5 PE=1 SV=1	11.26	44.35	6	6	0.937562	1.1695	0.870964	1.0864	1.01611	0.855489
P97888	2ABG_RAT	Serine/threonine-protein phosphatase 2A 55 kDa regulatory subunit B gamma isoform OS=Rattus norvegicus GN=Ppp2r2c PE=2 SV=1	2.18	31.32	1	1	0.903649	0.9204	0.903649	0.9204	0.912025	0.295857
Q00981	UCHL1_RAT	Ubiquitin carboxyl-terminal hydrolase isozyme L1 OS=Rattus norvegicus GN=Uchl1 PE=1 SV=2	20.97	95.07	23	11	1.2942	0.955	1.23595	0.9036	1.09719	0.546297
Q01066	PDE1B_RAT	Calcium/calmodulin-dependent 3',5'-cyclic nucleotide phosphodiesterase 1B OS=Rattus norvegicus GN=Pde1b PE=1 SV=1	6.76	40	4	4	1.00925	1.0568	0.903649	0.9376	0.976826	0.538527
Q01986	MP2K1_RAT	Dual specificity mitogen-activated protein kinase kinase 1 OS=Rattus norvegicus GN=Map2k1 PE=1 SV=2	23.45	62.09	27	14	0.963829	0.7178	1.13763	0.863	0.920564	0.601449
Q01992	MIPEP_RAT	Mitochondrial intermediate peptidase OS=Rattus norvegicus GN=Mipep PE=1 SV=1	2.6	32.25	2	2	0.895365	0.871	1.01859	0.9908	0.943939	0.23217
Q02356	AMPD2_RAT	AMP deaminase 2 OS=Rattus norvegicus GN=Ampd2 PE=1 SV=2	9.52	35.32	5	5	0.954993	0.955	0.990832	0.9908	0.972906	0.0153368
Q02563	SV2A_RAT	Synaptic vesicle glycoprotein 2A OS=Rattus norvegicus GN=Sv2a PE=1 SV=2	8.3	23.18	5	4	1.19124	1.0375	1.31826	1.1482	1.1738	0.0388427
Q02589	ADPRH_RAT	[Protein ADP-ribosylarginine] hydrolase OS=Rattus norvegicus GN=Adprh PE=1 SV=2	6.75	40.61	8	4	0.92045	0.9817	0.990832	1.0666	0.989895	0.802581
Q02769	FDFT_RAT	Squalene synthase OS=Rattus norvegicus GN=Fdft1 PE=2 SV=1	2.69	34.62	2	2	1.08643	1.3183	0.625173	0.7586	0.947125	0.701861
Q03114	CDK5_RAT	Cyclin-dependent-like kinase 5 OS=Rattus norvegicus GN=Cdk5 PE=1 SV=1	6.1	48.29	3	3	2.07014	1.556	1.41906	1.1482	1.54835	0.0497314
Q03344	ATIF1_RAT	ATPase inhibitor, mitochondrial OS=Rattus norvegicus GN=Atpif1 PE=3 SV=2	2.52	33.64	2	2	0.990832	1.0093	0.737904	0.7516	0.872409	0.0458674
Q03346	MPPB_RAT	Mitochondrial-processing peptidase subunit beta OS=Rattus norvegicus GN=Pmpcb PE=1 SV=3	5.58	38.65	4	3	1.04713	0.955	1.00925	0.9204	0.982946	0.654389
Q03348	PTPRA_RAT	Receptor-type tyrosine-protein phosphatase alpha OS=Rattus norvegicus GN=Ptpra PE=1 SV=1	6.67	31.78	4	4	0.903649	0.8872	1.09648	1.0765	0.990957	0.90774
Q03351	NTRK3_RAT	NT-3 growth factor receptor OS=Rattus norvegicus GN=Ntrk3 PE=1 SV=2	3.8	26.04	4	3	1.11686	1.1272	1.43219	1.4454	1.28041	0.0208389
Q03555	GEPH_RAT	Gephyrin OS=Rattus norvegicus GN=Gphn PE=1 SV=3	20.84	42.45	14	12	0.937562	1	1	1.0666	1.00104	0.977623
Q04462	SYVC_RAT	Valine--tRNA ligase OS=Rattus norvegicus GN=Vars PE=2 SV=2	15.29	32.83	10	9	1.44544	1.0864	1.57036	1.1803	1.32063	0.120922
Q04970	RASN_RAT	GTPase NRas OS=Rattus norvegicus GN=Nras PE=1 SV=1	1.71	73.02	11	2	0.928966	0.9036	0.981748	0.955	0.942329	0.0348785
Q05683	DCE2_RAT	Glutamate decarboxylase 2 OS=Rattus norvegicus GN=Gad2 PE=1 SV=1	24.3	59.49	22	14	0.787046	1	0.724436	0.9638	0.86882	0.222686
Q06486	KC1D_RAT	Casein kinase I isoform delta OS=Rattus norvegicus GN=Csnk1d PE=1 SV=2	4.04	35.66	2	2	0.903649	1.5704	0.903649	1.5704	1.23702	0.398698
Q06647	ATPO_RAT	ATP synthase subunit O, mitochondrial OS=Rattus norvegicus GN=Atp5o PE=1 SV=1	27.26	71.83	37	14	0.963829	2.0512	0.505825	1.0666	1.14686	0.700748
Q07009	CAN2_RAT	Calpain-2 catalytic subunit OS=Rattus norvegicus GN=Capn2 PE=1 SV=3	28.96	52.29	14	14	0.870964	1.0666	0.801678	0.9376	0.91921	0.414181
Q07205	IF5_RAT	Eukaryotic translation initiation factor 5 OS=Rattus norvegicus GN=Eif5 PE=1 SV=1	12.92	45.92	9	7	0.92045	0.787	1.07647	0.929	0.928229	0.300185
Q07936	ANXA2_RAT	Annexin A2 OS=Rattus norvegicus GN=Anxa2 PE=1 SV=2	4.01	39.82	2	2	1.1272	0.631	1.59956	0.8954	1.06329	0.776142
Q08163	CAP1_RAT	Adenylyl cyclase-associated protein 1 OS=Rattus norvegicus GN=Cap1 PE=1 SV=3	28.44	63.08	25	15	0.903649	1.0568	1.21339	1.406	1.14496	0.237138
Q08602	PGTA_RAT	Geranylgeranyl transferase type-2 subunit alpha OS=Rattus norvegicus GN=Rabggta PE=1 SV=1	12.86	38.98	8	8	1.30617	0.7727	1.05682	0.6138	0.937372	0.795643
Q08603	PGTB2_RAT	Geranylgeranyl transferase type-2 subunit beta OS=Rattus norvegicus GN=Rabggtb PE=1 SV=1	2.02	23.26	1	1	0.870964	0.9817	0.912011	1.0375	0.950544	0.406981
Q08877	DYN3_RAT	Dynamin-3 OS=Rattus norvegicus GN=Dnm3 PE=1 SV=2	25.18	65.13	37	15	0.660694	0.7047	0.981748	1.028	0.843785	0.320224
Q09073	ADT2_RAT	ADP/ATP translocase 2 OS=Rattus norvegicus GN=Slc25a5 PE=1 SV=3	11.81	70.13	22	6	1.15878	1.0864	1.72187	1.7061	1.41829	0.0166699
Q0ZFS8	Q0ZFS8_RAT	Protein Srsf3 OS=Rattus norvegicus GN=Srsf3 PE=1 SV=1	2.05	84.76	1	1	1.13763	1.028	0.895365	0.8166	0.969398	0.756419
Q10758	K2C8_RAT	Keratin, type II cytoskeletal 8 OS=Rattus norvegicus GN=Krt8 PE=1 SV=3	6.02	36.44	6	3	1.20226	3.5975	0.359749	1.0765	1.559	0.38227
Q157S1	CRTC1_RAT	CREB-regulated transcription coactivator 1 OS=Rattus norvegicus GN=Crtc1 PE=1 SV=1	6.07	19.52	4	3	0.816582	1.0093	0.954993	1.1912	0.993019	0.934097
Q1AAU6	ASAP1_RAT	Arf-GAP with SH3 domain, ANK repeat and PH domain-containing protein 1 OS=Rattus norvegicus GN=Asap1 PE=1 SV=2	5.73	31.47	4	4	0.928966	1.3062	0.963829	1.3677	1.14167	0.331532
Q1JU68	EIF3A_RAT	Eukaryotic translation initiation factor 3 subunit A OS=Rattus norvegicus GN=Eif3a PE=2 SV=2	16.35	53.77	10	9	0.608135	1.0093	0.625173	0.9908	0.808352	0.431217
Q1M168	ATCAY_RAT	Caytaxin OS=Rattus norvegicus GN=Atcay PE=1 SV=1	3.11	22.31	3	2	1.03753	1	1.03753	1	1.01876	0.381198
Q1RP74	Q1RP74_RAT	Protein LOC103690005 OS=Rattus norvegicus GN=LOC103690005 PE=1 SV=1	8.11	73.77	4	4	1.05682	0.955	1.10662	1.0093	1.03194	0.456383
Q1WIM2	CADM2_RAT	Cell adhesion molecule 2 OS=Rattus norvegicus GN=Cadm2 PE=1 SV=2	13.72	43.45	11	7	0.879022	0.9908	0.737904	0.8395	0.861807	0.0432522
Q2I6B5	Q2I6B5_RAT	V-type proton ATPase subunit a OS=Rattus norvegicus GN=Atp6v0a1 PE=1 SV=1	29.68	41.05	22	16	1.22462	0.9462	1.88799	1.5276	1.3966	0.043865
Q2IBD4	CTTB2_RAT	Cortactin-binding protein 2 OS=Rattus norvegicus GN=Cttnbp2 PE=1 SV=1	8.03	24.5	5	4	1.01859	0.9204	1.0666	0.955	0.990147	0.801697
Q2PQA9	KINH_RAT	Kinesin-1 heavy chain OS=Rattus norvegicus GN=Kif5b PE=1 SV=1	13.53	53.89	16	7	1.01859	1.028	1.05682	1.0568	1.04005	0.0451
Q2TA68	OPA1_RAT	Dynamin-like 120 kDa protein, mitochondrial OS=Rattus norvegicus GN=Opa1 PE=1 SV=1	64.09	67.4	44	34	0.534564	0.6607	0.801678	0.9817	0.744661	0.0370433
Q32KK2	Q32KK2_RAT	Arylsulfatase A OS=Rattus norvegicus GN=Arsa PE=1 SV=1	3.6	15.19	3	2	1.0666	1.4454	0.787046	1.0666	1.09141	0.501266
Q32PX2	AIMP2_RAT	Aminoacyl tRNA synthase complex-interacting multifunctional protein 2 OS=Rattus norvegicus GN=Aimp2 PE=2 SV=1	4.18	33.44	2	2	1.22462	1.2359	0.855067	0.863	1.04465	0.688943
Q32PX6	Q32PX6_RAT	Protein Rhog OS=Rattus norvegicus GN=Rhog PE=1 SV=1	10.47	55.5	5	5	1	1.0093	0.654636	0.6486	0.828134	0.0789699
Q32PZ3	UN45A_RAT	Protein unc-45 homolog A OS=Rattus norvegicus GN=Unc45a PE=2 SV=1	3.44	29.45	2	2	1.21339	0.8241	0.972747	0.6607	0.917734	0.63549
Q32Q06	AP1M1_RAT	AP-1 complex subunit mu-1 OS=Rattus norvegicus GN=Ap1m1 PE=1 SV=3	3.04	43.74	2	2	0.972747	1.2246	1.03753	1.2942	1.13227	0.222562
Q32Q54	Q32Q54_RAT	Protein Uqcc1 OS=Rattus norvegicus GN=Uqcc1 PE=1 SV=1	2	17.39	1	1	0.691831	0.879	0.586138	0.7379	0.723717	0.021582
Q3B7T9	RFIP1_RAT	Rab11 family-interacting protein 1 OS=Rattus norvegicus GN=Rab11fip1 PE=1 SV=1	1.32	20.06	1	1	0.862979	0.8472	1.03753	1.0186	0.941577	0.185036
Q3B7U9	FKBP8_RAT	Peptidyl-prolyl cis-trans isomerase FKBP8 OS=Rattus norvegicus GN=Fkbp8 PE=2 SV=1	7.94	32.26	5	4	0.981748	1.0375	0.981748	1.0375	1.00962	0.734838
Q3B8N9	Q3B8N9_RAT	Biphenyl hydrolase-like (Serine hydrolase) OS=Rattus norvegicus GN=Bphl PE=1 SV=1	6.05	49.48	3	3	0.887156	0.7178	0.946237	0.7727	0.830973	0.0503182
Q3KR59	UBP10_RAT	Ubiquitin carboxyl-terminal hydrolase 10 OS=Rattus norvegicus GN=Usp10 PE=1 SV=1	3.11	27.96	2	2	0.847227	0.9638	0.903649	1.028	0.935669	0.19305
Q3KRD0	SYDM_RAT	Aspartate--tRNA ligase, mitochondrial OS=Rattus norvegicus GN=Dars2 PE=1 SV=1	2.01	26.99	1	1	0.77983	0.8017	0.946237	0.9817	0.877367	0.0128415
Q3KRD8	IF6_RAT	Eukaryotic translation initiation factor 6 OS=Rattus norvegicus GN=Eif6 PE=1 SV=1	2.02	56.33	1	1	0.855067	0.8872	1.1272	1.1803	1.01244	0.878316
Q3KRE0	ATAD3_RAT	ATPase family AAA domain-containing protein 3 OS=Rattus norvegicus GN=Atad3 PE=1 SV=1	16.27	45.01	9	9	1.08643	1.7061	0.691831	1.1169	1.15031	0.567384
Q3KRE2	Q3KRE2_RAT	Methyltransferase like 7A OS=Rattus norvegicus GN=Mettl7a PE=1 SV=1	2	23.36	1	1	1.24738	1.0765	1.44544	1.2474	1.25418	0.00392029
Q3KRF2	Q3KRF2_RAT	High density lipoprotein binding protein (Vigilin) OS=Rattus norvegicus GN=Hdlbp PE=1 SV=1	9.34	38.41	5	5	0.990832	1.0186	0.954993	0.9817	0.986531	0.33709
Q3MHS7	Q3MHS7_RAT	GDP-mannose 4, 6-dehydratase OS=Rattus norvegicus GN=Gmds PE=2 SV=1	2.17	40.05	1	1	0.895365	0.871	0.847227	0.8241	0.859423	5.19132e-06
Q3MHS9	Q3MHS9_RAT	Chaperonin containing Tcp1, subunit 6A (Zeta 1) OS=Rattus norvegicus GN=Cct6a PE=1 SV=1	39.46	64.03	30	20	0.990832	0.9908	0.963829	0.9727	0.97954	0.0046972
Q3MHT2	Q3MHT2_RAT	Cysteine desulfurase, mitochondrial OS=Rattus norvegicus GN=Nfs1 PE=1 SV=1	3	40.31	2	2	1.01859	0.9036	1.00925	0.8954	0.956711	0.308238
Q3MID3	ARFG2_RAT	ADP-ribosylation factor GTPase-activating protein 2 OS=Rattus norvegicus GN=Arfgap2 PE=1 SV=1	1.87	31.92	1	1	0.954993	1.1482	1.05682	1.2706	1.10765	0.19933
Q3MIE4	VAT1_RAT	Synaptic vesicle membrane protein VAT-1 homolog OS=Rattus norvegicus GN=Vat1 PE=1 SV=1	14.46	53.96	8	7	0.990832	0.9727	1.07647	1.0568	1.0242	0.360023
Q3MIF0	Q3MIF0_RAT	Protein Rpe OS=Rattus norvegicus GN=Rpe PE=1 SV=1	2.03	57.79	2	1	0.801678	0.955	0.737904	0.879	0.843396	0.0184556
Q3S4A4	Q3S4A4_RAT	ADP-ribosylation factor GTPase activating protein 1 heart isoform OS=Rattus norvegicus GN=Arfgap1 PE=1 SV=1	13.41	43.06	7	7	1.03753	1.0186	0.954993	0.9376	0.98718	0.915208
Q3SWT7	Q3SWT7_RAT	Nuclear receptor binding protein OS=Rattus norvegicus GN=Nrbp1 PE=1 SV=1	6	25.42	3	3	1.04713	1.0471	1.14815	1.1588	1.1003	0.316509
Q3T1I9	RPAP1_RAT	RNA polymerase II-associated protein 1 OS=Rattus norvegicus GN=Rpap1 PE=1 SV=1	2	17.64	1	1	1.21339	0.9817	1.35519	1.0864	1.15917	0.204257
Q3T1J1	IF5A1_RAT	Eukaryotic translation initiation factor 5A-1 OS=Rattus norvegicus GN=Eif5a PE=1 SV=3	8.3	44.16	8	5	0.831764	0.8551	0.648634	0.673	0.752125	0.0104818
Q3T1K5	CAZA2_RAT	F-actin-capping protein subunit alpha-2 OS=Rattus norvegicus GN=Capza2 PE=1 SV=1	18.58	90.56	22	11	1.09648	0.7586	1.28233	0.8954	1.0082	0.96162
Q3ZAU5	Q3ZAU5_RAT	DDHD domain containing 1 OS=Rattus norvegicus GN=Ddhd1 PE=1 SV=1	2.46	28.89	2	2	0.847227	0.9376	0.824138	0.912	0.880241	0.0183502
Q3ZAU6	Q3ZAU6_RAT	Protein Rnf14 OS=Rattus norvegicus GN=Rnf14 PE=1 SV=1	4.07	25.68	2	2	1.05682	0.9908	1.02802	0.9638	1.00986	0.756473
Q3ZB97	Q3ZB97_RAT	AP complex subunit beta OS=Rattus norvegicus GN=Ap2b1 PE=1 SV=1	97.53	63.09	76	49	0.539511	0.6668	1.21339	1.5417	0.99035	0.967305
Q45QN0	Q45QN0_RAT	Guanine nucleotide binding protein alpha inhibiting 2 OS=Rattus norvegicus GN=Gnai2 PE=1 SV=1	20.69	75.21	25	10	0.847227	1.4859	1	1.6904	1.25588	0.298996
Q497B0	NIT2_RAT	Omega-amidase NIT2 OS=Rattus norvegicus GN=Nit2 PE=1 SV=1	15.44	70.29	8	8	1.61436	1.1272	1.14815	0.8091	1.1747	0.322351
Q498E0	TXD12_RAT	Thioredoxin domain-containing protein 12 OS=Rattus norvegicus GN=Txndc12 PE=2 SV=2	3.77	34.12	2	2	0.870964	0.9638	0.724436	0.8091	0.842075	0.0924022
Q498N4	Q498N4_RAT	Phosphatidylinositol binding clathrin assembly protein, isoform CRA_c OS=Rattus norvegicus GN=Picalm PE=1 SV=1	8	35.24	10	4	0.990832	1.028	0.981748	1.0186	1.00479	0.85899
Q498R7	CA123_RAT	UPF0587 protein C1orf123 homolog OS=Rattus norvegicus PE=2 SV=1	3.53	43.75	2	2	0.862979	0.9727	1.01859	1.1482	1.00062	0.993506
Q498T9	LRC8C_RAT	Volume-regulated anion channel subunit LRRC8C OS=Rattus norvegicus GN=Lrrc8c PE=1 SV=1	2	25.16	2	1	2.46604	0.9908	2.91072	1.1588	1.88159	0.0894614
Q499N5	ACSF2_RAT	Acyl-CoA synthetase family member 2, mitochondrial OS=Rattus norvegicus GN=Acsf2 PE=2 SV=1	14.37	45.53	8	8	0.831764	1.1803	0.717794	1.0471	0.944239	0.694503
Q499P2	Q499P2_RAT	Leukotriene A(4) hydrolase OS=Rattus norvegicus GN=Lta4h PE=1 SV=1	15.37	50.57	8	8	0.672977	0.7379	0.831764	0.9462	0.79721	0.141266
Q499Q2	Q499Q2_RAT	Protein Tpd52l1 OS=Rattus norvegicus GN=Tpd52l1 PE=2 SV=1	2.34	46.63	1	1	0.772681	0.8241	0.887156	0.9462	0.857534	0.493646
Q499Q4	Q499Q4_RAT	Phosphoglucomutase 1 OS=Rattus norvegicus GN=Pgm1 PE=1 SV=2	47.27	73.13	31	26	1.41906	0.9376	1.24738	0.8241	1.10704	0.527917
Q499T3	Q499T3_RAT	Sirpa protein OS=Rattus norvegicus GN=Sirpa PE=1 SV=1	22.88	46.2	15	12	1.10662	0.9204	1.10662	0.929	1.01566	0.857775
Q4AEF8	COPG1_RAT	Coatomer subunit gamma-1 OS=Rattus norvegicus GN=Copg1 PE=2 SV=1	8.29	32.61	8	4	1.2942	1.6749	1.09648	1.406	1.36789	0.170436
Q4FZT0	STML2_RAT	Stomatin-like protein 2, mitochondrial OS=Rattus norvegicus GN=Stoml2 PE=1 SV=1	15.46	69.97	8	8	0.801678	0.6486	1.35519	1.0666	0.968017	0.8577
Q4FZT9	PSMD2_RAT	26S proteasome non-ATPase regulatory subunit 2 OS=Rattus norvegicus GN=Psmd2 PE=1 SV=1	19.67	41.74	10	10	0.954993	1.2706	0.954993	1.2706	1.1128	0.535422
Q4FZU0	Q4FZU0_RAT	Acid phosphatase 6, lysophosphatidic OS=Rattus norvegicus GN=Acp6 PE=1 SV=1	4.95	35.59	3	3	1.23595	1.0765	1.52757	1.3677	1.30193	0.135805
Q4FZU2	K2C6A_RAT	Keratin, type II cytoskeletal 6A OS=Rattus norvegicus GN=Krt6a PE=1 SV=1	4	34.42	5	2	0.751623	0.3664	0.954993	0.4742	0.636804	0.0776567
Q4FZU8	FA65A_RAT	Protein FAM65A OS=Rattus norvegicus GN=Fam65a PE=1 SV=2	2	19.47	2	1	1	0.9376	0.794328	0.7379	0.867457	0.278079
Q4FZY0	EFHD2_RAT	EF-hand domain-containing protein D2 OS=Rattus norvegicus GN=Efhd2 PE=1 SV=1	20.45	60.25	12	10	1.33045	0.9638	1.45881	1.0568	1.20247	0.144208
Q4G017	NISCH_RAT	Nischarin OS=Rattus norvegicus GN=Nisch PE=2 SV=2	9.24	23.3	6	5	0.92045	0.7178	1.0666	0.8472	0.888011	0.376147
Q4G061	EIF3B_RAT	Eukaryotic translation initiation factor 3 subunit B OS=Rattus norvegicus GN=Eif3b PE=1 SV=1	4	23.09	2	2	0.765597	1.556	0.519996	1.0965	0.984523	0.964423
Q4G064	COQ5_RAT	2-methoxy-6-polyprenyl-1,4-benzoquinol methylase, mitochondrial OS=Rattus norvegicus GN=Coq5 PE=2 SV=1	2.81	29.36	3	3	0.912011	1.028	0.862979	0.9727	0.943922	0.266356
Q4G069	RMD1_RAT	Regulator of microtubule dynamics protein 1 OS=Rattus norvegicus GN=Rmdn1 PE=2 SV=1	4.04	50.32	3	2	1.19124	1.2474	1.1695	1.2246	1.20819	0.000411928
Q4G079	Q4G079_RAT	Protein Aimp1 OS=Rattus norvegicus GN=Aimp1 PE=1 SV=1	2.16	42.54	2	2	0.946237	1	1.02802	1.0864	1.01516	0.665701
Q4KLF8	ARPC5_RAT	Actin-related protein 2/3 complex subunit 5 OS=Rattus norvegicus GN=Arpc5 PE=1 SV=3	9.68	56.95	7	5	0.895365	1.1803	0.737904	0.9817	0.948817	0.729049
Q4KLI7	Q4KLI7_RAT	Protein Sf3a3 OS=Rattus norvegicus GN=Sf3a3 PE=1 SV=1	4.24	30.14	2	2	1.08643	1.2134	1.01859	1.1376	1.114	0.0641589
Q4KLZ3	Q4KLZ3_RAT	DAZ associated protein 1 OS=Rattus norvegicus GN=Dazap1 PE=1 SV=1	4.04	26.67	2	2	0.903649	0.9638	0.981748	1.0471	0.974074	0.442089
Q4KLZ6	TKFC_RAT	Triokinase/FMN cyclase OS=Rattus norvegicus GN=Tkfc PE=1 SV=1	5.86	24.74	4	3	0.963829	0.8318	0.972747	0.8472	0.903894	0.163213
Q4KM74	SC22B_RAT	Vesicle-trafficking protein SEC22b OS=Rattus norvegicus GN=Sec22b PE=1 SV=3	11.18	50.23	8	6	1	1.0375	0.981748	1.028	1.01181	0.496614
Q4KMA2	RD23B_RAT	UV excision repair protein RAD23 homolog B OS=Rattus norvegicus GN=Rad23b PE=1 SV=1	7.8	21.2	5	4	1.07647	1.5417	0.83946	1.2474	1.17626	0.304585
Q4QQS3	OSCP1_RAT	Protein OSCP1 OS=Rattus norvegicus GN=Oscp1 PE=2 SV=1	2.53	32.45	2	2	0.580764	0.7943	1.1272	1.5704	1.01817	0.92988
Q4QQS7	Q4QQS7_RAT	Protein Umps OS=Rattus norvegicus GN=Umps PE=1 SV=1	4.91	35.76	4	4	0.946237	0.9638	0.855067	0.871	0.909026	0.00666886
Q4QQT3	CELF1_RAT	CUGBP Elav-like family member 1 OS=Rattus norvegicus GN=Celf1 PE=2 SV=1	4	26.9	3	2	0.903649	0.7516	0.954993	0.7943	0.851135	0.036716
Q4QQV4	Q4QQV4_RAT	Dead end homolog 1 (Zebrafish) OS=Rattus norvegicus GN=Hars PE=1 SV=1	19.01	50.39	11	10	0.928966	0.929	0.887156	0.8872	0.908081	1.24176e-05
Q4QQV8	CHMP5_RAT	Charged multivesicular body protein 5 OS=Rattus norvegicus GN=Chmp5 PE=2 SV=1	2	42.92	1	1	0.879022	0.912	1.21339	1.2706	1.06875	0.462097
Q4QQW3	HOT_RAT	Hydroxyacid-oxoacid transhydrogenase, mitochondrial OS=Rattus norvegicus GN=Adhfe1 PE=1 SV=1	4.57	23.98	3	3	0.990832	0.929	0.630957	0.6138	0.791147	0.354253
Q4QQW8	PLBL2_RAT	Putative phospholipase B-like 2 OS=Rattus norvegicus GN=Plbd2 PE=1 SV=2	2.18	23.59	2	2	0.912011	1.0186	0.809096	0.8954	0.908777	0.0846383
Q4QR73	Q4QR73_RAT	DnaJ (Hsp40) homolog, subfamily A, member 4 OS=Rattus norvegicus GN=Dnaja4 PE=1 SV=1	4.29	32.79	2	2	1.11686	1.5849	0.474242	0.6252	0.950301	0.819663
Q4QRB4	TBB3_RAT	Tubulin beta-3 chain OS=Rattus norvegicus GN=Tubb3 PE=1 SV=1	26.77	83.33	318	15	0.862979	0.6792	1.28233	1.0471	0.967902	0.859016
Q4V7A0	WDR61_RAT	WD repeat-containing protein 61 OS=Rattus norvegicus GN=Wdr61 PE=1 SV=1	3.14	40.33	2	2	1.11686	1.0375	0.92045	0.8472	0.980503	0.745386
Q4V7C6	GUAA_RAT	GMP synthase [glutamine-hydrolyzing] OS=Rattus norvegicus GN=Gmps PE=1 SV=1	15.76	44.59	9	9	0.963829	0.929	1.00925	0.9727	0.968696	0.207434
Q4V7D2	ROGDI_RAT	Protein rogdi homolog OS=Rattus norvegicus GN=Rogdi PE=2 SV=1	13.57	50.17	9	7	0.77983	1.4997	0.619441	1.1169	1.00397	0.987618
Q4V7D4	Q4V7D4_RAT	Family with sequence similarity 126, member B OS=Rattus norvegicus GN=Fam126b PE=1 SV=1	8.17	36.18	4	4	0.981748	1.0186	1.02802	1.0666	1.02374	0.470772
Q4V7E8	LRRF2_RAT	Leucine-rich repeat flightless-interacting protein 2 OS=Rattus norvegicus GN=Lrrfip2 PE=1 SV=1	2.03	48.51	1	1	0.847227	0.9376	0.855067	0.9462	0.896524	0.0398765
Q4V7F2	CREL1_RAT	Cysteine-rich with EGF-like domain protein 1 OS=Rattus norvegicus GN=Creld1 PE=2 SV=1	6.24	14.52	4	3	1.15878	1.1482	1.03753	1.0186	1.09078	0.00609505
Q4V8E2	Q4V8E2_RAT	Proteasome (Prosome, macropain) 26S subunit, non-ATPase, 14 OS=Rattus norvegicus GN=Psmd14 PE=1 SV=1	8.32	48.39	5	4	1.59956	1.3804	0.809096	0.7178	1.12671	0.559792
Q4V8F9	HSDL2_RAT	Hydroxysteroid dehydrogenase-like protein 2 OS=Rattus norvegicus GN=Hsdl2 PE=2 SV=1	4.94	34.35	3	3	0.92045	0.9908	0.981748	1.0471	0.985024	0.608902
Q4V8H5	Q4V8H5_RAT	Aspartyl aminopeptidase OS=Rattus norvegicus GN=Dnpep PE=1 SV=1	20.2	56.63	12	10	0.809096	0.6427	1.18032	0.955	0.896779	0.530996
Q4V8I7	LRC8A_RAT	Volume-regulated anion channel subunit LRRC8A OS=Rattus norvegicus GN=Lrrc8a PE=1 SV=1	5.83	24.57	4	4	0.912011	0.9204	0.937562	0.9462	0.929043	0.000248481
Q4V8I9	Q4V8I9_RAT	Protein Ugp2 OS=Rattus norvegicus GN=Ugp2 PE=1 SV=1	23.14	60.83	13	11	0.972747	0.955	1.02802	1.0186	0.993591	0.650469
Q4V8K2	CTBL1_RAT	Beta-catenin-like protein 1 OS=Rattus norvegicus GN=Ctnnbl1 PE=1 SV=1	6.03	26.11	3	3	1.07647	0.9036	0.515229	0.4487	0.735998	0.0553284
Q4V8K5	BROX_RAT	BRO1 domain-containing protein BROX OS=Rattus norvegicus GN=Brox PE=2 SV=1	2.36	37.23	1	1	0.972747	1.2246	0.963829	1.2134	1.09364	0.390343
Q4VFZ4	Q4VFZ4_RAT	Katanin p80 WD40 repeat-containing subunit B1 OS=Rattus norvegicus GN=Katnb1 PE=2 SV=1	2.16	30.53	1	1	1.11686	1.3932	1.11686	1.3932	1.25503	0.158246
Q505I9	Q505I9_RAT	Epsin 2 OS=Rattus norvegicus GN=Epn2 PE=1 SV=1	14.19	31.72	9	8	1.02802	1.0375	0.963829	0.9638	0.998286	0.927983
Q505J8	SYFA_RAT	Phenylalanine--tRNA ligase alpha subunit OS=Rattus norvegicus GN=Farsa PE=1 SV=1	6.05	34.84	4	3	0.461318	1.1803	0.758578	1.9588	1.08975	0.831513
Q52KJ9	Q52KJ9_RAT	Protein Tmx1 OS=Rattus norvegicus GN=Tmx1 PE=1 SV=1	4.01	19.42	3	2	0.887156	1.1482	1.10662	1.4322	1.14355	0.304273
Q52KK3	S2551_RAT	Solute carrier family 25 member 51 OS=Rattus norvegicus GN=Slc25a51 PE=2 SV=1	2	22.82	1	1	0.855067	1.0375	0.772681	0.9376	0.900712	0.359321
Q561R9	LACB2_RAT	Beta-lactamase-like protein 2 OS=Rattus norvegicus GN=Lactb2 PE=2 SV=1	2	41.67	1	1	1.90546	0.9727	1.97697	1.0093	1.46611	0.120742
Q561S0	NDUAA_RAT	NADH dehydrogenase [ubiquinone] 1 alpha subcomplex subunit 10, mitochondrial OS=Rattus norvegicus GN=Ndufa10 PE=1 SV=1	23.77	84.79	22	13	1.10662	1.0471	1.15878	1.1272	1.10993	0.00299348
Q562C6	LZTL1_RAT	Leucine zipper transcription factor-like protein 1 OS=Rattus norvegicus GN=Lztfl1 PE=2 SV=1	3.19	48.16	2	2	1.1272	1.0375	1.1695	1.0666	1.1002	0.0117202
Q566C7	NUDT3_RAT	Diphosphoinositol polyphosphate phosphohydrolase 1 OS=Rattus norvegicus GN=Nudt3 PE=1 SV=1	4.98	51.19	3	3	1.02802	0.9638	0.711214	0.6607	0.840932	0.0443656
Q566D2	Q566D2_RAT	Protein Tigar OS=Rattus norvegicus GN=Tigar PE=2 SV=1	4.01	50	2	2	0.591562	1.0965	0.613762	1.4322	0.933506	0.875169
Q566E4	Q566E4_RAT	Heterogeneous nuclear ribonucleoprotein R OS=Rattus norvegicus GN=Hnrnpr PE=1 SV=1	6.09	45.89	4	3	0.809096	1.6293	0.879022	1.6293	1.23668	0.553782
Q568Z6	IST1_RAT	IST1 homolog OS=Rattus norvegicus GN=Ist1 PE=2 SV=1	8.67	26.5	4	4	0.981748	0.879	1.33045	1.1588	1.0875	0.500316
Q568Z9	PHYIP_RAT	Phytanoyl-CoA hydroxylase-interacting protein OS=Rattus norvegicus GN=Phyhip PE=2 SV=1	18.4	48.18	14	11	1.1272	1.0666	1.51356	1.4454	1.28819	0.0485123
Q56R17	Q56R17_RAT	Importin subunit alpha OS=Rattus norvegicus GN=Kpna4 PE=1 SV=1	10.5	35.32	5	5	1.00925	0.9204	0.816582	0.7311	0.869334	0.258825
Q56R18	Q56R18_RAT	Importin subunit alpha OS=Rattus norvegicus GN=Kpna3 PE=1 SV=1	6	23.99	5	3	0.903649	0.5916	1.39316	0.879	0.941852	0.770159
Q587K3	Q587K3_RAT	Potential RabGAP OS=Rattus norvegicus GN=Tbc1d10a PE=1 SV=1	2	23.37	1	1	0.672977	0.863	0.630957	0.8091	0.744009	0.0927106
Q58FK9	KAT3_RAT	Kynurenine--oxoglutarate transaminase 3 OS=Rattus norvegicus GN=Kyat3 PE=2 SV=1	6.11	33.26	5	5	0.824138	0.9036	0.751623	0.8395	0.829715	0.165526
Q5BJ93	Q5BJ93_RAT	Alpha-enolase OS=Rattus norvegicus GN=Eno1 PE=1 SV=2	80.84	93.55	154	44	1.38038	0.492	1.36773	0.5152	0.938828	0.872491
Q5BJR4	PRUN2_RAT	Protein prune homolog 2 OS=Rattus norvegicus GN=Prune2 PE=1 SV=1	2.03	25.47	1	1	0.981748	1.0666	0.816582	0.8872	0.938033	0.350954
Q5BJS4	FUND1_RAT	FUN14 domain-containing protein 1 OS=Rattus norvegicus GN=Fundc1 PE=1 SV=1	1.6	33.55	1	1	1.80302	0.8954	1.01859	0.5058	1.0557	0.871386
Q5BJT1	AN34A_RAT	Ankyrin repeat domain-containing protein 34A OS=Rattus norvegicus GN=Ankrd34a PE=1 SV=1	2.01	25.86	1	1	0.711214	0.8166	0.824138	0.9376	0.822388	0.0116032
Q5BJT7	CCD93_RAT	Coiled-coil domain-containing protein 93 OS=Rattus norvegicus GN=Ccdc93 PE=1 SV=1	2.37	36.41	3	3	1.21339	0.929	1.24738	0.9462	1.08399	0.479724
Q5BJT9	Q5BJT9_RAT	Creatine kinase, mitochondrial 1, ubiquitous OS=Rattus norvegicus GN=Ckmt1b PE=1 SV=1	37.89	78.47	60	24	1.20226	0.879	1.30617	0.9638	1.08781	0.427476
Q5BJU7	WASF1_RAT	Wiskott-Aldrich syndrome protein family member 1 OS=Rattus norvegicus GN=Wasf1 PE=1 SV=1	22.25	41.14	13	12	0.704693	0.8017	0.895365	1	0.850439	0.0196177
Q5BJX0	NTM1A_RAT	N-terminal Xaa-Pro-Lys N-methyltransferase 1 OS=Rattus norvegicus GN=Ntmt1 PE=2 SV=3	2	14.35	1	1	1.0666	0.8872	1.2942	1.0765	1.08112	0.460476
Q5BK18	NARFL_RAT	Cytosolic Fe-S cluster assembly factor NARFL OS=Rattus norvegicus GN=Narfl PE=2 SV=1	2	25	1	1	0.37325	0.6982	1.04713	1.9588	1.01934	0.951361
Q5BK47	Q5BK47_RAT	Oxysterol-binding protein OS=Rattus norvegicus GN=Osbpl2 PE=1 SV=1	4.02	43.89	3	2	1.23595	1	1.2942	1.0375	1.14191	0.481626
Q5BK63	NDUA9_RAT	NADH dehydrogenase [ubiquinone] 1 alpha subcomplex subunit 9, mitochondrial OS=Rattus norvegicus GN=Ndufa9 PE=1 SV=2	25.88	62.6	21	15	1.03753	1.0864	0.801678	0.7943	0.929977	0.710709
Q5BK81	PTGR2_RAT	Prostaglandin reductase 2 OS=Rattus norvegicus GN=Ptgr2 PE=2 SV=2	19.07	52.14	13	11	0.751623	0.7798	1.0666	1.0864	0.921105	0.469013
Q5BKC9	NGEF_RAT	Ephexin-1 OS=Rattus norvegicus GN=Ngef PE=1 SV=2	4.54	44.37	3	3	1.02802	0.9817	0.963829	0.929	0.975636	0.736344
Q5D023	Q5D023_RAT	Cytoplasmic dynein 1 light intermediate chain 2 OS=Rattus norvegicus GN=Dync1li2 PE=1 SV=1	6	38.01	3	3	0.879022	1	0.83946	0.955	0.918371	0.104232
Q5D059	Q5D059_RAT	Heterogeneous nuclear ribonucleoprotein K OS=Rattus norvegicus GN=Hnrnpk PE=1 SV=1	24.25	61.85	17	13	1.15878	0.8395	1.33045	0.9908	1.07988	0.514085
Q5EB77	RAB18_RAT	Ras-related protein Rab-18 OS=Rattus norvegicus GN=Rab18 PE=2 SV=1	13.29	73.79	7	7	1.24738	1.1169	0.751623	0.6252	0.935276	0.661772
Q5EB81	NB5R1_RAT	NADH-cytochrome b5 reductase 1 OS=Rattus norvegicus GN=Cyb5r1 PE=2 SV=1	9.91	35.41	7	5	0.972747	0.9376	1.00925	0.9817	0.975325	0.282577
Q5EBD0	Q5EBD0_RAT	SEC14-like 2 (S. cerevisiae) OS=Rattus norvegicus GN=Sec14l2 PE=1 SV=1	15.56	47.64	11	8	0.946237	1	0.981748	1.0375	0.991371	0.695092
Q5EGY4	YKT6_RAT	Synaptobrevin homolog YKT6 OS=Rattus norvegicus GN=Ykt6 PE=1 SV=1	11.32	63.64	6	6	0.824138	1.1588	0.586138	0.8091	0.844544	0.305507
Q5FVC2	ARHG2_RAT	Rho guanine nucleotide exchange factor 2 OS=Rattus norvegicus GN=Arhgef2 PE=1 SV=1	16.18	42.74	12	9	1.00925	1.406	0.847227	1.1588	1.10532	0.622994
Q5FVF3	Q5FVF3_RAT	Golgi associated, gamma adaptin ear containing, ARF binding protein 1 OS=Rattus norvegicus GN=Gga1 PE=1 SV=1	2.72	19.93	2	2	0.990832	1.1169	0.981748	1.1066	1.04902	0.425227
[truncated: 594 more rows]

## Sheet: Anx-Sus
Uniprot accession	Uniprot ID	Protein description	Unused score	Protein coverage (%)	Peptides	Unique peptides	117/113 ratio	117/114 ratio	118/113 ratio	118/114 ratio	Average ratio	P-value
A0A0A6YYM0	A0A0A6YYM0_RAT	Long-chain-fatty-acid--CoA ligase 6 OS=Rattus norvegicus GN=Acsl6 PE=1 SV=2	31.89	49.31	18	16	1.58489	1.5276	1.75388	1.7061	1.64312	0.00136465
A0A0F7RQJ6	A0A0F7RQJ6_RAT	D-dopachrome decarboxylase OS=Rattus norvegicus GN=Ddt PE=1 SV=1	13.22	79.66	12	7	0.539511	0.7244	0.608135	0.8166	0.672161	0.0244051
A0A0G2JSM7	A0A0G2JSM7_RAT	Adducin 1 (Alpha), isoform CRA_b OS=Rattus norvegicus GN=Add1 PE=1 SV=1	42.61	50.61	28	20	1.24738	1.5417	1.35519	1.6444	1.44717	0.0296111
A0A0G2JSQ1	A0A0G2JSQ1_RAT	Beta-synuclein OS=Rattus norvegicus GN=Sncb PE=1 SV=1	8.46	58.96	10	4	0.636796	0.6252	0.346737	0.3436	0.488083	0.000746844
A0A0G2JSS1	A0A0G2JSS1_RAT	Integrin-linked kinase-associated serine/threonine phosphatase 2C OS=Rattus norvegicus GN=Ilkap PE=1 SV=1	2.02	44.9	1	1	0.685488	0.631	0.549541	0.5058	0.592957	1.90348e-06
A0A0G2JT63	A0A0G2JT63_RAT	Protein Cyfip2 OS=Rattus norvegicus GN=Cyfip2 PE=1 SV=1	9.15	38.88	14	4	1.22462	1.2359	1.23595	1.2474	1.23597	0.00218298
A0A0G2JUX5	A0A0G2JUX5_RAT	Transcriptional activator protein Pur-beta OS=Rattus norvegicus GN=Purb PE=1 SV=1	9.45	49.84	8	5	0.737904	0.5861	0.737904	0.5808	0.660677	0.0273033
A0A0G2JVG3	A0A0G2JVG3_RAT	Pyruvate kinase OS=Rattus norvegicus GN=Pkm PE=1 SV=1	6	87.32	106	3	1.33045	1.4322	1.41906	1.556	1.43443	0.000357876
A0A0G2K151	A0A0G2K151_RAT	Apolipoprotein E OS=Rattus norvegicus GN=Apoe PE=1 SV=1	28.59	61	26	15	0.737904	0.7379	0.679204	0.6792	0.708552	0.000112368
A0A0G2K1M2	A0A0G2K1M2_RAT	Disks large homolog 1 OS=Rattus norvegicus GN=Dlg1 PE=1 SV=1	6.96	37.62	5	3	0.619441	0.5395	0.787046	0.6668	0.653197	0.00505222
A0A0G2K2L8	A0A0G2K2L8_RAT	Peripheral plasma membrane protein CASK OS=Rattus norvegicus GN=Cask PE=1 SV=1	8.1	41.91	5	5	1.34276	1.2589	1.5417	1.4997	1.41077	0.0429008
A0A0G2K2T2	A0A0G2K2T2_RAT	Protein Fam73a OS=Rattus norvegicus GN=Fam73a PE=4 SV=1	2	17	1	1	1.57036	1.3804	1.36773	1.2134	1.38297	0.000217899
A0A0G2K6I0	A0A0G2K6I0_RAT	Uncharacterized protein OS=Rattus norvegicus GN=LOC691716 PE=3 SV=1	4.07	51.18	3	2	0.474242	0.787	0.380189	0.6252	0.566658	0.0128817
A0A0G2KAM3	A0A0G2KAM3_RAT	Pyruvate dehydrogenase E1 component subunit beta, mitochondrial OS=Rattus norvegicus GN=Pdhb PE=1 SV=1	23.57	63.12	48	12	2.12814	1.5996	2.44343	1.7865	1.98942	0.00583389
A0A0G2KAW7	A0A0G2KAW7_RAT	Eukaryotic translation initiation factor 4H OS=Rattus norvegicus GN=Eif4h PE=1 SV=1	12.05	82.25	6	6	0.591562	0.4571	0.469894	0.3767	0.473814	0.00289452
A0A0G2KBC7	A0A0G2KBC7_RAT	ATP-dependent 6-phosphofructokinase OS=Rattus norvegicus GN=Pfkm PE=1 SV=1	41.7	56.87	36	20	1.24738	1.4723	1.28233	1.5276	1.3824	0.0189268
A0A0H2UH94	A0A0H2UH94_RAT	GRIP and coiled-coil domain-containing protein 2 OS=Rattus norvegicus GN=Gcc2 PE=1 SV=1	1.67	30.22	1	1	1.25892	1.4997	1.27057	1.5136	1.3857	0.0121934
A0A0H2UHN2	A0A0H2UHN2_RAT	Isopentenyl-diphosphate Delta-isomerase 1 OS=Rattus norvegicus GN=Idi1 PE=1 SV=1	2.67	35.34	2	2	0.691831	0.6607	0.691831	0.6607	0.676265	0.000211154
A0A0H2UHX3	A0A0H2UHX3_RAT	40S ribosomal protein S4 OS=Rattus norvegicus GN=Rps4x PE=1 SV=1	8.52	45.52	7	5	0.37325	0.4285	0.619441	0.7112	0.533098	4.78459e-05
B0BMX3	B0BMX3_RAT	Protein S100a16 OS=Rattus norvegicus GN=S100a16 PE=1 SV=1	3.67	32.52	2	2	0.564937	0.8091	0.529663	0.7656	0.667325	0.0192622
B0BN81	B0BN81_RAT	40S ribosomal protein S5 OS=Rattus norvegicus GN=Rps5 PE=1 SV=1	6.07	51.47	4	3	0.648634	0.631	0.758578	0.7379	0.694028	8.43848e-07
B0BND0	ENPP6_RAT	Ectonucleotide pyrophosphatase/phosphodiesterase family member 6 OS=Rattus norvegicus GN=Enpp6 PE=1 SV=1	9.67	37.27	6	6	0.666807	0.7656	0.698232	0.8241	0.738685	0.0330846
B0BNE5	ESTD_RAT	S-formylglutathione hydrolase OS=Rattus norvegicus GN=Esd PE=2 SV=1	11.61	59.22	12	7	0.648634	0.5916	0.831764	0.7311	0.700775	4.13861e-05
B1WBM0	B1WBM0_RAT	Tetraspanin OS=Rattus norvegicus GN=Cd9 PE=1 SV=1	5.69	26.55	7	3	0.57544	0.597	0.77983	0.8166	0.692217	2.19561e-05
B1WC03	B1WC03_RAT	Protein Aar2 OS=Rattus norvegicus GN=Aar2 PE=1 SV=1	3.35	21.88	2	2	1.35519	1.5996	1.36773	1.6144	1.48423	0.0206885
B2RYQ2	B2RYQ2_RAT	Protein Ppp2r4 OS=Rattus norvegicus GN=Ppp2r4 PE=1 SV=1	10.85	57.28	11	8	0.487529	0.5861	0.654636	0.787	0.628816	0.000258067
B2RYS2	B2RYS2_RAT	Cytochrome b-c1 complex subunit 7 OS=Rattus norvegicus GN=Uqcrb PE=1 SV=1	5.95	65.77	5	3	0.717794	0.7586	0.660694	0.6918	0.707222	0.000340507
B2RYU2	B2RYU2_RAT	Protein LOC102555453 OS=Rattus norvegicus GN=Rpl12 PE=1 SV=1	10.93	73.33	8	6	0.524808	0.5445	0.648634	0.6607	0.59466	0.00143831
B3DM95	B3DM95_RAT	Parathymosin OS=Rattus norvegicus GN=Ptms PE=1 SV=1	2	34.31	1	1	0.515229	0.5495	0.346737	0.3733	0.446191	8.30362e-06
B5DEM5	B5DEM5_RAT	60S ribosomal protein L14 OS=Rattus norvegicus GN=Rpl14 PE=2 SV=1	4.13	35.16	2	2	0.151356	0.1225	0.296483	0.2312	0.200385	0.000278906
B5DF65	B5DF65_RAT	Biliverdin reductase B (Flavin reductase (NADPH)) OS=Rattus norvegicus GN=Blvrb PE=1 SV=1	7.46	70.87	6	4	0.77983	0.52	0.608135	0.3802	0.572041	0.00200476
B5DFD8	B5DFD8_RAT	SH3 domain-binding glutamic acid-rich-like protein OS=Rattus norvegicus GN=Sh3bgrl PE=1 SV=1	5.14	84.21	4	3	0.685488	0.6855	0.564937	0.5754	0.627831	0.0192854
D3Z9H2	D3Z9H2_RAT	Hyaluronan and proteoglycan link protein 4 (Predicted) OS=Rattus norvegicus GN=Hapln4 PE=4 SV=1	16.47	59.25	10	10	0.580764	0.5861	0.765597	0.7798	0.678065	0.00769314
D3ZAI6	D3ZAI6_RAT	Protein Nt5dc3 OS=Rattus norvegicus GN=Nt5dc3 PE=1 SV=2	29.8	64.29	15	14	1.34276	1.6293	1.51356	1.8365	1.58053	0.000129671
D3ZBL5	D3ZBL5_RAT	Type I inositol 3,4-bisphosphate 4-phosphatase OS=Rattus norvegicus GN=Inpp4a PE=1 SV=3	18.67	34.4	11	9	0.787046	0.6427	0.809096	0.6607	0.724885	0.00162712
D3ZCD4	D3ZCD4_RAT	Phosphatidylinositol transfer protein beta isoform OS=Rattus norvegicus GN=Pitpnb PE=1 SV=3	2	44.12	7	2	0.691831	0.787	0.619441	0.7047	0.700743	3.04533e-05
D3ZER6	D3ZER6_RAT	Protein Tnpo2 OS=Rattus norvegicus GN=Tnpo2 PE=1 SV=2	8.3	20.81	8	8	1.94089	1.9055	1.94089	1.9055	1.92319	1.14276e-06
D3ZFY8	D3ZFY8_RAT	Protein LOC100912618 OS=Rattus norvegicus GN=LOC100912618 PE=1 SV=1	10.33	85.71	6	5	0.519996	0.3499	0.731139	0.52	0.530259	0.00107976
D3ZG43	D3ZG43_RAT	NADH dehydrogenase (Ubiquinone) Fe-S protein 3 (Predicted), isoform CRA_c OS=Rattus norvegicus GN=Ndufs3 PE=1 SV=1	17.65	57.95	13	9	1.7378	1.2474	1.78649	1.2823	1.5135	0.0161148
D3ZHL1	D3ZHL1_RAT	Kinase suppressor of ras 1 (Predicted) OS=Rattus norvegicus GN=Ksr1 PE=1 SV=2	2.03	38.85	1	1	0.559758	0.6138	0.751623	0.8241	0.68732	0.0060534
D3ZIT4	D3ZIT4_RAT	Anaphase promoting complex subunit 7 (Predicted) OS=Rattus norvegicus GN=Anapc7 PE=1 SV=1	1.47	35.04	1	1	0.731139	0.7447	0.666807	0.6792	0.705461	0.00333986
D3ZJ91	D3ZJ91_RAT	DDHD domain containing 2 OS=Rattus norvegicus GN=Ddhd2 PE=1 SV=2	4.32	30.76	3	3	0.751623	0.8017	0.544503	0.5916	0.672356	0.0130773
D3ZJR1	D3ZJR1_RAT	Protein Eps15l1 OS=Rattus norvegicus GN=Eps15l1 PE=1 SV=3	21.03	34.21	12	11	0.801678	0.8318	0.591562	0.6252	0.71256	0.0248644
D3ZM09	D3ZM09_RAT	Protein Sars2 OS=Rattus norvegicus GN=Sars2 PE=1 SV=1	6.01	43.05	4	4	1.40605	1.406	1.39316	1.3932	1.3996	0.0253996
D3ZNQ6	D3ZNQ6_RAT	Protein Ube2m OS=Rattus norvegicus GN=Ube2m PE=1 SV=1	10.63	57.38	6	6	0.816582	0.7047	0.772681	0.6607	0.738666	0.000789324
D3ZPP2	D3ZPP2_RAT	Protein Arl8a OS=Rattus norvegicus GN=Arl8a PE=1 SV=1	4	44.62	5	3	1.59956	2.0701	1.21339	1.5704	1.61336	0.00375226
D3ZR52	D3ZR52_RAT	Protein Lpcat4 OS=Rattus norvegicus GN=Lpcat4 PE=4 SV=3	4	14.18	2	2	1.28233	2.0512	1.2942	2.0512	1.66973	0.0233145
D4A648	D4A648_RAT	Protein Stk4 OS=Rattus norvegicus GN=Stk4 PE=1 SV=1	2.01	31.42	1	1	0.660694	0.5702	0.625173	0.5395	0.598892	1.56646e-06
D4A6G6	D4A6G6_RAT	Protein LOC100362339 OS=Rattus norvegicus GN=LOC100362339 PE=4 SV=1	9.44	76.55	6	5	0.758578	0.8318	0.564937	0.6081	0.690854	0.00261742
D4ADD3	D4ADD3_RAT	Protein Hecw2 OS=Rattus norvegicus GN=Hecw2 PE=1 SV=1	3.44	23.95	2	2	0.794328	0.7447	0.831764	0.7798	0.787648	0.000518863
F1LMV9	F1LMV9_RAT	Coronin OS=Rattus norvegicus GN=Coro2b PE=3 SV=3	2.2	20.83	2	2	1.85353	1.8365	1.87068	1.7539	1.82865	0.00111305
F1LNF0	F1LNF0_RAT	Protein Myh14 OS=Rattus norvegicus GN=Myh14 PE=1 SV=1	5.59	44.95	9	5	1.55597	1.2359	1.92309	1.4859	1.55021	0.0147333
F1LNT3	F1LNT3_RAT	Protein R3hdm1 OS=Rattus norvegicus GN=R3hdm1 PE=1 SV=1	3.5	13.77	2	2	0.731139	0.787	0.539511	0.5808	0.659612	0.000151528
F1LP82	F1LP82_RAT	Ras-related protein Rab-2A OS=Rattus norvegicus GN=Rab2a PE=1 SV=3	14.61	84.47	13	7	1.24738	1.2023	1.35519	1.3183	1.28079	0.00163852
F1LPF6	F1LPF6_RAT	Calcium-transporting ATPase OS=Rattus norvegicus GN=Atp2a2 PE=1 SV=3	30.45	37.1	19	14	1.51356	2.0893	1.25892	1.7378	1.6499	0.0165951
F1LRT9	F1LRT9_RAT	Cytoplasmic dynein 1 heavy chain 1 OS=Rattus norvegicus GN=Dync1h1 PE=1 SV=3	70.61	41.31	49	43	1.8197	1.9588	2.44343	2.6792	2.22528	0.000227803
F1LUT4	F1LUT4_RAT	Phospholipid-transporting ATPase OS=Rattus norvegicus GN=Atp8a1 PE=1 SV=3	4.37	23.05	4	4	0.794328	0.7943	0.751623	0.7516	0.772963	1.11811e-05
F1M2E9	F1M2E9_RAT	60S ribosomal protein L13 OS=Rattus norvegicus GN=LOC100361259 PE=3 SV=3	6.13	44.76	4	4	0.744732	0.7943	0.60256	0.6368	0.694598	2.25995e-05
F1M5M9	F1M5M9_RAT	Protein Srgap3 OS=Rattus norvegicus GN=Srgap3 PE=1 SV=2	7.43	33.76	5	5	1.95885	1.4723	1.64437	1.2023	1.56945	0.00391899
F1M7K7	F1M7K7_RAT	Voltage-dependent calcium channel gamma subunit OS=Rattus norvegicus GN=Cacng8 PE=1 SV=1	9.21	45.61	6	5	0.787046	0.6982	0.444631	0.413	0.585719	0.00111313
F1M8G9	F1M8G9_RAT	Protein Ncam2 OS=Rattus norvegicus GN=Ncam2 PE=1 SV=2	6	31.62	6	4	1.55597	1.9953	1.30617	1.7061	1.64088	0.00195919
F1M8L9	F1M8L9_RAT	Protein Rapgef1 OS=Rattus norvegicus GN=Rapgef1 PE=1 SV=3	2.01	18.83	1	1	1.38038	1.5276	1.28233	1.4322	1.40563	0.000428632
F7EYB9	F7EYB9_RAT	Protein Omg OS=Rattus norvegicus GN=Omg PE=4 SV=1	9.76	32.96	6	4	0.636796	0.5754	0.597035	0.5808	0.597508	0.00391169
G3V6H0	G3V6H0_RAT	Protein LOC100363782 OS=Rattus norvegicus GN=LOC100363782 PE=4 SV=1	6.06	85.57	23	3	1.78649	1.406	1.6293	1.2706	1.5231	0.0129001
G3V6U9	G3V6U9_RAT	Protein Setd3 OS=Rattus norvegicus GN=Setd3 PE=1 SV=1	4.02	29.53	2	2	1.38038	1.406	1.44544	1.4723	1.42603	0.00515717
G3V792	G3V792_RAT	Cytoplasmic dynein 1 intermediate chain 1 OS=Rattus norvegicus GN=Dync1i1 PE=1 SV=3	15.25	36.86	7	7	1.45881	1.6144	1.40605	1.556	1.50882	0.000172097
G3V7I7	G3V7I7_RAT	Protein Lrrc40 OS=Rattus norvegicus GN=Lrrc40 PE=1 SV=3	6.84	37.38	5	4	0.519996	0.6792	0.461318	0.6368	0.574328	0.000365143
G3V7U8	G3V7U8_RAT	Actin-related protein 2/3 complex subunit 5 OS=Rattus norvegicus GN=Arpc5l PE=1 SV=2	6.48	71.9	5	4	1.25892	1.3062	1.25892	1.3062	1.28256	0.0276762
G3V826	G3V826_RAT	Transketolase OS=Rattus norvegicus GN=Tkt PE=1 SV=1	48.6	65.95	35	24	1.36773	1.5136	1.85353	2.0137	1.68714	0.00391057
G3V827	G3V827_RAT	Cysteine conjugate-beta lyase 1, isoform CRA_a OS=Rattus norvegicus GN=Kyat1 PE=1 SV=1	2	16.19	2	2	1.24738	1.2706	1.25892	1.2706	1.26188	7.00768e-09
G3V8V3	G3V8V3_RAT	Alpha-1,4 glucan phosphorylase OS=Rattus norvegicus GN=Pygm PE=1 SV=1	51.26	70.55	51	27	1.24738	1.3062	1.43219	1.4723	1.36452	0.0110692
G3V8Y9	G3V8Y9_RAT	Glutamate receptor 3 OS=Rattus norvegicus GN=Gria3 PE=3 SV=3	1.76	34.57	6	1	1.33045	1.9055	1.40605	1.9055	1.63688	0.0132018
G3V9U0	G3V9U0_RAT	Acyl-CoA synthetase short-chain family member 2 (Predicted) OS=Rattus norvegicus GN=Acss2 PE=1 SV=1	4.91	31.67	3	3	1.47231	1.2942	1.48594	1.3305	1.39574	0.00369551
H1UBN0	CPNE7_RAT	Copine-7 OS=Rattus norvegicus GN=Cpne7 PE=1 SV=1	16.85	40.29	11	8	1.22462	1.5276	1.36773	1.7061	1.45651	0.00532911
M0R735	M0R735_RAT	Heterogeneous nuclear ribonucleoprotein Q OS=Rattus norvegicus GN=Syncrip PE=1 SV=2	9.13	48.22	5	5	1.57036	1.5996	1.22462	1.2589	1.41337	0.0200744
M0R776	M0R776_RAT	Protein Mrps36 OS=Rattus norvegicus GN=Mrps36 PE=1 SV=1	1.54	27.18	1	1	0.809096	0.8166	0.597035	0.6081	0.707708	0.00104879
M0RAP5	M0RAP5_RAT	Protein Sbf1 OS=Rattus norvegicus GN=Sbf1 PE=1 SV=1	32.29	34.34	19	17	1.64437	1.6749	1.58489	1.5996	1.62594	0.00313755
O35244	PRDX6_RAT	Peroxiredoxin-6 OS=Rattus norvegicus GN=Prdx6 PE=1 SV=3	26.52	81.7	28	14	0.765597	0.6792	0.704693	0.6194	0.692222	0.0074228
P00388	NCPR_RAT	NADPH--cytochrome P450 reductase OS=Rattus norvegicus GN=Por PE=1 SV=3	18.07	43.36	13	10	0.549541	0.8017	0.57544	0.8017	0.682095	0.00595838
P01830	THY1_RAT	Thy-1 membrane glycoprotein OS=Rattus norvegicus GN=Thy1 PE=1 SV=1	6.31	39.13	6	3	0.461318	0.3404	0.809096	0.6026	0.553353	0.0080315
P03994	HPLN1_RAT	Hyaluronan and proteoglycan link protein 1 OS=Rattus norvegicus GN=Hapln1 PE=1 SV=2	25.92	69.49	17	13	0.448745	0.4446	0.387258	0.4055	0.421526	0.000642019
P06687	AT1A3_RAT	Sodium/potassium-transporting ATPase subunit alpha-3 OS=Rattus norvegicus GN=Atp1a3 PE=1 SV=2	128.15	66.24	164	64	1.94089	1.6904	1.78649	1.5276	1.73634	0.00624138
P08426	TRY3_RAT	Cationic trypsin-3 OS=Rattus norvegicus GN=Try3 PE=2 SV=1	6.02	45.34	6	4	1.6293	1.7219	1.23595	1.3062	1.47334	0.00153908
P11980	KPYM_RAT	Pyruvate kinase PKM OS=Rattus norvegicus GN=Pkm PE=1 SV=3	91.83	90.4	120	48	2.53513	2.0324	2.44343	1.9409	2.23796	3.65536e-06
P20595	GCYB1_RAT	Guanylate cyclase soluble subunit beta-1 OS=Rattus norvegicus GN=Gucy1b3 PE=1 SV=2	6.93	41.84	4	4	2.05116	2.208	2.208	2.3768	2.21099	2.29083e-06
P24155	THOP1_RAT	Thimet oligopeptidase OS=Rattus norvegicus GN=Thop1 PE=1 SV=4	35.2	55.02	18	17	0.630957	0.597	0.737904	0.6855	0.66284	0.00324967
P31044	PEBP1_RAT	Phosphatidylethanolamine-binding protein 1 OS=Rattus norvegicus GN=Pebp1 PE=1 SV=3	22.49	93.58	28	11	0.831764	0.8017	0.554626	0.5598	0.686972	0.0158223
P31421	GRM2_RAT	Metabotropic glutamate receptor 2 OS=Rattus norvegicus GN=Grm2 PE=1 SV=1	2.02	35.78	1	1	1.20226	1.2359	1.43219	1.4723	1.33566	0.000439283
P35213	1433B_RAT	14-3-3 protein beta/alpha OS=Rattus norvegicus GN=Ywhab PE=1 SV=3	15.2	79.27	38	10	0.679204	0.6486	0.77983	0.7516	0.714808	3.1884e-07
P37361	MT3_RAT	Metallothionein-3 OS=Rattus norvegicus GN=Mt3 PE=2 SV=1	1.96	30.3	1	1	0.704693	0.8318	0.711214	0.8318	0.769877	0.023633
P37377	SYUA_RAT	Alpha-synuclein OS=Rattus norvegicus GN=Snca PE=1 SV=1	21.96	64.29	18	11	0.564937	0.5649	0.334195	0.3311	0.448783	0.000553884
P49242	RS3A_RAT	40S ribosomal protein S3a OS=Rattus norvegicus GN=Rps3a PE=1 SV=2	7.71	46.21	5	4	0.586138	0.5495	0.77983	0.7379	0.663342	0.00208559
P56574	IDHP_RAT	Isocitrate dehydrogenase [NADP], mitochondrial OS=Rattus norvegicus GN=Idh2 PE=1 SV=2	21.15	56.64	16	11	1.33045	1.2589	1.30617	1.2589	1.28861	0.0376206
P60123	RUVB1_RAT	RuvB-like 1 OS=Rattus norvegicus GN=Ruvbl1 PE=1 SV=1	11.46	37.5	10	7	1.61436	1.2474	1.67494	1.2589	1.4489	0.00477234
P61589	RHOA_RAT	Transforming protein RhoA OS=Rattus norvegicus GN=Rhoa PE=1 SV=1	8.14	83.42	11	5	0.376704	0.3221	0.564937	0.4875	0.43781	1.00191e-05
P61765	STXB1_RAT	Syntaxin-binding protein 1 OS=Rattus norvegicus GN=Stxbp1 PE=1 SV=1	71.81	85.02	84	35	1.31826	1.2823	2.208	2.1281	1.73417	0.00181691
P62744	AP2S1_RAT	AP-2 complex subunit sigma OS=Rattus norvegicus GN=Ap2s1 PE=1 SV=1	6.3	47.89	4	3	0.461318	0.6081	0.57544	0.7727	0.604389	0.0156603
P62815	VATB2_RAT	V-type proton ATPase subunit B, brain isoform OS=Rattus norvegicus GN=Atp6v1b2 PE=1 SV=1	70.52	93.15	113	36	1.99526	1.4859	2.05116	1.4454	1.74443	0.00713984
P63319	KPCG_RAT	Protein kinase C gamma type OS=Rattus norvegicus GN=Prkcg PE=1 SV=1	40.75	65.57	30	21	1.72187	2.7542	2.46604	4.0179	2.74	0.00150114
P70580	PGRC1_RAT	Membrane-associated progesterone receptor component 1 OS=Rattus norvegicus GN=Pgrmc1 PE=1 SV=3	10.15	58.97	5	5	0.744732	0.7379	0.679204	0.6792	0.710259	6.6368e-08
P81155	VDAC2_RAT	Voltage-dependent anion-selective channel protein 2 OS=Rattus norvegicus GN=Vdac2 PE=1 SV=2	27.74	70.51	23	14	1.47231	1.2246	1.94089	1.6144	1.56305	0.00475736
P82471	GNAQ_RAT	Guanine nucleotide-binding protein G(q) subunit alpha OS=Rattus norvegicus GN=Gnaq PE=2 SV=2	27.33	74.93	20	14	0.731139	0.5916	0.711214	0.5346	0.642138	0.0095918
P85845	FSCN1_RAT	Fascin OS=Rattus norvegicus GN=Fscn1 PE=1 SV=2	29.38	65.31	18	16	1.69044	1.803	1.36773	1.4588	1.57999	0.00718487
Q03344	ATIF1_RAT	ATPase inhibitor, mitochondrial OS=Rattus norvegicus GN=Atpif1 PE=3 SV=2	2.52	33.64	2	2	0.717794	0.7244	0.660694	0.673	0.693972	0.000176236
Q05982	NDKA_RAT	Nucleoside diphosphate kinase A OS=Rattus norvegicus GN=Nme1 PE=1 SV=1	7.65	92.76	16	4	0.751623	0.673	0.765597	0.6918	0.720505	0.000475026
Q08163	CAP1_RAT	Adenylyl cyclase-associated protein 1 OS=Rattus norvegicus GN=Cap1 PE=1 SV=3	28.44	63.08	25	15	1.51356	1.7701	1.28233	1.4997	1.51642	0.000816455
Q1WIM2	CADM2_RAT	Cell adhesion molecule 2 OS=Rattus norvegicus GN=Cadm2 PE=1 SV=2	13.72	43.45	11	7	0.60256	0.6792	0.559758	0.631	0.618129	4.2995e-05
Q32PX2	AIMP2_RAT	Aminoacyl tRNA synthase complex-interacting multifunctional protein 2 OS=Rattus norvegicus GN=Aimp2 PE=2 SV=1	4.18	33.44	2	2	0.648634	0.6486	0.751623	0.7586	0.701864	0.0179781
Q32PX6	Q32PX6_RAT	Protein Rhog OS=Rattus norvegicus GN=Rhog PE=1 SV=1	10.47	55.5	5	5	0.698232	0.6982	0.744732	0.7516	0.723191	0.00932689
Q4QQS3	OSCP1_RAT	Protein OSCP1 OS=Rattus norvegicus GN=Oscp1 PE=2 SV=1	2.53	32.45	2	2	1.5417	1.9588	1.77011	2.208	1.86965	0.00103241
Q5M9H7	Q5M9H7_RAT	DnaJ (Hsp40) homolog, subfamily A, member 2 OS=Rattus norvegicus GN=Dnaja2 PE=1 SV=1	13.18	54.85	9	7	0.619441	0.6081	0.816582	0.8091	0.713306	2.05669e-05
Q5RK25	Q5RK25_RAT	Phosphomannomutase OS=Rattus norvegicus GN=Pmm1 PE=1 SV=1	2.15	35.11	3	2	0.519996	0.6026	0.685488	0.787	0.648771	0.0025573
Q5RKI0	WDR1_RAT	WD repeat-containing protein 1 OS=Rattus norvegicus GN=Wdr1 PE=1 SV=3	35.87	59.57	21	17	1.40605	1.4454	1.25892	1.2942	1.35114	3.24062e-05
Q5U2X8	Q5U2X8_RAT	Acyl-CoA thioesterase 9 OS=Rattus norvegicus GN=Acot9 PE=1 SV=1	12.71	46.01	8	7	1.21339	1.4997	1.43219	1.7378	1.47077	0.00229718
Q5U318	PEA15_RAT	Astrocytic phosphoprotein PEA-15 OS=Rattus norvegicus GN=Pea15 PE=1 SV=1	5.28	64.62	4	3	0.660694	0.5546	0.666807	0.5546	0.609175	0.0100146
Q5U328	Q5U328_RAT	Nucleolin OS=Rattus norvegicus GN=Ncl PE=1 SV=1	15.24	49.16	10	10	0.731139	0.5012	0.47863	0.3281	0.509767	0.00236039
Q5U3Z7	Q5U3Z7_RAT	Serine hydroxymethyltransferase OS=Rattus norvegicus GN=Shmt2 PE=1 SV=1	8.2	48.21	5	4	0.519996	0.5495	0.744732	0.7656	0.644957	5.64258e-05
Q5XIF3	NDUS4_RAT	NADH dehydrogenase [ubiquinone] iron-sulfur protein 4, mitochondrial OS=Rattus norvegicus GN=Ndufs4 PE=1 SV=1	3.71	48	2	2	0.801678	0.6918	0.772681	0.6486	0.72869	0.0199919
Q5XIK7	KATL1_RAT	Katanin p60 ATPase-containing subunit A-like 1 OS=Rattus norvegicus GN=Katnal1 PE=1 SV=1	2.48	39.34	2	2	0.816582	0.7656	0.60256	0.5754	0.690036	0.000202953
Q63083	NUCB1_RAT	Nucleobindin-1 OS=Rattus norvegicus GN=Nucb1 PE=1 SV=1	9.48	44.01	5	5	0.570164	0.6138	0.636796	0.6918	0.62814	0.0447114
Q63092	CAMKV_RAT	CaM kinase-like vesicle-associated protein OS=Rattus norvegicus GN=Camkv PE=1 SV=1	35.14	72.82	21	18	1.47231	1.556	1.34276	1.4322	1.45082	0.000183841
Q63553	SNRK_RAT	SNF-related serine/threonine-protein kinase OS=Rattus norvegicus GN=Snrk PE=1 SV=1	2.41	28.69	1	1	1.20226	1.3428	1.22462	1.3804	1.28752	8.71509e-05
Q63610	TPM3_RAT	Tropomyosin alpha-3 chain OS=Rattus norvegicus GN=Tpm3 PE=1 SV=2	21.79	73.39	15	11	2.29087	4.7424	2.01372	4.3652	3.35305	0.0201546
Q63941	RAB3B_RAT	Ras-related protein Rab-3B OS=Rattus norvegicus GN=Rab3b PE=1 SV=2	2.65	44.75	10	4	1.67494	2.0893	1.2942	1.6444	1.67571	0.0183417
Q64560	TPP2_RAT	Tripeptidyl-peptidase 2 OS=Rattus norvegicus GN=Tpp2 PE=2 SV=3	19.14	30.42	10	10	1.48594	1.6293	1.48594	1.6293	1.55762	4.66376e-05
Q6AXQ4	MTM1_RAT	Myotubularin OS=Rattus norvegicus GN=Mtm1 PE=2 SV=2	2.04	29.73	1	1	4.05509	2.7797	5.70164	3.2509	3.94683	0.0127429
Q6AY09	HNRH2_RAT	Heterogeneous nuclear ribonucleoprotein H2 OS=Rattus norvegicus GN=Hnrnph2 PE=1 SV=1	3.87	45.43	9	2	1.64437	1.7865	2.05116	2.208	1.92251	0.0171446
Q6AZ61	LMBD1_RAT	Probable lysosomal cobalamin transporter OS=Rattus norvegicus GN=Lmbrd1 PE=1 SV=1	2	10.99	2	2	0.420727	0.4325	0.787046	0.8091	0.612343	0.0002805
Q6NYB7	RAB1A_RAT	Ras-related protein Rab-1A OS=Rattus norvegicus GN=Rab1A PE=1 SV=3	27.22	79.02	27	16	1.22462	1.3062	1.27057	1.3552	1.28915	0.000567213
Q6P3V9	Q6P3V9_RAT	60S ribosomal protein L4 OS=Rattus norvegicus GN=Rpl4 PE=1 SV=1	9.54	37.53	6	5	0.731139	0.7727	0.737904	0.7727	0.753611	0.000783607
Q6P4Z9	CSN8_RAT	COP9 signalosome complex subunit 8 OS=Rattus norvegicus GN=Cops8 PE=2 SV=1	10.33	63.16	6	5	0.636796	0.7586	0.409261	0.4487	0.563339	0.0300043
Q6P6R2	DLDH_RAT	Dihydrolipoyl dehydrogenase, mitochondrial OS=Rattus norvegicus GN=Dld PE=1 SV=1	38.31	68.17	38	20	1.69044	1.3305	1.90546	1.5276	1.6135	0.00107891
Q6P7Q2	Q6P7Q2_RAT	Glypican-1 OS=Rattus norvegicus GN=Gpc1 PE=2 SV=1	11.13	44.98	9	8	0.758578	0.6792	0.794328	0.7178	0.737476	0.00624614
Q6TXF3	Q6TXF3_RAT	Acyl-CoA-binding protein OS=Rattus norvegicus GN=Dbi PE=1 SV=1	4.04	37.67	3	2	0.515229	0.4169	0.660694	0.5445	0.534331	2.7968e-06
Q792I0	LIN7C_RAT	Protein lin-7 homolog C OS=Rattus norvegicus GN=Lin7c PE=1 SV=1	6.98	58.38	4	4	0.30761	0.4529	0.340408	0.4656	0.391629	1.06252e-05
Q7TQ77	Q7TQ77_RAT	Ac1288 OS=Rattus norvegicus GN=Hook3 PE=1 SV=1	6.13	39.92	3	3	1.5417	1.4588	1.94089	1.8197	1.69027	0.00207248
Q920L2	SDHA_RAT	Succinate dehydrogenase [ubiquinone] flavoprotein subunit, mitochondrial OS=Rattus norvegicus GN=Sdha PE=1 SV=1	36.79	71.04	27	18	2.14783	1.6749	2.60615	2.0893	2.12955	0.00110103
Q99ML5	PCYOX_RAT	Prenylcysteine oxidase OS=Rattus norvegicus GN=Pcyox1 PE=1 SV=1	16.79	53.17	10	8	1.51356	1.5276	1.33045	1.2823	1.41348	0.000671662
Q9ERH3	WDR7_RAT	WD repeat-containing protein 7 OS=Rattus norvegicus GN=Wdr7 PE=1 SV=1	15.12	32.19	9	8	1.40605	1.5136	1.31826	1.3932	1.40778	0.000477716
Q9QXJ0	TTL_RAT	Tubulin--tyrosine ligase OS=Rattus norvegicus GN=Ttl PE=1 SV=1	1.82	30.77	1	1	1.69044	1.4191	1.52757	1.2823	1.47985	0.00153792
Q9QYU4	CRYM_RAT	Ketimine reductase mu-crystallin OS=Rattus norvegicus GN=Crym PE=1 SV=1	23.64	57.51	25	12	2.65461	2.8576	1.61436	1.7378	2.21609	0.000805431
Q9QYW3	PHOCN_RAT	MOB-like protein phocein OS=Rattus norvegicus GN=Mob4 PE=1 SV=1	1.7	30.67	1	1	0.591562	0.5297	0.685488	0.6138	0.605137	0.000120554
Q9WU49	CHSP1_RAT	Calcium-regulated heat stable protein 1 OS=Rattus norvegicus GN=Carhsp1 PE=1 SV=1	2	21.09	1	1	0.190546	0.169	0.135519	0.227	0.180516	0.013335
Q9WVB1	RAB6A_RAT	Ras-related protein Rab-6A OS=Rattus norvegicus GN=Rab6a PE=1 SV=2	6	77.88	15	3	1.61436	1.2942	1.7378	1.4322	1.51964	0.00023866
R9PXT6	R9PXT6_RAT	Focal adhesion kinase 1 OS=Rattus norvegicus GN=Ptk2 PE=1 SV=2	3.46	29.29	2	2	3.10456	1.9588	3.43558	2.1677	2.66666	0.0104071
A0A096MIT7	A0A096MIT7_RAT	Synapsin-3 OS=Rattus norvegicus GN=Syn3 PE=1 SV=2	2	31.26	5	1	1.94089	1.4588	1.36773	1.028	1.44885	0.020936
A0A096MIX1	A0A096MIX1_RAT	Protein Gbe1 (Fragment) OS=Rattus norvegicus GN=Gbe1 PE=1 SV=1	4.12	29.96	3	2	0.879022	1.6904	1.30617	2.3988	1.5686	0.102519
A0A096MIZ1	A0A096MIZ1_RAT	Protein Palm2 OS=Rattus norvegicus GN=Palm2 PE=1 SV=1	2.02	19.15	2	1	1.03753	0.9908	0.912011	0.871	0.952835	0.360581
A0A096MJ42	A0A096MJ42_RAT	Disks large homolog 3 OS=Rattus norvegicus GN=Dlg3 PE=1 SV=1	12.5	52.88	11	8	0.772681	1.1912	0.847227	1.2823	1.02335	0.89242
A0A096MJE6	A0A096MJE6_RAT	Tenascin R, isoform CRA_b OS=Rattus norvegicus GN=Tnr PE=1 SV=1	50.82	46.91	33	26	1.03753	1.0186	0.972747	0.9376	0.991619	0.917561
A0A096MJG7	A0A096MJG7_RAT	Protein Nebl (Fragment) OS=Rattus norvegicus GN=Nebl PE=4 SV=1	8.67	67.46	6	5	0.954993	1	0.870964	0.912	0.934489	0.0512268
A0A096MJN4	A0A096MJN4_RAT	Protein Sept4 OS=Rattus norvegicus GN=Sept4 PE=1 SV=1	16.81	66.23	13	10	0.816582	0.7178	0.870964	0.7727	0.794511	0.000842656
A0A096MJV9	A0A096MJV9_RAT	Phosphorylase b kinase regulatory subunit alpha, skeletal muscle isoform OS=Rattus norvegicus GN=Phka1 PE=1 SV=1	2.69	25.04	2	2	1.18032	1.406	1.05682	1.2589	1.22551	0.0115356
A0A096MJY6	A0A096MJY6_RAT	Protein Gbe1 (Fragment) OS=Rattus norvegicus GN=Gbe1 PE=1 SV=1	4.04	38.83	2	2	1.10662	1.028	1.03753	0.9638	1.03399	0.488891
A0A096MJZ0	A0A096MJZ0_RAT	Protein Dnal1 OS=Rattus norvegicus GN=Dnal1 PE=1 SV=1	3.94	38.42	2	2	0.981748	1.1912	0.824138	1	0.999272	0.993475
A0A096MK30	A0A096MK30_RAT	Moesin OS=Rattus norvegicus GN=Msn PE=1 SV=1	6.09	48.53	7	3	0.831764	0.9727	1	1.1588	0.990816	0.958942
A0A096MKG5	A0A096MKG5_RAT	NAD kinase 2, mitochondrial OS=Rattus norvegicus GN=Nadk2 PE=1 SV=1	6.13	50	4	4	0.847227	0.7447	1.38038	1.1376	1.02748	0.82373
A0A096MKG7	A0A096MKG7_RAT	Protein Snx12 (Fragment) OS=Rattus norvegicus GN=Snx12 PE=1 SV=1	2.2	63.73	4	1	1.05682	1.028	1.00925	0.9817	1.01894	0.241172
A0A096MKH2	A0A096MKH2_RAT	Protein Vta1 OS=Rattus norvegicus GN=Vta1 PE=1 SV=1	4.99	32.04	3	3	0.963829	0.9727	0.972747	0.9817	0.972744	0.495662
A0A096P6M3	A0A096P6M3_RAT	Regulating synaptic membrane exocytosis protein 2 OS=Rattus norvegicus GN=Rims2 PE=1 SV=2	2.01	35.38	2	1	0.809096	0.8472	0.816582	0.863	0.83397	0.0004065
A0A0A0MXW1	A0A0A0MXW1_RAT	2-oxoisovalerate dehydrogenase subunit beta, mitochondrial OS=Rattus norvegicus GN=Bckdhb PE=1 SV=1	4.96	27.88	3	3	1.08643	0.9638	1.02802	0.912	0.99756	0.958821
A0A0A0MXY3	A0A0A0MXY3_RAT	Casein kinase I isoform gamma-3 OS=Rattus norvegicus GN=Csnk1g3 PE=1 SV=2	3.63	41.29	2	2	1.14815	1.1912	1.40605	1.4454	1.2977	0.00574899
A0A0A0MY07	A0A0A0MY07_RAT	Ubiquitin carboxyl-terminal hydrolase 15 OS=Rattus norvegicus GN=Usp15 PE=1 SV=1	2.52	22.48	2	2	0.963829	1.1169	0.954993	1.0965	1.03306	0.541784
A0A0A0MY08	A0A0A0MY08_RAT	Junctophilin-4 OS=Rattus norvegicus GN=Jph4 PE=4 SV=2	1.96	31.32	1	1	1.03753	1.0375	0.787046	0.7943	0.914093	0.310854
A0A0A0MY09	A0A0A0MY09_RAT	Endoplasmin OS=Rattus norvegicus GN=Hsp90b1 PE=1 SV=1	35.23	57.21	26	17	0.847227	0.955	0.704693	0.787	0.82348	0.00571072
A0A0A0MY13	A0A0A0MY13_RAT	Probable G-protein-coupled receptor 158 OS=Rattus norvegicus GN=Gpr158 PE=1 SV=1	3.68	24.79	2	2	1.03753	1.028	1.05682	1.0471	1.04236	4.12094e-05
A0A0A0MY49	A0A0A0MY49_RAT	Dynamin-2 OS=Rattus norvegicus GN=Dnm2 PE=1 SV=2	9.2	55.35	33	11	0.847227	1.0864	0.937562	1.2246	1.02395	0.888687
A0A0F7RQL3	A0A0F7RQL3_RAT	Macrophage migration inhibitory factor OS=Rattus norvegicus GN=Mif PE=1 SV=1	4.16	78.26	11	3	0.60256	1.0965	0.534564	0.9638	0.799356	0.232912
A0A0G2JSH2	A0A0G2JSH2_RAT	3-hydroxybutyrate dehydrogenase, type 1, isoform CRA_a OS=Rattus norvegicus GN=Bdh1 PE=1 SV=1	18.38	72.09	11	10	0.895365	0.9204	1.0666	1.1066	0.99724	0.979124
A0A0G2JSH9	A0A0G2JSH9_RAT	Peroxiredoxin-2 OS=Rattus norvegicus GN=Prdx2 PE=1 SV=1	12	68.69	14	7	2.10863	1.1588	1.48594	0.8318	1.39629	0.173882
A0A0G2JSI1	A0A0G2JSI1_RAT	4-trimethylaminobutyraldehyde dehydrogenase OS=Rattus norvegicus GN=Aldh9a1 PE=1 SV=1	21.59	55.33	17	12	1	1.0093	0.954993	0.955	0.979823	0.198433
A0A0G2JSJ2	A0A0G2JSJ2_RAT	UMP-CMP kinase OS=Rattus norvegicus GN=Cmpk1 PE=1 SV=1	9.13	55.51	6	5	0.946237	0.9638	0.990832	1	0.975217	0.123338
A0A0G2JSK1	A0A0G2JSK1_RAT	Protein Serpina3c OS=Rattus norvegicus GN=Serpina3c PE=3 SV=1	2.13	25.48	1	1	1.34276	1.0965	1.07647	0.879	1.09868	0.295067
A0A0G2JSK5	A0A0G2JSK5_RAT	Integrin beta 1 (Fibronectin receptor beta) OS=Rattus norvegicus GN=Itgb1 PE=1 SV=1	7.71	27.82	5	5	0.83946	0.871	0.809096	0.8318	0.837839	0.157585
A0A0G2JSM8	A0A0G2JSM8_RAT	Cell division control protein 42 homolog OS=Rattus norvegicus GN=Cdc42 PE=1 SV=1	12.6	49.74	8	6	1.13763	0.7727	1.14815	0.7586	0.95427	0.781663
A0A0G2JSP3	A0A0G2JSP3_RAT	Cullin-3 OS=Rattus norvegicus GN=Cul3 PE=1 SV=1	14.82	43.16	9	8	0.912011	1.0375	1.08643	1.2474	1.07083	0.583531
A0A0G2JSR2	A0A0G2JSR2_RAT	Synaptotagmin III, isoform CRA_a OS=Rattus norvegicus GN=Syt3 PE=4 SV=1	5.67	25.17	3	3	0.704693	0.955	0.928966	1.2474	0.959015	0.749094
A0A0G2JSR7	A0A0G2JSR7_RAT	Matrin-3 OS=Rattus norvegicus GN=Matr3 PE=1 SV=1	12.96	40.36	7	6	1.30617	1.1482	1.65959	1.4454	1.38984	0.00537475
A0A0G2JSS8	A0A0G2JSS8_RAT	Peroxiredoxin 5, isoform CRA_c OS=Rattus norvegicus GN=Prdx5 PE=1 SV=1	25.71	73.24	23	13	1.08643	0.8091	0.691831	0.5297	0.779264	0.134207
A0A0G2JST3	A0A0G2JST3_RAT	Keratin, type II cytoskeletal 1 OS=Rattus norvegicus GN=Krt1 PE=1 SV=1	11.09	36.8	10	6	0.704693	0.4966	1.13763	0.7798	0.77968	0.108291
A0A0G2JSV0	A0A0G2JSV0_RAT	N-myc downstream regulated gene 2, isoform CRA_a OS=Rattus norvegicus GN=Ndrg2 PE=1 SV=1	30.83	75.2	27	16	1.25892	0.8954	1.21339	0.8551	1.0557	0.692279
A0A0G2JSW3	A0A0G2JSW3_RAT	Hemoglobin subunit beta-1 OS=Rattus norvegicus GN=Hbb PE=1 SV=1	10.02	51.7	8	5	2.31206	0.6252	1.6293	0.5346	1.27529	0.941056
A0A0G2JSZ1	A0A0G2JSZ1_RAT	Ras-related protein Rab-31 OS=Rattus norvegicus GN=Rab31 PE=1 SV=1	4.16	30.77	2	2	0.981748	1.028	0.972747	1.0186	1.00027	0.990431
A0A0G2JSZ5	A0A0G2JSZ5_RAT	Protein disulfide-isomerase A6 OS=Rattus norvegicus GN=Pdia6 PE=1 SV=1	14.19	50.34	15	7	0.666807	0.9376	0.534564	0.7379	0.719218	0.00676411
A0A0G2JT06	A0A0G2JT06_RAT	COP9 signalosome complex subunit 1 OS=Rattus norvegicus GN=Gps1 PE=1 SV=1	8.48	36.69	5	5	1	0.9638	0.990832	0.9638	0.979608	0.295275
A0A0G2JT25	A0A0G2JT25_RAT	L-xylulose reductase OS=Rattus norvegicus GN=Dcxr PE=1 SV=1	1.48	26.27	1	1	0.77983	0.912	0.981748	1.1482	0.955445	0.690608
A0A0G2JT30	A0A0G2JT30_RAT	Methionine adenosyltransferase 2 subunit beta OS=Rattus norvegicus GN=Mat2b PE=1 SV=1	6.44	44.58	6	5	0.92045	0.9727	1	1.0568	0.987487	0.63731
A0A0G2JT50	A0A0G2JT50_RAT	Growth arrest-specific protein 7 OS=Rattus norvegicus GN=Gas7 PE=4 SV=1	2.02	31.44	1	1	0.981748	1.0765	0.801678	0.879	0.934732	0.211602
A0A0G2JT78	A0A0G2JT78_RAT	Protein Rab6b OS=Rattus norvegicus GN=Rab6b PE=4 SV=1	17.61	70.67	17	11	1.47231	1	1.67494	1.1803	1.33189	0.0614106
A0A0G2JT93	A0A0G2JT93_RAT	Catenin (Cadherin associated protein), beta 1, isoform CRA_a OS=Rattus norvegicus GN=Ctnnb1 PE=1 SV=1	26.94	40.33	16	13	0.92045	0.9638	1	1.0471	0.982837	0.500047
A0A0G2JTA0	A0A0G2JTA0_RAT	FAS-associated factor 2 OS=Rattus norvegicus GN=Faf2 PE=1 SV=1	11.03	43.82	6	6	0.580764	0.6668	0.816582	0.929	0.748287	0.0334508
A0A0G2JTA1	A0A0G2JTA1_RAT	Protein Ppp2r5e OS=Rattus norvegicus GN=Ppp2r5e PE=1 SV=1	14.26	46.25	12	8	0.937562	0.7112	1	0.7656	0.85359	0.135359
A0A0G2JTD7	A0A0G2JTD7_RAT	Protein Clasp1 OS=Rattus norvegicus GN=Clasp1 PE=1 SV=1	10.11	37.59	9	5	0.946237	0.9376	1.0666	1.0568	1.00181	0.947939
A0A0G2JTF6	A0A0G2JTF6_RAT	Thiamine-triphosphatase OS=Rattus norvegicus GN=Thtpa PE=1 SV=1	2.01	39.21	1	1	1.10662	1.3552	0.744732	0.912	1.02964	0.789767
A0A0G2JTG7	A0A0G2JTG7_RAT	Heterogeneous nuclear ribonucleoprotein H OS=Rattus norvegicus GN=Hnrnph1 PE=1 SV=1	13.41	46.33	12	7	0.862979	0.8954	1.0666	1.1066	0.982894	0.824001
A0A0G2JTH4	A0A0G2JTH4_RAT	Leukocyte surface antigen CD47 OS=Rattus norvegicus GN=Cd47 PE=1 SV=1	7.39	19.22	8	5	1.58489	1.0965	1.43219	0.955	1.26715	0.183118
A0A0G2JTH6	A0A0G2JTH6_RAT	EH domain-containing protein 3 OS=Rattus norvegicus GN=Ehd3 PE=1 SV=1	18.48	68.01	26	9	1.03753	0.871	0.928966	0.7798	0.904324	0.437794
A0A0G2JTN4	A0A0G2JTN4_RAT	Protein LOC100912917 OS=Rattus norvegicus GN=Pfas PE=1 SV=1	24.23	34.11	15	13	0.92045	0.863	1.27057	1.1912	1.06131	0.604223
A0A0G2JTS3	A0A0G2JTS3_RAT	Vacuolar protein sorting-associated protein 29 OS=Rattus norvegicus GN=Vps29 PE=1 SV=1	4.25	71.29	4	3	1.09648	1.0186	1.10662	1.028	1.06243	0.0476494
A0A0G2JTW1	A0A0G2JTW1_RAT	Protein Rap2a OS=Rattus norvegicus GN=Rap2a PE=4 SV=1	3.89	56.83	8	3	0.42462	0.7586	0.452898	0.8472	0.620829	0.16052
A0A0G2JTX2	A0A0G2JTX2_RAT	Protein Praf2 OS=Rattus norvegicus GN=Praf2 PE=1 SV=1	4	35.96	2	2	1.07647	0.871	1.01859	0.8241	0.947539	0.557297
A0A0G2JU11	A0A0G2JU11_RAT	Rap guanine nucleotide exchange factor 2 OS=Rattus norvegicus GN=Rapgef2 PE=1 SV=1	30.45	37.66	18	16	1	1.0471	0.972747	1.028	1.01196	0.613632
A0A0G2JU49	A0A0G2JU49_RAT	Protein Mtx1 OS=Rattus norvegicus GN=Mtx1 PE=1 SV=1	5.54	35.42	4	3	1.28233	1.6444	1.1272	1.4997	1.38841	0.0153761
A0A0G2JU77	A0A0G2JU77_RAT	Eukaryotic translation initiation factor 3 subunit K OS=Rattus norvegicus GN=Eif3k PE=1 SV=1	4.01	31.63	2	2	0.765597	0.7244	1.04713	0.9908	0.881981	0.39403
A0A0G2JU96	A0A0G2JU96_RAT	Protein Ahnak OS=Rattus norvegicus GN=Ahnak PE=1 SV=1	2.06	27.91	2	2	1.35519	1.4454	0.398107	0.4285	0.906799	0.675058
A0A0G2JUC7	A0A0G2JUC7_RAT	Dynactin subunit 2 OS=Rattus norvegicus GN=Dctn2 PE=1 SV=1	34.26	66.43	23	17	0.794328	0.9204	0.946237	1.1169	0.944466	0.419987
A0A0G2JUG7	A0A0G2JUG7_RAT	Protein Iqsec1 OS=Rattus norvegicus GN=Iqsec1 PE=1 SV=1	6.45	29.11	3	3	1.04713	1.0965	0.963829	1	1.02686	0.512874
A0A0G2JUL7	A0A0G2JUL7_RAT	Septin 6 (Predicted), isoform CRA_b OS=Rattus norvegicus GN=Sept11 PE=1 SV=1	6.14	49.42	14	3	0.765597	1.3804	0.613762	1.0864	0.96154	0.876881
A0A0G2JUU7	A0A0G2JUU7_RAT	Gamma-tubulin complex component OS=Rattus norvegicus GN=Tubgcp3 PE=1 SV=1	3.15	24.5	2	2	1.05682	0.9036	1.25892	1.0965	1.07896	0.651815
A0A0G2JV04	A0A0G2JV04_RAT	Protein Gga3 OS=Rattus norvegicus GN=Gga3 PE=1 SV=1	4.4	22.01	3	3	1.67494	0.863	1.41906	0.6982	1.1638	0.575659
A0A0G2JV31	A0A0G2JV31_RAT	X-prolyl aminopeptidase (Aminopeptidase P) 1, soluble, isoform CRA_a OS=Rattus norvegicus GN=Xpnpep1 PE=1 SV=1	21.37	46.4	12	11	1.69044	1.2942	1.34276	1.0568	1.34605	0.0238225
A0A0G2JV65	A0A0G2JV65_RAT	14-3-3 protein zeta/delta OS=Rattus norvegicus GN=Ywhaz PE=1 SV=1	29.72	96.48	58	17	1.88799	0.631	1.43219	0.4831	1.10857	0.827171
A0A0G2JV84	A0A0G2JV84_RAT	Protein Gpt2 OS=Rattus norvegicus GN=Gpt2 PE=1 SV=1	2.07	33.46	1	1	0.903649	0.9036	0.903649	0.9036	0.903625	0.00682678
A0A0G2JV93	A0A0G2JV93_RAT	Metabotropic glutamate receptor 3 OS=Rattus norvegicus GN=Grm3 PE=3 SV=1	4.02	26.4	2	2	0.630957	0.7047	0.990832	1.1169	0.860847	0.473166
A0A0G2JVB6	A0A0G2JVB6_RAT	Syntaxin-12 OS=Rattus norvegicus GN=Stx12 PE=1 SV=1	14.08	58.6	11	8	1.01859	0.955	1.02802	0.9638	0.991352	0.751072
A0A0G2JVE6	A0A0G2JVE6_RAT	Alanyl (Membrane) aminopeptidase OS=Rattus norvegicus GN=Anpep PE=1 SV=1	2.04	15.54	1	1	0.895365	0.8551	0.794328	0.7656	0.827598	5.77012e-05
A0A0G2JVH4	A0A0G2JVH4_RAT	MICOS complex subunit MIC60 OS=Rattus norvegicus GN=Immt PE=1 SV=1	50.7	60.82	38	26	1.34276	0.9376	1.41906	0.9638	1.16581	0.427887
A0A0G2JVI5	A0A0G2JVI5_RAT	Actin filament-associated protein 1 OS=Rattus norvegicus GN=Afap1 PE=1 SV=1	2.9	18.55	2	2	0.972747	0.871	0.870964	0.7727	0.871853	0.0520964
A0A0G2JVL5	A0A0G2JVL5_RAT	Protein RGD1305938 OS=Rattus norvegicus GN=RGD1305938 PE=1 SV=1	2.01	31.87	1	1	1.0666	1.0864	1.69044	1.7061	1.38738	0.287689
A0A0G2JVL6	A0A0G2JVL6_RAT	NADH dehydrogenase [ubiquinone] 1 alpha subcomplex subunit 8 OS=Rattus norvegicus GN=Ndufa8 PE=1 SV=1	9.15	68.02	8	6	0.794328	1.1376	0.691831	0.9908	0.90364	0.516401
A0A0G2JVM0	A0A0G2JVM0_RAT	Delta-1-pyrroline-5-carboxylate dehydrogenase, mitochondrial OS=Rattus norvegicus GN=Aldh4a1 PE=1 SV=1	14.69	55.16	8	7	0.912011	1.0186	0.824138	0.929	0.920937	0.435344
A0A0G2JVP5	A0A0G2JVP5_RAT	Protein Paip1 OS=Rattus norvegicus GN=Paip1 PE=1 SV=1	3.17	26	2	2	1.10662	1.0471	1.0666	1	1.05508	0.299356
A0A0G2JVW3	A0A0G2JVW3_RAT	Protein Ankrd17 OS=Rattus norvegicus GN=Ankrd17 PE=1 SV=1	2.01	16.52	1	1	0.937562	0.9204	1.11686	1.0965	1.01783	0.69237
A0A0G2JVW5	A0A0G2JVW5_RAT	E3 ubiquitin-protein ligase HUWE1 OS=Rattus norvegicus GN=Huwe1 PE=1 SV=1	4.18	20.78	6	5	1.61436	1.2134	0.946237	0.7112	1.1213	0.442832
A0A0G2JVZ6	A0A0G2JVZ6_RAT	Protein Itgav OS=Rattus norvegicus GN=Itgav PE=1 SV=1	10.35	28.42	6	6	0.465586	1.0568	0.685488	1.7061	0.978494	0.9421
A0A0G2JW85	A0A0G2JW85_RAT	Ras GTPase-activating protein 3 OS=Rattus norvegicus GN=Rasa3 PE=1 SV=1	8.02	31.29	4	4	0.870964	0.879	0.928966	0.9462	0.906282	0.0950062
A0A0G2JW94	A0A0G2JW94_RAT	Protein Clint1 OS=Rattus norvegicus GN=Clint1 PE=1 SV=1	2.08	25.69	3	3	0.809096	0.9036	0.809096	0.9036	0.856348	0.00125096
A0A0G2JWF4	A0A0G2JWF4_RAT	Protein Aspscr1 OS=Rattus norvegicus GN=Aspscr1 PE=1 SV=1	6.97	50.11	3	3	0.879022	0.955	2.03236	2.2699	1.53407	0.0844162
A0A0G2JWJ0	A0A0G2JWJ0_RAT	Protein phosphatase 1 regulatory subunit OS=Rattus norvegicus GN=Ppp1r12a PE=1 SV=1	6.48	41.57	4	4	1.01859	0.9204	0.972747	0.871	0.945685	0.198798
A0A0G2JWM2	A0A0G2JWM2_RAT	NAD-dependent protein deacetylase sirtuin-2 OS=Rattus norvegicus GN=Sirt2 PE=1 SV=1	31.9	66.75	27	15	0.529663	0.6427	0.816582	1.028	0.754236	0.110193
A0A0G2JWX1	A0A0G2JWX1_RAT	26S proteasome non-ATPase regulatory subunit 11 OS=Rattus norvegicus GN=Psmd11 PE=1 SV=1	24.7	57.8	15	14	1.0666	0.9036	1.15878	0.9817	1.02767	0.755394
A0A0G2JWX4	A0A0G2JWX4_RAT	Keratin, type II cytoskeletal 2 epidermal OS=Rattus norvegicus GN=Krt2 PE=1 SV=1	2	23.68	1	1	0.972747	0.7178	1	0.7379	0.857112	0.194652
A0A0G2JX25	A0A0G2JX25_RAT	GMP reductase OS=Rattus norvegicus GN=Gmpr2 PE=1 SV=1	2.07	21.55	2	1	1.1272	1.1695	0.990832	1.028	1.07888	0.0831039
A0A0G2JX37	A0A0G2JX37_RAT	Protein LOC100909595 OS=Rattus norvegicus GN=Slc2a3 PE=3 SV=1	6.99	29.05	6	5	0.912011	0.7447	1.67494	1.2134	1.13626	0.604375
A0A0G2JX74	A0A0G2JX74_RAT	Serine/threonine-protein kinase mTOR OS=Rattus norvegicus GN=Mtor PE=1 SV=1	9.26	25.3	7	7	0.758578	1.3804	1.05682	1.8197	1.25387	0.273886
A0A0G2JX79	A0A0G2JX79_RAT	Translocon-associated protein subunit alpha OS=Rattus norvegicus GN=Ssr1 PE=1 SV=1	4	14.83	2	2	0.253513	0.413	0.515229	0.8551	0.50921	0.00642898
A0A0G2JX93	A0A0G2JX93_RAT	Signal transducer and activator of transcription OS=Rattus norvegicus GN=Stat1 PE=1 SV=1	2.59	24.38	2	2	1.10662	0.9204	0.990832	0.8241	0.960489	0.564435
A0A0G2JXC3	A0A0G2JXC3_RAT	40S ribosomal protein S21 OS=Rattus norvegicus GN=Rps21 PE=1 SV=1	2.53	62.96	2	2	1.43219	1.7539	0.731139	0.8954	1.20316	0.317357
A0A0G2JXG3	A0A0G2JXG3_RAT	Cell cycle control protein 50A OS=Rattus norvegicus GN=Tmem30a PE=1 SV=1	3.8	30.49	2	2	0.895365	0.9462	0.903649	0.955	0.925054	0.00127372
A0A0G2JXJ6	A0A0G2JXJ6_RAT	Protein Ttc7b OS=Rattus norvegicus GN=Ttc7b PE=1 SV=1	4.07	32.02	3	3	0.83946	1.0375	0.765597	0.9462	0.897189	0.286723
A0A0G2JXN2	A0A0G2JXN2_RAT	Protein Trim46 OS=Rattus norvegicus GN=Trim46 PE=1 SV=1	2.04	34.94	1	1	0.731139	0.879	0.862979	1.0375	0.877654	0.122252
A0A0G2JXT3	A0A0G2JXT3_RAT	Farnesyl pyrophosphate synthase OS=Rattus norvegicus GN=Fdps PE=1 SV=1	8.06	37.62	6	4	1.07647	0.7943	1.59956	1.1588	1.15728	0.641114
A0A0G2JXZ5	A0A0G2JXZ5_RAT	Protein quaking OS=Rattus norvegicus GN=Qk PE=1 SV=1	4.09	30	2	2	2.03236	1.5417	0.928966	0.6607	1.29093	0.253417
A0A0G2JY03	A0A0G2JY03_RAT	Uncharacterized protein OS=Rattus norvegicus PE=1 SV=1	14.99	80.93	12	8	0.981748	0.863	1.10662	0.9727	0.981018	0.82232
A0A0G2JY43	A0A0G2JY43_RAT	Fatty aldehyde dehydrogenase OS=Rattus norvegicus GN=Aldh3a2 PE=1 SV=1	6.57	34.25	7	4	1.21339	1.0186	1.1272	1.0186	1.09445	0.631613
A0A0G2JY82	A0A0G2JY82_RAT	Secretory carrier-associated membrane protein 1 OS=Rattus norvegicus GN=Scamp1 PE=1 SV=1	6.52	29.91	4	4	1.00925	1.0765	1.02802	1.0965	1.05257	0.152648
A0A0G2JYA4	A0A0G2JYA4_RAT	Serine/threonine-protein phosphatase OS=Rattus norvegicus GN=LOC100362453 PE=3 SV=1	27.04	71.52	26	14	1.2942	0.955	1.35519	1.0186	1.15575	0.362012
A0A0G2JYB1	A0A0G2JYB1_RAT	F-actin-capping protein subunit beta OS=Rattus norvegicus GN=Capzb PE=1 SV=1	28.21	80.07	22	16	1.05682	0.929	0.903649	0.8091	0.924642	0.299704
A0A0G2JYN7	A0A0G2JYN7_RAT	Paraspeckle component 1 OS=Rattus norvegicus GN=Pspc1 PE=1 SV=1	11.34	55.91	7	6	1	1.2359	1.11686	1.3677	1.18012	0.362467
A0A0G2JYR1	A0A0G2JYR1_RAT	Protein Exoc6b OS=Rattus norvegicus GN=Exoc6b PE=1 SV=1	8.75	34.81	6	6	1.1695	1.4322	1.31826	1.556	1.36899	0.0107826
A0A0G2JYT1	A0A0G2JYT1_RAT	ELKS/Rab6-interacting/CAST family member 1 OS=Rattus norvegicus GN=Erc1 PE=1 SV=1	5.94	41.96	9	4	1.15878	1.0375	1.14815	1.0375	1.09548	0.0714298
A0A0G2JYW3	A0A0G2JYW3_RAT	Clathrin light chain A OS=Rattus norvegicus GN=Clta PE=1 SV=1	8.19	33.9	5	4	0.937562	1.3428	0.794328	1.1376	1.05307	0.756355
A0A0G2JZ27	A0A0G2JZ27_RAT	Protein Fmn2 OS=Rattus norvegicus GN=Fmn2 PE=1 SV=1	3.28	16.74	2	2	0.972747	1.028	1.02802	1.0864	1.02879	0.29272
A0A0G2JZ52	A0A0G2JZ52_RAT	Protein Hnrnpu OS=Rattus norvegicus GN=Hnrnpu PE=1 SV=1	8.1	48.19	7	6	0.737904	1.1169	0.824138	1.2706	0.987386	0.927529
A0A0G2JZ60	A0A0G2JZ60_RAT	Protein Fsd1l OS=Rattus norvegicus GN=Fsd1l PE=4 SV=1	3.93	31.3	2	2	1.04713	0.9638	0.981748	0.9036	0.974069	0.522823
A0A0G2JZ69	A0A0G2JZ69_RAT	Spectrin alpha chain, non-erythrocytic 1 OS=Rattus norvegicus GN=Sptan1 PE=1 SV=1	319.74	81.68	263	153	1	1.2706	0.847227	1.0666	1.04611	0.751803
A0A0G2JZ83	A0A0G2JZ83_RAT	Protein Agap3 OS=Rattus norvegicus GN=Agap3 PE=1 SV=1	12.15	29.95	9	6	0.981748	1.1588	1.01859	1.2023	1.09036	0.449746
A0A0G2JZA2	A0A0G2JZA2_RAT	GrpE protein homolog OS=Rattus norvegicus GN=Grpel1 PE=1 SV=1	3.78	51.74	2	2	1.19124	0.6668	1.28233	0.7112	0.962893	0.836626
A0A0G2JZB6	A0A0G2JZB6_RAT	Uncharacterized protein OS=Rattus norvegicus PE=1 SV=1	2	37.24	1	1	0.981748	0.912	0.870964	0.8091	0.893453	0.019151
A0A0G2JZB8	A0A0G2JZB8_RAT	Neuronal membrane glycoprotein M6-b OS=Rattus norvegicus GN=Gpm6b PE=4 SV=1	2	16.84	3	1	0.524808	0.631	0.887156	1.0471	0.772516	0.24232
A0A0G2JZF6	A0A0G2JZF6_RAT	Protein Ndufaf2 OS=Rattus norvegicus GN=Ndufaf2 PE=1 SV=1	2	19.88	1	1	1.31826	0.8241	1.52757	0.955	1.15623	0.439629
A0A0G2JZG7	A0A0G2JZG7_RAT	Serine--tRNA ligase, cytoplasmic OS=Rattus norvegicus GN=Sars PE=1 SV=1	17.31	54.85	10	9	0.831764	0.6792	1.05682	0.8395	0.85182	0.129754
A0A0G2JZH0	A0A0G2JZH0_RAT	Protein Cab39 OS=Rattus norvegicus GN=Cab39 PE=1 SV=1	10.19	43.4	6	5	0.954993	0.929	1.01859	0.9908	0.973346	0.248743
A0A0G2JZH8	A0A0G2JZH8_RAT	Protein Pdhx OS=Rattus norvegicus GN=Pdhx PE=1 SV=1	26.71	64.34	23	13	1.25892	1.1272	0.83946	0.7516	0.994296	0.9558
A0A0G2JZI2	A0A0G2JZI2_RAT	Protein Eprs OS=Rattus norvegicus GN=Eprs PE=1 SV=1	24.08	41.34	12	12	0.895365	0.9462	1.08643	1.1376	1.0164	0.88571
A0A0G2JZM8	A0A0G2JZM8_RAT	CLIP-associating protein 2 OS=Rattus norvegicus GN=Clasp2 PE=1 SV=1	37.02	45.38	21	19	0.954993	1.0471	0.855067	0.929	0.94654	0.511526
A0A0G2JZV8	A0A0G2JZV8_RAT	Fragile X mental retardation protein 1 homolog OS=Rattus norvegicus GN=Fmr1 PE=1 SV=1	2.04	28.99	2	1	0.758578	0.7447	0.954993	0.9462	0.851118	0.0747631
A0A0G2JZY3	A0A0G2JZY3_RAT	Protein Reps1 OS=Rattus norvegicus GN=Reps1 PE=1 SV=1	3.95	15.73	3	2	0.816582	0.8017	1.0666	1.0471	0.932995	0.479053
A0A0G2JZZ7	A0A0G2JZZ7_RAT	Protein Abr OS=Rattus norvegicus GN=Abr PE=1 SV=1	10.51	36.62	7	7	0.92045	2.3335	1.23595	3.1046	1.89862	0.156649
A0A0G2K012	A0A0G2K012_RAT	Protein Ubxn6 OS=Rattus norvegicus GN=Ubxn6 PE=1 SV=1	8.19	39.89	5	4	1	0.8472	1.00925	0.8472	0.925913	0.205576
A0A0G2K014	A0A0G2K014_RAT	Protein Lcp1 OS=Rattus norvegicus GN=Lcp1 PE=1 SV=1	12.88	50.39	10	7	1.0666	1.0471	0.903649	0.8954	0.978186	0.632097
A0A0G2K038	A0A0G2K038_RAT	Oligoribonuclease, mitochondrial OS=Rattus norvegicus GN=Rexo2 PE=1 SV=1	3.43	53.15	2	2	1.1272	0.5702	1.34276	0.6546	0.923691	0.787041
A0A0G2K079	A0A0G2K079_RAT	Breast carcinoma-amplified sequence 1 homolog OS=Rattus norvegicus GN=Bcas1 PE=1 SV=1	13.17	60.81	9	7	1.20226	1.2706	0.630957	0.673	0.944205	0.763493
A0A0G2K093	A0A0G2K093_RAT	Heat shock 70 kDa protein 13 OS=Rattus norvegicus GN=Hspa13 PE=1 SV=1	3.68	30.56	3	3	1.19124	1.1912	1.04713	1.0471	1.11917	0.0125543
A0A0G2K0B0	A0A0G2K0B0_RAT	Protein CDV3 homolog OS=Rattus norvegicus GN=Cdv3 PE=1 SV=1	4.01	38.08	3	2	1.13763	1.0965	1.08643	1.0471	1.09191	0.200296
A0A0G2K0B6	A0A0G2K0B6_RAT	Clathrin coat assembly protein AP180 OS=Rattus norvegicus GN=Snap91 PE=1 SV=1	38.33	37.79	39	20	1.31826	1	0.724436	0.5248	0.891873	0.510072
A0A0G2K0H6	A0A0G2K0H6_RAT	Protein Wdr13 OS=Rattus norvegicus GN=Wdr13 PE=1 SV=1	12.13	57.25	7	7	1.1695	1.1482	1.08643	1.0666	1.11768	0.0655217
A0A0G2K0I3	A0A0G2K0I3_RAT	Nicotinamide phosphoribosyltransferase OS=Rattus norvegicus GN=Nampt PE=1 SV=1	8.23	34.94	5	4	1.03753	0.7447	0.895365	0.6486	0.831548	0.136033
A0A0G2K0M8	A0A0G2K0M8_RAT	Neural cell adhesion molecule 1 OS=Rattus norvegicus GN=Ncam1 PE=1 SV=1	5.66	54.92	34	3	1.69044	3.1333	1.15878	2.1478	2.03258	0.0805103
A0A0G2K0P1	A0A0G2K0P1_RAT	Protein Kifap3 OS=Rattus norvegicus GN=Kifap3 PE=1 SV=1	4	21.47	2	2	0.92045	1.1169	0.816582	0.9817	0.958908	0.608836
A0A0G2K0Q2	A0A0G2K0Q2_RAT	Kinesin heavy chain isoform 5A OS=Rattus norvegicus GN=Kif5a PE=3 SV=1	1.48	40.41	15	3	0.972747	1.2942	0.765597	1.0186	1.01279	0.916427
A0A0G2K0S1	A0A0G2K0S1_RAT	Calcium-binding and coiled-coil domain-containing protein 1 OS=Rattus norvegicus GN=Calcoco1 PE=1 SV=1	5.06	39.86	3	3	0.580764	1.1803	0.597035	1.1912	0.887325	0.644756
A0A0G2K0S7	A0A0G2K0S7_RAT	Protein Rap1gap2 OS=Rattus norvegicus GN=Rap1gap2 PE=1 SV=1	3.24	37.35	3	3	1	1.0093	1.02802	1.028	1.01633	0.10335
A0A0G2K0W3	A0A0G2K0W3_RAT	Protein tweety homolog OS=Rattus norvegicus GN=Ttyh3 PE=1 SV=1	2.05	25.86	1	1	1.11686	1.2023	0.912011	0.9727	1.05097	0.352957
A0A0G2K0W9	A0A0G2K0W9_RAT	Proteasome subunit alpha type OS=Rattus norvegicus GN=Psma7 PE=1 SV=1	14.41	75.4	12	8	0.954993	0.9376	0.801678	0.787	0.870318	0.040719
A0A0G2K0X9	A0A0G2K0X9_RAT	Protein transport protein Sec31A OS=Rattus norvegicus GN=Sec31a PE=1 SV=1	16.35	26.89	8	8	0.824138	0.863	0.928966	0.9727	0.897201	0.103237
A0A0G2K189	A0A0G2K189_RAT	Protein Scrn3 OS=Rattus norvegicus GN=Scrn3 PE=1 SV=1	10.92	48.8	5	5	1.21339	0.5598	1.35519	0.631	0.939845	0.819669
A0A0G2K1C0	A0A0G2K1C0_RAT	Actin-related protein 3 OS=Rattus norvegicus GN=Actr3 PE=1 SV=1	41.43	79.47	30	22	1.24738	1.0864	0.887156	0.7798	1.00018	0.998357
A0A0G2K1D2	A0A0G2K1D2_RAT	Protein Rap1gds1 OS=Rattus norvegicus GN=Rap1gds1 PE=1 SV=1	40.1	58.25	28	21	0.816582	1.0093	0.83946	1.0375	0.925711	0.332657
A0A0G2K1H2	A0A0G2K1H2_RAT	Synaptoporin OS=Rattus norvegicus GN=Synpr PE=1 SV=1	5.67	33.33	3	3	0.981748	0.912	1.02802	0.9462	0.966991	0.281446
A0A0G2K1J5	A0A0G2K1J5_RAT	Plectin OS=Rattus norvegicus GN=Plec PE=1 SV=1	49.16	48.69	32	29	1.21339	0.7447	1.28233	0.7727	1.00328	0.985421
A0A0G2K1L0	A0A0G2K1L0_RAT	Protein Tnc OS=Rattus norvegicus GN=Tnc PE=1 SV=1	2.3	23.18	2	2	0.972747	1.0965	0.928966	1.0471	1.01133	0.841523
A0A0G2K1L8	A0A0G2K1L8_RAT	Brain acid soluble protein 1 OS=Rattus norvegicus GN=Basp1 PE=1 SV=1	8.61	46.12	4	4	1.45881	0.5297	0.136773	0.0597	0.546247	0.453375
A0A0G2K1M4	A0A0G2K1M4_RAT	Pleckstrin homology domain-containing family G member 5 OS=Rattus norvegicus GN=Plekhg5 PE=4 SV=1	2.18	21.17	1	1	1.07647	1.0093	0.887156	0.8318	0.95118	0.309757
A0A0G2K1M8	A0A0G2K1M8_RAT	Prolyl endopeptidase OS=Rattus norvegicus GN=Prep PE=1 SV=1	16.78	33	9	9	1.1272	1.2359	1.23595	1.3677	1.24169	0.0876768
A0A0G2K1S6	A0A0G2K1S6_RAT	Malic enzyme OS=Rattus norvegicus GN=Me1 PE=1 SV=1	25.98	62	19	13	1.0666	1.0965	1.14815	1.2023	1.12839	0.24342
A0A0G2K1U9	A0A0G2K1U9_RAT	Protein Irgq OS=Rattus norvegicus GN=Irgq PE=1 SV=1	18.95	46.39	11	10	0.654636	0.7447	0.765597	0.8395	0.751108	0.17739
A0A0G2K1W1	A0A0G2K1W1_RAT	Protein Rab11fip5 OS=Rattus norvegicus GN=Rab11fip5 PE=1 SV=1	4.85	21.23	3	3	0.77983	1.6749	0.937562	2.1086	1.37522	0.32912
A0A0G2K217	A0A0G2K217_RAT	Ena/VASP-like protein OS=Rattus norvegicus GN=Evl PE=1 SV=1	2	39.05	1	1	1.25892	0.9908	1.03753	0.8166	1.02596	0.83045
A0A0G2K226	A0A0G2K226_RAT	Protein Nudcd3 (Fragment) OS=Rattus norvegicus GN=Nudcd3 PE=1 SV=1	6	45.9	3	3	0.654636	0.6194	1.38038	1.3062	0.990155	0.9633
A0A0G2K261	A0A0G2K261_RAT	Protein Iars2 OS=Rattus norvegicus GN=Iars2 PE=1 SV=1	18.47	46.49	13	10	0.963829	0.631	1.33045	0.879	0.951071	0.739374
A0A0G2K266	A0A0G2K266_RAT	E3 UFM1-protein ligase 1 OS=Rattus norvegicus GN=Ufl1 PE=1 SV=1	4.29	25.58	2	2	1.19124	1.3804	1.22462	1.4454	1.31041	0.00767668
A0A0G2K273	A0A0G2K273_RAT	Eukaryotic translation initiation factor 3 subunit E OS=Rattus norvegicus GN=LOC100909481 PE=3 SV=1	2.63	36.18	2	2	1.08643	1.3804	0.928966	1.1912	1.14675	0.161484
A0A0G2K2B9	A0A0G2K2B9_RAT	Ankyrin-3 OS=Rattus norvegicus GN=Ank3 PE=1 SV=1	16.3	43.24	14	9	0.990832	1.0186	0.946237	0.9727	0.982092	0.292204
A0A0G2K2D6	A0A0G2K2D6_RAT	Protein Tppp OS=Rattus norvegicus GN=Tppp PE=1 SV=1	23.1	69.36	22	12	1	0.8017	0.751623	0.6026	0.788981	0.0263269
A0A0G2K2I6	A0A0G2K2I6_RAT	Dedicator of cytokinesis protein 9 OS=Rattus norvegicus GN=Dock9 PE=1 SV=1	2.02	25.2	1	1	0.77983	1.1272	0.77983	1.1272	0.953515	0.683201
A0A0G2K2K1	A0A0G2K2K1_RAT	Phosphodiesterase OS=Rattus norvegicus GN=Pde1a PE=3 SV=1	10.32	29.49	5	5	0.912011	1.0471	0.963829	1.1066	1.00738	0.96802
A0A0G2K2P3	A0A0G2K2P3_RAT	Protein Tnfaip8 OS=Rattus norvegicus GN=Tnfaip8 PE=4 SV=1	2	27.08	1	1	0.608135	0.8472	1.04713	1.4588	0.990316	0.964462
A0A0G2K2S2	A0A0G2K2S2_RAT	Solute carrier family 2, facilitated glucose transporter member 1 OS=Rattus norvegicus GN=Slc2a1 PE=1 SV=1	4	16.9	2	2	1.1272	1.2023	1.28233	1.3804	1.24806	0.0175749
A0A0G2K2V5	A0A0G2K2V5_RAT	Protein Exoc1 OS=Rattus norvegicus GN=Exoc1 PE=1 SV=1	2.14	32.87	3	3	0.549541	3.3419	0.461318	2.8314	1.79604	0.27736
A0A0G2K2V6	A0A0G2K2V6_RAT	Keratin, type I cytoskeletal 10 OS=Rattus norvegicus GN=Krt10 PE=1 SV=1	18.34	47.58	11	10	1.09648	0.7943	1.2942	0.9462	1.03279	0.832161
A0A0G2K326	A0A0G2K326_RAT	Regulator of G-protein signaling 12, isoform CRA_b OS=Rattus norvegicus GN=Rgs12 PE=1 SV=1	2.76	30.58	2	2	0.787046	1.0568	0.801678	1.0666	0.928031	0.487496
A0A0G2K327	A0A0G2K327_RAT	Oxysterol-binding protein OS=Rattus norvegicus GN=Osbpl1a PE=1 SV=1	2.36	32.24	4	2	2.03236	1.5704	1.34276	1.0568	1.50058	0.022098
A0A0G2K329	A0A0G2K329_RAT	Neuronal cell adhesion molecule OS=Rattus norvegicus GN=Nrcam PE=1 SV=1	4	45.9	30	2	1	1.1695	0.879022	1.028	1.01913	0.790429
A0A0G2K350	A0A0G2K350_RAT	Protein Napg OS=Rattus norvegicus GN=Napg PE=1 SV=1	29.73	60.58	29	15	0.972747	1.1376	0.549541	0.6252	0.821272	0.295135
A0A0G2K3D9	A0A0G2K3D9_RAT	Protein Tmem132b (Fragment) OS=Rattus norvegicus GN=Tmem132b PE=4 SV=1	4.99	22.04	3	3	1.00925	0.9376	1.13763	1.0471	1.0329	0.44474
A0A0G2K3I9	A0A0G2K3I9_RAT	MAGUK p55 subfamily member 3 OS=Rattus norvegicus GN=Dusp3 PE=1 SV=1	13	51.18	12	7	1.35519	1.0864	1.25892	1.0186	1.17978	0.224575
A0A0G2K3Q6	A0A0G2K3Q6_RAT	Fructose-bisphosphate aldolase OS=Rattus norvegicus GN=Aldoc PE=1 SV=1	49.89	84.72	89	25	0.77983	0.6081	1.22462	0.9376	0.887537	0.390739
A0A0G2K3V9	A0A0G2K3V9_RAT	Caseinolytic peptidase B protein homolog OS=Rattus norvegicus GN=Clpb PE=1 SV=1	4.28	38.9	3	3	0.946237	0.9638	1.08643	1.1066	1.02577	0.600367
A0A0G2K3W1	A0A0G2K3W1_RAT	Protein Vwa8 OS=Rattus norvegicus GN=Vwa8 PE=1 SV=1	4.02	32.43	2	2	0.816582	0.7379	1.21339	1.0965	0.966093	0.722651
A0A0G2K3Z9	A0A0G2K3Z9_RAT	Uncharacterized protein OS=Rattus norvegicus PE=4 SV=1	24.58	73.37	20	13	0.83946	0.6081	0.824138	0.6026	0.718575	0.00961906
A0A0G2K435	A0A0G2K435_RAT	Protein Dnajc7 OS=Rattus norvegicus GN=Dnajc7 PE=1 SV=1	2.01	38	1	1	1.39316	0.9908	1.08643	0.7656	1.059	0.72482
A0A0G2K459	A0A0G2K459_RAT	Protein Mtch2 OS=Rattus norvegicus GN=Mtch2 PE=1 SV=1	13.68	53.8	7	7	0.870964	0.863	1.64437	1.6144	1.24818	0.285259
A0A0G2K464	A0A0G2K464_RAT	Secretory carrier membrane protein 5, isoform CRA_a OS=Rattus norvegicus GN=Scamp5 PE=1 SV=1	2.05	10.21	2	1	1.21339	1.0765	1.02802	0.912	1.05748	0.4515
A0A0G2K4A0	A0A0G2K4A0_RAT	Protein Rab11fip5 OS=Rattus norvegicus GN=Rab11fip5 PE=1 SV=1	2	22.96	2	1	1.0666	0.8091	1.39316	1.0568	1.08141	0.5247
A0A0G2K4T3	A0A0G2K4T3_RAT	Arf-GAP with coiled-coil, ANK repeat and PH domain-containing protein 2 OS=Rattus norvegicus GN=Acap2 PE=1 SV=1	2.92	29.54	3	3	1.13763	1.1169	1.15878	1.1272	1.13513	0.000364771
A0A0G2K4T7	A0A0G2K4T7_RAT	General transcription factor II-I OS=Rattus norvegicus GN=Gtf2i PE=1 SV=1	2.02	29.03	1	1	0.691831	0.6792	1.39316	1.3677	1.03297	0.830481
A0A0G2K4X8	A0A0G2K4X8_RAT	S-phase kinase-associated protein 1 OS=Rattus norvegicus GN=Skp1 PE=1 SV=1	8.14	61.21	4	4	0.794328	1.1912	0.625173	0.9462	0.889225	0.462031
A0A0G2K4Y1	A0A0G2K4Y1_RAT	Protein Dnaja3 OS=Rattus norvegicus GN=Dnaja3 PE=1 SV=1	8.05	45.92	5	5	0.887156	0.5916	1.15878	0.7516	0.847283	0.317748
A0A0G2K502	A0A0G2K502_RAT	Malic enzyme OS=Rattus norvegicus GN=Me2 PE=1 SV=1	15.51	57.7	10	9	0.887156	0.9638	0.879022	0.955	0.921245	0.453889
A0A0G2K526	A0A0G2K526_RAT	Guanine nucleotide-binding protein G(olf) subunit alpha OS=Rattus norvegicus GN=Gnal PE=1 SV=1	4.01	53.02	5	2	1.11686	1.0864	1.21339	1.1803	1.14924	0.00349753
A0A0G2K528	A0A0G2K528_RAT	Protein Stx16 OS=Rattus norvegicus GN=Stx16 PE=1 SV=1	9.49	36.57	5	5	0.972747	1	1	1.028	1.00019	0.988729
A0A0G2K536	A0A0G2K536_RAT	Paraplegin OS=Rattus norvegicus GN=Spg7 PE=1 SV=1	2.43	34.96	2	2	1.05682	1.0568	1.07647	1.0765	1.06665	0.00944235
A0A0G2K562	A0A0G2K562_RAT	Disintegrin and metalloproteinase domain-containing protein 10 OS=Rattus norvegicus GN=Adam10 PE=1 SV=1	2.29	20.16	1	1	1.11686	1.1066	1.20226	1.1912	1.15423	0.00466249
A0A0G2K5C8	A0A0G2K5C8_RAT	Stromal interaction molecule 1 OS=Rattus norvegicus GN=Stim1 PE=1 SV=1	4.03	28.21	2	2	0.731139	0.6081	1.11686	0.9036	0.839926	0.358732
A0A0G2K5E6	A0A0G2K5E6_RAT	Uncharacterized protein OS=Rattus norvegicus PE=4 SV=1	2	33.91	1	1	1.08643	1.1376	1.05682	1.1066	1.09686	0.149579
A0A0G2K5F1	A0A0G2K5F1_RAT	LRP16 protein OS=Rattus norvegicus GN=Macrod1 PE=1 SV=1	6.06	56.66	3	3	0.954993	1.1272	1	1.1803	1.06562	0.473689
A0A0G2K5L2	A0A0G2K5L2_RAT	Protein LOC100911440 OS=Rattus norvegicus GN=LOC100911440 PE=1 SV=1	25.88	67.8	23	13	0.862979	0.871	1.23595	1.2359	1.05146	0.513108
A0A0G2K5P9	A0A0G2K5P9_RAT	Propionyl-CoA carboxylase alpha chain, mitochondrial OS=Rattus norvegicus GN=Pcca PE=1 SV=1	12.56	43.55	7	7	1.05682	0.8318	1.2942	1.028	1.0527	0.652381
A0A0G2K5Q8	A0A0G2K5Q8_RAT	Protein Clk2 OS=Rattus norvegicus GN=Clk2 PE=1 SV=1	4.64	31.41	3	3	0.928966	0.929	1.02802	1.028	0.978496	0.333614
A0A0G2K5U9	A0A0G2K5U9_RAT	Alpha-actinin-4 OS=Rattus norvegicus GN=Actn4 PE=1 SV=1	29.93	60.04	39	15	0.928966	0.9638	0.809096	0.8318	0.883416	0.228266
A0A0G2K5X6	A0A0G2K5X6_RAT	Tyrosine-protein kinase receptor OS=Rattus norvegicus GN=Ntrk2 PE=3 SV=1	13.07	37.4	7	7	0.559758	0.9204	0.787046	1.3183	0.896376	0.555384
A0A0G2K627	A0A0G2K627_RAT	Isoprenoid synthase domain-containing protein OS=Rattus norvegicus GN=Ispd PE=1 SV=1	2.04	20.82	1	1	0.990832	1.2942	0.794328	1.0375	1.02922	0.772681
A0A0G2K654	A0A0G2K654_RAT	RCG45246 OS=Rattus norvegicus GN=Hist1h1c PE=1 SV=1	13.95	37.74	7	7	1.01859	0.6486	0.937562	0.5546	0.789838	0.551794
A0A0G2K657	A0A0G2K657_RAT	Opioid-binding protein/cell adhesion molecule OS=Rattus norvegicus GN=Opcml PE=4 SV=1	12.7	46.38	9	6	0.787046	0.5916	0.870964	0.6546	0.726052	0.0458967
A0A0G2K677	A0A0G2K677_RAT	Protein Sptbn4 OS=Rattus norvegicus GN=Sptbn4 PE=1 SV=1	11.87	46	17	9	1.23595	0.7798	1.64437	1.0666	1.18168	0.415542
A0A0G2K6G2	A0A0G2K6G2_RAT	Adipocyte plasma membrane-associated protein OS=Rattus norvegicus GN=Apmap PE=1 SV=1	4.69	37.11	3	3	0.879022	0.9817	0.912011	1.0186	0.947833	0.23138
A0A0G2K6H2	A0A0G2K6H2_RAT	Maleylacetoacetate isomerase OS=Rattus norvegicus GN=Gstz1 PE=1 SV=1	6.04	71.63	5	3	1.00925	1.1169	1.09648	1.2023	1.10623	0.388994
A0A0G2K6T9	A0A0G2K6T9_RAT	Protein Pcdh1 OS=Rattus norvegicus GN=Pcdh1 PE=1 SV=1	26.41	33.67	15	14	0.92045	1.1169	0.77983	0.9462	0.940845	0.545146
A0A0G2K6U1	A0A0G2K6U1_RAT	Vesicle-fusing ATPase OS=Rattus norvegicus GN=Nsf PE=1 SV=1	103.35	81.18	98	51	1.19124	1.028	1.09648	0.955	1.06768	0.489019
A0A0G2K6X9	A0A0G2K6X9_RAT	Adenosine kinase OS=Rattus norvegicus GN=Adk PE=1 SV=1	7.78	40.45	6	5	0.946237	0.9908	0.937562	0.9817	0.964075	0.0434794
A0A0G2K719	A0A0G2K719_RAT	Protein Ddx3x OS=Rattus norvegicus GN=Ddx3x PE=1 SV=1	11.96	52.87	10	7	0.586138	0.5248	0.972747	0.863	0.736671	0.00768252
A0A0G2K724	A0A0G2K724_RAT	Malignant T-cell-amplified sequence OS=Rattus norvegicus GN=Mcts1 PE=1 SV=1	2	40.88	1	1	1.13763	1.0568	1.1272	1.0471	1.09218	0.136152
A0A0G2K737	A0A0G2K737_RAT	Thioredoxin-like protein 1 OS=Rattus norvegicus GN=Txnl1 PE=1 SV=1	14.01	76.03	9	7	0.937562	0.7656	0.809096	0.6668	0.794764	0.00907052
A0A0G2K743	A0A0G2K743_RAT	Protein RGD1562415 OS=Rattus norvegicus GN=RGD1562415 PE=4 SV=1	2.65	51.3	2	2	0.972747	0.9908	1.15878	1.1803	1.07566	0.148594
A0A0G2K757	A0A0G2K757_RAT	Dolichyl-diphosphooligosaccharide--protein glycosyltransferase subunit 2 OS=Rattus norvegicus GN=Rpn2 PE=1 SV=1	2	16.51	1	1	1.67494	0.7311	1.49969	0.6486	1.13858	0.643323
A0A0G2K777	A0A0G2K777_RAT	Protein Rhot1 OS=Rattus norvegicus GN=Rhot1 PE=1 SV=1	8.77	25.13	5	5	0.946237	1.2359	1.04713	1.3804	1.15242	0.299949
A0A0G2K7F7	A0A0G2K7F7_RAT	Tropomyosin alpha-1 chain OS=Rattus norvegicus GN=Tpm1 PE=1 SV=1	5.58	46.53	12	7	1.01859	1.1272	1.03753	1.1376	1.08023	0.116164
A0A0G2K7G2	A0A0G2K7G2_RAT	Protein Agfg2 OS=Rattus norvegicus GN=Agfg2 PE=1 SV=1	4	18.03	3	2	1.03753	1	0.937562	0.9036	0.969673	0.528224
A0A0G2K7G7	A0A0G2K7G7_RAT	Septin-8 OS=Rattus norvegicus GN=Sept8 PE=1 SV=1	20.43	62.11	17	10	1.1695	1.3062	1.04713	1.1588	1.17041	0.0538977
A0A0G2K7J0	A0A0G2K7J0_RAT	Long-chain-fatty-acid--CoA ligase ACSBG1 OS=Rattus norvegicus GN=Acsbg1 PE=1 SV=1	18.99	31.1	11	9	1.01859	1	1.03753	1.0186	1.01868	0.359427
A0A0G2K7K2	A0A0G2K7K2_RAT	Apoptosis-inducing factor 1, mitochondrial OS=Rattus norvegicus GN=Aifm1 PE=1 SV=1	14.07	45.89	8	8	1.04713	1.7865	1.01859	1.7061	1.38958	0.199254
A0A0G2K7K9	A0A0G2K7K9_RAT	Protein Camsap2 OS=Rattus norvegicus GN=Camsap2 PE=1 SV=1	8.26	27.26	5	4	1.00925	0.8954	1.00925	0.8954	0.952327	0.324979
A0A0G2K7M1	A0A0G2K7M1_RAT	Glyceraldehyde-3-phosphate dehydrogenase OS=Rattus norvegicus PE=1 SV=1	4.07	72.67	82	4	1.28233	1.3677	1	1.0568	1.17671	0.0537551
A0A0G2K7W6	A0A0G2K7W6_RAT	Protein RGD1562402 OS=Rattus norvegicus GN=RGD1562402 PE=3 SV=1	2.01	56.08	1	1	0.672977	0.7047	1	1.0568	0.858619	0.107189
A0A0G2K7Y0	A0A0G2K7Y0_RAT	Complement component receptor 1-like protein OS=Rattus norvegicus GN=Cr1l PE=1 SV=1	2.01	15.41	1	1	0.855067	1.1169	1.00925	1.3183	1.07488	0.630731
A0A0G2K7Y2	A0A0G2K7Y2_RAT	Oxidation resistance protein 1 OS=Rattus norvegicus GN=Oxr1 PE=1 SV=1	47.24	48.11	26	24	0.963829	0.8551	0.937562	0.8318	0.897073	0.098748
A0A0G2K808	A0A0G2K808_RAT	Protein Asap2 OS=Rattus norvegicus GN=Asap2 PE=1 SV=1	2.96	30.09	3	2	1.07647	0.9638	0.990832	0.8872	0.979574	0.740232
A0A0G2K824	A0A0G2K824_RAT	Mannose-1-phosphate guanyltransferase alpha OS=Rattus norvegicus GN=Gmppa PE=1 SV=1	2.04	19.76	1	1	1.04713	0.929	1.33045	1.1803	1.12172	0.138957
A0A0G2K857	A0A0G2K857_RAT	Kinesin-like protein OS=Rattus norvegicus GN=Kifc2 PE=3 SV=1	2.01	20.83	2	1	0.77983	0.8318	1.03753	1.1169	0.941515	0.368997
A0A0G2K872	A0A0G2K872_RAT	Cell adhesion molecule 3 OS=Rattus norvegicus GN=Cadm3 PE=1 SV=1	13.8	39.07	8	7	0.990832	0.9376	0.903649	0.8472	0.91982	0.0352439
A0A0G2K890	A0A0G2K890_RAT	Ezrin OS=Rattus norvegicus GN=Ezr PE=1 SV=1	27.47	60	19	13	1.7378	1.2474	0.981748	0.6918	1.16469	0.463063
A0A0G2K8E7	A0A0G2K8E7_RAT	Glycerophosphodiester phosphodiesterase domain-containing protein 1 OS=Rattus norvegicus GN=Gdpd1 PE=1 SV=1	4.17	29.84	3	2	0.946237	1.0864	1.08643	1.2359	1.08874	0.20335
A0A0G2K8H0	A0A0G2K8H0_RAT	Caprin-1 OS=Rattus norvegicus GN=Caprin1 PE=1 SV=1	8.5	29.31	5	5	0.946237	0.9817	0.801678	0.8318	0.890354	0.0726318
A0A0G2K8K0	A0A0G2K8K0_RAT	Protein Sfpq OS=Rattus norvegicus GN=Sfpq PE=1 SV=1	20.21	46.98	10	10	1.04713	1.5849	1	1.5136	1.28641	0.119265
A0A0G2K8N6	A0A0G2K8N6_RAT	Protein Ankmy2 OS=Rattus norvegicus GN=Ankmy2 PE=1 SV=1	4.12	33.49	2	2	1.00925	1.028	1.03753	1.0666	1.03535	0.131723
A0A0G2K8P3	A0A0G2K8P3_RAT	E3 ubiquitin-protein ligase NEDD4 OS=Rattus norvegicus GN=Nedd4 PE=1 SV=1	12.98	27.56	8	8	1.10662	0.955	1.11686	0.955	1.03337	0.705959
A0A0G2K8S6	A0A0G2K8S6_RAT	Glucosidase 1 OS=Rattus norvegicus GN=LOC103692171 PE=1 SV=1	3.12	21.34	3	3	0.870964	0.8872	0.972747	0.9908	0.930428	0.0136157
A0A0G2K8T0	A0A0G2K8T0_RAT	Acid ceramidase OS=Rattus norvegicus GN=Asah1 PE=1 SV=1	2.66	23.36	2	2	0.570164	1.0765	0.862979	1.5849	1.02364	0.920692
A0A0G2K8V2	A0A0G2K8V2_RAT	Vinculin OS=Rattus norvegicus GN=Vcl PE=1 SV=1	45.73	56.97	26	25	0.847227	0.787	0.954993	0.8872	0.869105	0.0129746
A0A0G2K911	A0A0G2K911_RAT	NSFL1 cofactor p47 OS=Rattus norvegicus GN=Nsfl1c PE=1 SV=1	13.09	47.94	9	7	1.04713	1.0186	1	0.9727	1.00961	0.765081
A0A0G2K977	A0A0G2K977_RAT	Golgin subfamily A member 2 OS=Rattus norvegicus GN=Golga2 PE=1 SV=1	2.48	28.95	2	2	1.41906	1	1.21339	0.8551	1.12189	0.415285
A0A0G2K9A2	A0A0G2K9A2_RAT	Actin related protein 2/3 complex, subunit 2 (Predicted), isoform CRA_a OS=Rattus norvegicus GN=Arpc2 PE=1 SV=1	28.95	71.67	19	16	0.772681	0.9817	0.990832	1.2589	1.00103	0.993899
A0A0G2K9B4	A0A0G2K9B4_RAT	Mitochondrial ribosomal protein L15 (Predicted), isoform CRA_b OS=Rattus norvegicus GN=Mrpl15 PE=1 SV=1	2.03	39.66	1	1	0.60256	1.2706	0.751623	1.5849	1.05242	0.86045
A0A0G2K9D7	A0A0G2K9D7_RAT	Protein Pcdhgc3 OS=Rattus norvegicus GN=Pcdhgc3 PE=1 SV=1	4.02	25.8	2	2	0.972747	0.787	1.00925	0.8241	0.898275	0.500251
A0A0G2K9E0	A0A0G2K9E0_RAT	Ribonuclease inhibitor OS=Rattus norvegicus GN=Rnh1 PE=1 SV=1	31.17	67.07	18	16	0.981748	0.9817	0.954993	0.9462	0.96616	0.00833474
A0A0G2K9E5	A0A0G2K9E5_RAT	Protein Lars2 OS=Rattus norvegicus GN=Lars2 PE=1 SV=1	2.03	24.06	2	1	1.13763	1.0093	1.03753	0.9204	1.02621	0.668608
A0A0G2K9H6	A0A0G2K9H6_RAT	Synaptotagmin-17 OS=Rattus norvegicus GN=Syt17 PE=1 SV=1	2.67	34.47	3	3	0.928966	1.028	1.14815	1.2706	1.09393	0.209369
A0A0G2K9J2	A0A0G2K9J2_RAT	Protein Atp6v1h OS=Rattus norvegicus GN=Atp6v1h PE=1 SV=1	29.92	56.73	23	14	1.52757	0.879	1.45881	0.8091	1.16862	0.49204
A0A0G2K9L2	A0A0G2K9L2_RAT	Protein Tom1l2 OS=Rattus norvegicus GN=Tom1l2 PE=1 SV=1	36.09	60.23	21	18	0.870964	0.955	0.816582	0.8954	0.884486	0.228624
A0A0G2K9Q0	A0A0G2K9Q0_RAT	Protein Tbck OS=Rattus norvegicus GN=Tbck PE=1 SV=1	2	19.8	1	1	0.981748	0.7311	1.52757	1.1272	1.0919	0.525676
A0A0G2K9Q6	A0A0G2K9Q6_RAT	Calcium-transporting ATPase OS=Rattus norvegicus GN=Atp2b3 PE=1 SV=1	14.46	44.59	25	10	0.787046	1.2474	0.704693	1.1272	0.966585	0.858634
A0A0G2K9Q7	A0A0G2K9Q7_RAT	Protein Map1lc3b2 OS=Rattus norvegicus GN=Map1lc3b2 PE=3 SV=1	2	32.8	3	1	1.10662	0.8954	1.03753	0.8472	0.971688	0.787112
A0A0G2K9S4	A0A0G2K9S4_RAT	Unconventional myosin-Va OS=Rattus norvegicus GN=Myo5a PE=1 SV=1	4.35	34.54	3	3	0.440555	0.5058	1.36773	1.3804	0.923621	0.77824
A0A0G2K9T1	A0A0G2K9T1_RAT	E3 ubiquitin-protein ligase OS=Rattus norvegicus GN=Itch PE=1 SV=1	4	26.98	2	2	0.487529	0.8472	0.642688	1.1169	0.773579	0.189678
A0A0G2K9V4	A0A0G2K9V4_RAT	Cytohesin-3 OS=Rattus norvegicus GN=Cyth3 PE=4 SV=1	1.75	32.48	2	2	0.963829	0.9204	1.0666	1.028	0.994706	0.934541
A0A0G2K9V6	A0A0G2K9V6_RAT	Threonine--tRNA ligase, cytoplasmic OS=Rattus norvegicus GN=Tars PE=1 SV=1	23.27	52.22	12	12	1.30617	1.0666	1.6293	1.3305	1.33314	0.015523
A0A0G2KAE6	A0A0G2KAE6_RAT	Protein Fam73b OS=Rattus norvegicus GN=Fam73b PE=1 SV=1	3.85	25.13	2	2	0.809096	0.8551	1.08643	1.1482	0.974705	0.764819
A0A0G2KAI8	A0A0G2KAI8_RAT	Protein Drg2 OS=Rattus norvegicus GN=Drg2 PE=1 SV=1	7.67	33.79	4	4	0.981748	0.9638	1.09648	1.0765	1.02963	0.295266
A0A0G2KAL9	A0A0G2KAL9_RAT	Mitochondrial fission factor OS=Rattus norvegicus GN=Mff PE=1 SV=1	12.21	68.38	7	6	0.809096	0.879	0.990832	1.0765	0.938857	0.362838
A0A0G2KAU2	A0A0G2KAU2_RAT	Armadillo repeat-containing X-linked protein 3 OS=Rattus norvegicus GN=Armcx3 PE=1 SV=1	1.47	42.59	2	2	1.10662	2.2909	0.870964	1.803	1.51787	0.225874
A0A0G2KAV8	A0A0G2KAV8_RAT	Regulating synaptic membrane exocytosis protein 1 OS=Rattus norvegicus GN=Rims1 PE=1 SV=1	8.11	42.61	4	4	0.903649	0.9462	0.887156	0.929	0.916501	0.00158756
A0A0G2KAZ7	A0A0G2KAZ7_RAT	Heterogeneous nuclear ribonucleoprotein D-like OS=Rattus norvegicus GN=Hnrnpdl PE=1 SV=1	1.67	33.17	4	1	1.08643	0.8472	1.07647	0.8472	0.964323	0.729157
A0A0G2KB61	A0A0G2KB61_RAT	Protein Ppp1r13b OS=Rattus norvegicus GN=Ppp1r13b PE=1 SV=1	2.04	26.64	1	1	0.879022	0.8872	1.02802	1.0375	0.957935	0.449779
A0A0G2KB92	A0A0G2KB92_RAT	Serine/threonine-protein kinase DCLK1 OS=Rattus norvegicus GN=Dclk1 PE=1 SV=1	34.42	49.79	21	17	0.580764	0.8017	1.1272	1.5136	1.00582	0.97698
A0A0G2KB98	A0A0G2KB98_RAT	Glycogen synthase kinase-3 beta OS=Rattus norvegicus GN=Gsk3b PE=1 SV=1	10.27	53.02	8	6	0.744732	1.2134	0.847227	1.3932	1.04964	0.821836
A0A0G2QC21	A0A0G2QC21_RAT	Rho guanine nucleotide exchange factor 7 OS=Rattus norvegicus GN=Arhgef7 PE=1 SV=1	8.78	33.87	6	5	1.24738	0.8954	1.20226	0.8551	1.05004	0.737411
A0A0G2QC33	A0A0G2QC33_RAT	Protein Atg4b OS=Rattus norvegicus GN=Atg4b PE=1 SV=1	2.14	29.77	1	1	1.14815	1.1169	1.07647	1.0375	1.09475	0.0648802
A0A0H2UH99	A0A0H2UH99_RAT	60S ribosomal protein L24 OS=Rattus norvegicus GN=Rpl24 PE=1 SV=1	7.61	60.26	4	4	0.698232	0.8091	0.831764	0.9638	0.825724	0.129704
A0A0H2UHB7	A0A0H2UHB7_RAT	Anion exchange protein OS=Rattus norvegicus GN=Slc4a4 PE=1 SV=1	8.12	19.65	4	4	0.912011	1.1272	0.862979	1.0666	0.992197	0.921565
A0A0H2UHD9	A0A0H2UHD9_RAT	Nicalin OS=Rattus norvegicus GN=Ncln PE=1 SV=1	2	25.62	1	1	1.11686	1.1376	1.09648	1.1169	1.11696	0.0968505
A0A0H2UHE1	A0A0H2UHE1_RAT	Succinate-CoA ligase, GDP-forming, alpha subunit, isoform CRA_b OS=Rattus norvegicus GN=Suclg1 PE=1 SV=1	19.11	46.39	20	10	0.751623	0.9204	1.04713	1.2706	0.997438	0.980764
A0A0H2UHE5	A0A0H2UHE5_RAT	Protein phosphatase 1A OS=Rattus norvegicus GN=Ppm1a PE=1 SV=1	11.07	27.54	6	6	1	0.9638	0.912011	0.879	0.938703	0.0191974
A0A0H2UHF6	A0A0H2UHF6_RAT	PRA1 family protein 3 OS=Rattus norvegicus GN=Arl6ip5 PE=1 SV=1	4	24.64	2	2	1.0666	1.0375	1.08643	1.0471	1.05941	0.316927
A0A0H2UHG0	A0A0H2UHG0_RAT	Tyrosine--tRNA ligase OS=Rattus norvegicus GN=Yars PE=1 SV=1	14.46	57.62	11	7	1.08643	0.8395	0.731139	0.6546	0.827916	0.183069
A0A0H2UHG3	A0A0H2UHG3_RAT	Cullin 5 OS=Rattus norvegicus GN=Cul5 PE=1 SV=1	11.85	44.21	7	7	0.990832	1.028	1.01859	1.0471	1.02113	0.167747
A0A0H2UHG4	A0A0H2UHG4_RAT	Cyclin-dependent kinase 18 OS=Rattus norvegicus GN=Cdk18 PE=1 SV=1	2.01	26.24	2	1	1.03753	1.3183	1.14815	1.4588	1.2407	0.0316138
A0A0H2UHI7	A0A0H2UHI7_RAT	ATPase family AAA domain-containing protein 1 OS=Rattus norvegicus GN=Atad1 PE=1 SV=1	7.51	41.19	4	4	0.824138	1	1.2942	1.5136	1.15798	0.299481
A0A0H2UHL9	A0A0H2UHL9_RAT	Drebrin OS=Rattus norvegicus GN=Dbn1 PE=1 SV=1	35.37	46.46	20	18	1.11686	0.7447	1.19124	0.8017	0.963626	0.830961
A0A0H2UHM5	A0A0H2UHM5_RAT	Protein disulfide-isomerase OS=Rattus norvegicus GN=Pdia3 PE=1 SV=1	53.74	63.53	32	26	1.0666	0.8318	0.794328	0.6252	0.829481	0.111071
A0A0H2UHM7	A0A0H2UHM7_RAT	Protein LOC100909441 OS=Rattus norvegicus GN=LOC100909441 PE=3 SV=1	8	93.75	345	4	1.05682	3.6983	1.41906	4.7863	2.74012	0.122176
A0A0H2UHP1	A0A0H2UHP1_RAT	Retinal dehydrogenase 1 OS=Rattus norvegicus GN=Aldh1a1 PE=1 SV=1	3.86	24.57	5	2	0.457088	0.5012	1.09648	1.2023	0.814267	0.289629
A0A0H2UHQ0	A0A0H2UHQ0_RAT	4F2 cell-surface antigen heavy chain OS=Rattus norvegicus GN=Slc3a2 PE=1 SV=1	23.77	42.76	23	12	0.847227	0.9638	0.972747	1.1066	0.972594	0.79767
A0A0H2UHQ3	A0A0H2UHQ3_RAT	Microtubule-associated protein 1S OS=Rattus norvegicus GN=Map1s PE=1 SV=1	12.07	31.3	6	6	0.972747	1.0864	0.937562	1.0568	1.01338	0.793425
A0A0H2UHQ9	A0A0H2UHQ9_RAT	Synaptopodin OS=Rattus norvegicus GN=Synpo PE=1 SV=1	12.35	30.63	8	7	1.64437	1.1272	1.83654	1.2823	1.4726	0.0292299
A0A0H2UHR7	A0A0H2UHR7_RAT	Filamin-C OS=Rattus norvegicus GN=Flnc PE=1 SV=1	2.28	22.47	2	2	0.772681	0.912	0.903649	1.0666	0.913732	0.319473
A0A0H2UHS1	A0A0H2UHS1_RAT	RCG47431 OS=Rattus norvegicus GN=Bles03 PE=1 SV=1	6	52.4	4	4	0.928966	0.9908	0.928966	0.9908	0.959883	0.162572
A0A0H2UHS7	A0A0H2UHS7_RAT	60S ribosomal protein L18 OS=Rattus norvegicus GN=Rpl18 PE=1 SV=1	6.04	47.62	3	3	0.879022	0.7798	0.432514	0.4018	0.623284	0.00785964
A0A0H2UHT5	A0A0H2UHT5_RAT	Protein phosphatase 1G OS=Rattus norvegicus GN=Ppm1g PE=1 SV=1	2.01	16.79	1	1	1.19124	0.8091	0.963829	0.6546	0.904693	0.471618
A0A0H2UHV6	A0A0H2UHV6_RAT	Calcineurin subunit B type 1 OS=Rattus norvegicus GN=Ppp3r1 PE=4 SV=1	14.84	89.38	12	9	1.05682	1.3062	0.57544	0.7112	0.912414	0.60078
A0A0H2UHV9	A0A0H2UHV9_RAT	Coatomer subunit gamma OS=Rattus norvegicus GN=Copg2 PE=1 SV=1	14.53	32.3	7	7	1.18032	0.9727	1.1272	0.9376	1.05445	0.442161
A0A0H2UHZ2	A0A0H2UHZ2_RAT	Nucleosome assembly protein 1-like 4 OS=Rattus norvegicus GN=Nap1l4 PE=1 SV=1	8.51	38.76	7	4	0.758578	0.7244	0.887156	0.8395	0.802408	0.0199746
A0A0H2UHZ6	A0A0H2UHZ6_RAT	Poly(U)-binding-splicing factor PUF60 OS=Rattus norvegicus GN=Puf60 PE=1 SV=1	6.08	34.99	4	3	0.903649	0.8241	0.981748	0.8954	0.901224	0.0120732
A0A0H2UI02	A0A0H2UI02_RAT	Serine/threonine kinase 11 (Predicted), isoform CRA_a OS=Rattus norvegicus GN=Stk11 PE=1 SV=1	2.09	23.62	1	1	0.972747	1.1169	0.92045	1.0568	1.01672	0.788585
A0A0H2UI10	A0A0H2UI10_RAT	Protein O-GlcNAcase OS=Rattus norvegicus GN=Mgea5 PE=1 SV=1	10.94	37.03	8	6	0.691831	1	0.625173	0.863	0.795001	0.190486
A0A0H2UI35	A0A0H2UI35_RAT	Homer protein homolog 1 OS=Rattus norvegicus GN=Homer1 PE=1 SV=1	14.36	53.28	8	8	0.895365	0.7943	0.946237	0.8395	0.86885	0.0308521
A0A0U1RRP5	A0A0U1RRP5_RAT	SH3 and multiple ankyrin repeat domains protein 3 (Fragment) OS=Rattus norvegicus GN=Shank3 PE=1 SV=1	3.96	14.29	2	2	1.19124	1.2942	1.14815	1.2359	1.21737	0.00149658
A0A0U1RRT8	A0A0U1RRT8_RAT	Protein Sept6 OS=Rattus norvegicus GN=Sept6 PE=1 SV=1	24.46	50.93	17	13	0.981748	1.0186	0.972747	1.0186	0.997924	0.946919
A0A0U1RRV5	A0A0U1RRV5_RAT	Clustered mitochondria protein homolog OS=Rattus norvegicus GN=Cluh PE=1 SV=1	1.39	27.65	1	1	1.05682	0.9817	1.11686	1.0375	1.04822	0.134577
A0A0U1RRX4	A0A0U1RRX4_RAT	Microtubule-associated protein OS=Rattus norvegicus GN=Map2 PE=1 SV=1	2	66.27	102	1	0.731139	0.7516	0.809096	0.8241	0.778984	0.0561067
A0A0U1RVI2	A0A0U1RVI2_RAT	Mitogen-activated protein kinase OS=Rattus norvegicus GN=Mapk10 PE=4 SV=1	8.46	40.73	5	5	1	1.4322	0.887156	1.2823	1.15041	0.282914
A0A140TA89	A0A140TA89_RAT	Glycine amidinotransferase, mitochondrial OS=Rattus norvegicus GN=Gatm PE=1 SV=1	6.09	59.31	5	3	1.1695	0.7586	1.43219	0.9462	1.07662	0.658426
A0A140TAA1	A0A140TAA1_RAT	Immunoglobulin superfamily, member 8, isoform CRA_b OS=Rattus norvegicus GN=Igsf8 PE=1 SV=1	26.64	55.32	17	15	1.11686	1.1588	1.27057	1.3183	1.21613	0.000314378
A0A140TAA3	A0A140TAA3_RAT	Ral GTPase-activating protein subunit alpha-1 OS=Rattus norvegicus GN=Ralgapa1 PE=1 SV=1	2.22	16.68	1	1	1.05682	1.3305	1.08643	1.3677	1.21036	0.0584667
A0A140TAB3	A0A140TAB3_RAT	Kinesin light chain 1 OS=Rattus norvegicus GN=Klc1 PE=1 SV=1	16.55	46.38	9	7	0.981748	0.9638	1	0.9817	0.981812	0.184483
A0A140TAC3	A0A140TAC3_RAT	Epsin-1 OS=Rattus norvegicus GN=Epn1 PE=1 SV=1	12.34	29.69	10	8	0.946237	0.9376	0.816582	0.8166	0.879255	0.00354986
A0A140TAD1	A0A140TAD1_RAT	ADP-sugar pyrophosphatase OS=Rattus norvegicus GN=Nudt5 PE=1 SV=1	2.05	28.31	1	1	0.990832	0.9908	1.04713	1.0568	1.02139	0.599746
A0A140TAE0	A0A140TAE0_RAT	Major vault protein OS=Rattus norvegicus GN=Mvp PE=1 SV=1	2.04	23.54	1	1	0.990832	1.2023	1.1272	1.3552	1.16888	0.10134
A0A140TAE6	A0A140TAE6_RAT	Trans-2-enoyl-CoA reductase, mitochondrial OS=Rattus norvegicus GN=Mecr PE=1 SV=1	4.02	31.64	2	2	0.809096	1.5704	0.887156	1.7378	1.25111	0.460077
A0A140TAF0	A0A140TAF0_RAT	RCG62531, isoform CRA_g OS=Rattus norvegicus GN=Tpm3 PE=1 SV=1	2.76	63.16	11	3	1.00925	1.1066	1.15878	1.2706	1.13631	0.0683923
A0A140TAF7	A0A140TAF7_RAT	Protein O-glucosyltransferase 1 OS=Rattus norvegicus GN=Poglut1 PE=1 SV=1	2	26.65	2	2	1.88799	1.3552	1.20226	0.8551	1.32514	0.114455
A0A140TAH1	A0A140TAH1_RAT	Hepatocyte growth factor-regulated tyrosine kinase substrate OS=Rattus norvegicus GN=Hgs PE=1 SV=1	7.82	27.35	5	5	0.928966	0.9204	0.92045	0.9204	0.922554	4.81499e-07
A0A140TAH5	A0A140TAH5_RAT	AP-2 complex subunit mu OS=Rattus norvegicus GN=Ap2m1 PE=1 SV=1	12.76	52.07	9	7	1.0666	1.2823	1.07647	1.3062	1.18289	0.312913
A0A140TAH7	A0A140TAH7_RAT	Actin-binding LIM protein 2 OS=Rattus norvegicus GN=Ablim2 PE=1 SV=1	3.6	27.54	2	2	0.990832	1.1695	0.862979	1.0093	1.00815	0.914385
A0A140TAI3	A0A140TAI3_RAT	Heterogeneous nuclear ribonucleoprotein C OS=Rattus norvegicus GN=Hnrnpc PE=1 SV=1	2.22	47.44	1	1	1.18032	0.9462	1.27057	1.0186	1.10392	0.283185
A0A140TAJ1	A0A140TAJ1_RAT	N-chimaerin OS=Rattus norvegicus GN=Chn1 PE=1 SV=1	6.01	38.53	3	3	0.912011	1.1169	0.862979	1.0568	0.987172	0.863579
A0A140TAJ3	A0A140TAJ3_RAT	Far upstream element-binding protein 1 OS=Rattus norvegicus GN=Fubp1 PE=1 SV=1	12.26	38.47	7	6	1.02802	1.0186	0.972747	0.955	0.993591	0.655277
A0A140TAJ5	A0A140TAJ5_RAT	Phosphatidylinositol 4-kinase alpha OS=Rattus norvegicus GN=Pi4ka PE=1 SV=1	6.96	33.86	5	5	1.09648	1.6749	1.51356	2.2699	1.63871	0.0224381
A0A140UHX6	A0A140UHX6_RAT	Protein Sptb OS=Rattus norvegicus GN=Sptb PE=1 SV=1	37.26	45.08	28	20	0.83946	0.9817	0.946237	1.1066	0.968499	0.654972
A0A140UHX9	A0A140UHX9_RAT	Protein Ccz1b OS=Rattus norvegicus GN=Ccz1b PE=1 SV=1	2.05	35	1	1	0.946237	1.1588	1.21339	1.4997	1.20453	0.0852283
A0A5D0	A0A5D0_RAT	Cd200 molecule OS=Rattus norvegicus GN=Cd200 PE=2 SV=1	4	29.14	3	2	0.990832	0.9204	1.03753	0.9727	0.980365	0.596575
A0FKI7	ACBD5_RAT	Acyl-CoA-binding domain-containing protein 5 OS=Rattus norvegicus GN=Acbd5 PE=1 SV=1	2	33.99	1	1	0.855067	0.955	0.937562	1.0375	0.946282	0.404969
A0JN30	A0JN30_RAT	Canopy 2 homolog (Zebrafish) OS=Rattus norvegicus GN=Cnpy2 PE=1 SV=1	4	30.22	3	2	0.855067	1.0186	0.870964	1.0375	0.945533	0.422839
A0JPJ7	OLA1_RAT	Obg-like ATPase 1 OS=Rattus norvegicus GN=Ola1 PE=2 SV=1	18.41	58.08	10	9	1.64437	1.2023	1.1695	0.871	1.22179	0.217026
A1A5L1	A1A5L1_RAT	Bleomycin hydrolase OS=Rattus norvegicus GN=Blmh PE=1 SV=1	8.39	41.54	6	6	0.47863	0.2805	1.2942	0.6982	0.687882	0.258119
A1L1I3	NUMBL_RAT	Numb-like protein OS=Rattus norvegicus GN=Numbl PE=1 SV=1	7.41	31.92	4	4	1.01859	0.9908	1.05682	1.028	1.02355	0.202009
A1L1J8	A1L1J8_RAT	Protein Rab5b OS=Rattus norvegicus GN=Rab5b PE=1 SV=1	16.68	68.37	15	8	1.21339	1.2589	0.963829	1.0093	1.11135	0.321248
A1L1M0	A1L1M0_RAT	Protein kinase, cAMP-dependent, catalytic, alpha OS=Rattus norvegicus GN=Prkaca PE=1 SV=1	18.41	46.15	10	10	0.855067	0.8954	0.937562	0.9817	0.917432	0.00598661
A2IBE0	A2IBE0_RAT	Membrane-bound carbonic anhydrase 14 OS=Rattus norvegicus GN=Car14 PE=1 SV=1	2	12.46	1	1	0.990832	0.8872	1.28233	1.1482	1.07714	0.682796
A2RRU1	GYS1_RAT	Glycogen [starch] synthase, muscle OS=Rattus norvegicus GN=Gys1 PE=1 SV=1	4	24.39	2	2	1.61436	0.4656	2.96483	0.8954	1.48505	0.47197
A2RUW1	TOLIP_RAT	Toll-interacting protein OS=Rattus norvegicus GN=Tollip PE=1 SV=1	14.97	58.03	9	9	1.31826	1.0093	1.40605	1.0666	1.20005	0.323292
A2VCX1	TIPRL_RAT	TIP41-like protein OS=Rattus norvegicus GN=Tiprl PE=1 SV=1	3.08	25.83	2	2	1.08643	0.5649	0.698232	0.2992	0.66219	0.357641
A2VD09	A2VD09_RAT	Abi1 protein OS=Rattus norvegicus GN=Abi1 PE=1 SV=1	17.86	38.46	10	9	0.981748	1.1066	0.879022	0.9908	0.989543	0.877873
A4GW50	A4GW50_RAT	Protein Stk38l OS=Rattus norvegicus GN=Stk38l PE=1 SV=1	2.04	26.72	1	1	0.937562	1.0765	0.981748	1.1169	1.02818	0.620313
A6JUQ6	CLVS2_RAT	Clavesin-2 OS=Rattus norvegicus GN=Clvs2 PE=1 SV=1	6.02	26.61	3	3	1.08643	1.2134	1.05682	1.1803	1.13424	0.00772775
A8WCF8	TPRGL_RAT	Tumor protein p63-regulated gene 1-like protein OS=Rattus norvegicus GN=Tprg1l PE=1 SV=1	11.89	63.53	7	7	1.05682	0.9638	1.34276	1.2474	1.1527	0.0472637
A9UMV9	A9UMV9_RAT	Ndufa7 protein OS=Rattus norvegicus GN=Ndufa7 PE=1 SV=1	7.77	73.21	6	4	1.02802	1.0864	0.903649	0.955	0.993266	0.859011
A9UMW1	A9UMW1_RAT	Glutathione S-transferase alpha 4 OS=Rattus norvegicus GN=Gsta4 PE=1 SV=1	8.94	67.12	8	5	0.862979	0.8091	0.717794	0.6792	0.767268	0.00245393
B0BMT9	B0BMT9_RAT	Protein Sqrdl OS=Rattus norvegicus GN=Sqrdl PE=1 SV=1	2.13	31.56	2	2	0.824138	0.879	0.879022	0.9376	0.87994	0.0346172
B0BMV5	B0BMV5_RAT	RAB8B, member RAS oncogene family OS=Rattus norvegicus GN=Rab8b PE=1 SV=1	2.07	54.59	9	1	0.801678	1.4997	0.597035	1.1066	1.00125	0.996579
B0BMW0	B0BMW0_RAT	RAB14, member RAS oncogene family OS=Rattus norvegicus GN=Rab14 PE=1 SV=1	16.41	84.19	18	9	1.09648	1.1066	1.15878	1.1588	1.13016	0.141299
B0BMW2	B0BMW2_RAT	3-hydroxyacyl-CoA dehydrogenase type-2 OS=Rattus norvegicus GN=Hsd17b10 PE=1 SV=1	22.51	82.38	13	11	0.954993	0.9204	1.08643	1.0471	1.00223	0.943368
B0BMY7	B0BMY7_RAT	Protein Twf2 OS=Rattus norvegicus GN=Twf2 PE=1 SV=1	8.12	58.74	7	4	1.47231	1.0965	1.75388	1.3677	1.4226	0.0438481
B0BN18	PFD2_RAT	Prefoldin subunit 2 OS=Rattus norvegicus GN=Pfdn2 PE=2 SV=1	4	36.36	3	2	1.04713	1.0568	0.981748	1	1.02142	0.511164
B0BN46	B0BN46_RAT	Grhpr protein OS=Rattus norvegicus GN=Grhpr PE=1 SV=1	9.64	34.63	6	5	0.912011	0.9638	1.01859	1.0765	0.992725	0.810332
B0BN55	B0BN55_RAT	Uroporphyrinogen decarboxylase OS=Rattus norvegicus GN=Urod PE=1 SV=1	5.92	22.07	3	3	0.816582	1.0666	1.00925	1.3183	1.05268	0.662199
B0BN63	B0BN63_RAT	LOC681996 protein OS=Rattus norvegicus GN=Ahsa1 PE=1 SV=1	12.97	53.55	10	7	0.928966	1.0666	1.04713	1.2023	1.06125	0.591544
B0BN65	B0BN65_RAT	Family with sequence similarity 49, member A OS=Rattus norvegicus GN=Fam49a PE=1 SV=1	11.26	55.42	13	7	0.92045	0.9908	1	1.0765	0.996937	0.923495
B0BN68	B0BN68_RAT	Mitochondrial ribosomal protein S9 OS=Rattus norvegicus GN=Mrps9 PE=1 SV=1	2	34.87	1	1	1.55597	0.5754	2.91072	1.0765	1.52965	0.354358
B0BN85	SGT1_RAT	Protein SGT1 homolog OS=Rattus norvegicus GN=Sugt1 PE=2 SV=1	14.44	61.61	9	8	0.981748	1.0375	0.954993	1	0.99356	0.788053
B0BN93	PSD13_RAT	26S proteasome non-ATPase regulatory subunit 13 OS=Rattus norvegicus GN=Psmd13 PE=1 SV=1	15.72	60.37	14	9	0.928966	0.863	1	0.912	0.925992	0.0923176
B0BNA5	COTL1_RAT	Coactosin-like protein OS=Rattus norvegicus GN=Cotl1 PE=1 SV=1	17.34	80.28	13	10	1.23595	0.9908	0.698232	0.5495	0.86862	0.303554
B0BNB9	B0BNB9_RAT	HtrA serine peptidase 2 OS=Rattus norvegicus GN=Htra2 PE=1 SV=1	8.15	39.96	6	5	1.01859	1	0.954993	0.9462	0.979946	0.644502
B0BNE2	RPAB1_RAT	DNA-directed RNA polymerases I, II, and III subunit RPABC1 OS=Rattus norvegicus GN=Polr2e PE=2 SV=1	1.41	24.29	1	1	0.737904	0.929	0.954993	1.2023	0.956049	0.728437
B0BNE3	B0BNE3_RAT	Protein Trappc5 OS=Rattus norvegicus GN=Trappc5 PE=1 SV=1	2.17	45.21	1	1	0.704693	0.8872	0.928966	1.1695	0.92259	0.42044
B0BNE6	B0BNE6_RAT	NADH dehydrogenase (Ubiquinone) Fe-S protein 8 (Predicted), isoform CRA_a OS=Rattus norvegicus GN=Ndufs8 PE=1 SV=1	8.1	62.74	7	5	0.672977	0.7586	0.625173	0.6982	0.688737	0.0577582
B0BNJ1	B0BNJ1_RAT	LOC683667 protein OS=Rattus norvegicus GN=Sri PE=1 SV=1	8.89	62.12	5	4	0.895365	1.1482	0.903649	1.1695	1.02918	0.752869
B0BNJ4	B0BNJ4_RAT	Ethylmalonic encephalopathy 1 OS=Rattus norvegicus GN=Ethe1 PE=1 SV=1	6.21	38.58	3	3	0.887156	0.8318	0.928966	0.871	0.879731	0.0025095
B0BNK1	B0BNK1_RAT	Protein Rab5c OS=Rattus norvegicus GN=Rab5c PE=1 SV=1	11.16	62.5	19	7	1.02802	1.0186	1.04713	1.0375	1.03281	0.000238526
B0BNL2	B0BNL2_RAT	Peptidylprolyl isomerase OS=Rattus norvegicus GN=Pin1 PE=1 SV=1	10	66.67	6	5	0.787046	0.955	0.559758	0.6855	0.746826	0.0147405
B0BNM1	NNRE_RAT	NAD(P)H-hydrate epimerase OS=Rattus norvegicus GN=Naxe PE=2 SV=1	8.8	40.07	6	6	1.25892	1.1588	1.0666	0.9727	1.11426	0.0804803
B0BNM9	GLTP_RAT	Glycolipid transfer protein OS=Rattus norvegicus GN=GLTP PE=2 SV=1	4.46	42.58	2	2	0.963829	1.028	0.990832	1.0568	1.00987	0.757798
B0K010	B0K010_RAT	Protein Txndc17 OS=Rattus norvegicus GN=Txndc17 PE=1 SV=1	3.95	44.72	3	3	0.831764	0.7178	1.40605	1.2823	1.05948	0.707836
B0K014	B0K014_RAT	D-tyrosyl-tRNA(Tyr) deacylase OS=Rattus norvegicus GN=Dtd1 PE=1 SV=1	2.02	44.98	1	1	0.912011	0.8166	0.937562	0.8395	0.876418	0.0418081
B0K017	B0K017_RAT	ADP-ribosylhydrolase like 2 OS=Rattus norvegicus GN=Adprhl2 PE=1 SV=1	2.25	26.76	2	2	0.847227	0.8091	1.2942	1.2474	1.04948	0.608134
B0K020	CISD1_RAT	CDGSH iron-sulfur domain-containing protein 1 OS=Rattus norvegicus GN=Cisd1 PE=3 SV=1	7.93	69.44	7	5	1.01859	0.9727	1	0.9462	0.984373	0.460542
B0K030	B0K030_RAT	DnaJ (Hsp40) homolog, subfamily B, member 1 (Predicted), isoform CRA_b OS=Rattus norvegicus GN=Dnajb1 PE=1 SV=1	2.85	41.18	2	2	0.83946	0.9036	0.855067	0.929	0.881782	0.00237617
B0K031	B0K031_RAT	60S ribosomal protein L7 OS=Rattus norvegicus GN=Rpl7 PE=1 SV=1	4.82	53.08	2	2	0.937562	0.7727	0.879022	0.7311	0.830096	0.111323
B1H216	B1H216_RAT	Hemoglobin alpha, adult chain 2 OS=Rattus norvegicus GN=Hba-a1 PE=1 SV=1	9.8	67.61	8	6	0.870964	0.7656	0.267917	0.2312	0.53392	0.787921
B1H271	B1H271_RAT	Mitochondrial coenzyme A transporter SLC25A42 OS=Rattus norvegicus GN=Slc25a42 PE=1 SV=1	2.99	34.28	2	2	1.1272	1.1588	1.14815	1.1912	1.15634	0.0179439
B1H2A2	B1H2A2_RAT	Fsd1 protein OS=Rattus norvegicus GN=Fsd1 PE=1 SV=1	7.38	42.14	5	4	1.61436	1.1066	1.05682	0.7727	1.13762	0.571221
B1H2A6	B1H2A6_RAT	Fxr2 protein OS=Rattus norvegicus GN=Fxr2 PE=1 SV=1	3.78	36.3	3	3	1.11686	0.863	1.1272	0.863	0.992515	0.944263
B1WBS4	B1WBS4_RAT	Protein Vps26b OS=Rattus norvegicus GN=Vps26b PE=1 SV=1	2.02	23.51	1	1	0.912011	0.929	0.862979	0.879	0.895747	0.00335259
B1WBT3	B1WBT3_RAT	Coiled-coil domain containing 64B OS=Rattus norvegicus GN=Bicdl2 PE=1 SV=1	1.93	38.66	1	1	0.963829	0.929	0.981748	0.9376	0.953044	0.370141
B1WBW4	ARM10_RAT	Armadillo repeat-containing protein 10 OS=Rattus norvegicus GN=Armc10 PE=1 SV=1	11.39	51.31	9	6	0.765597	0.8872	0.801678	0.9204	0.843719	0.148113
B1WBW9	B1WBW9_RAT	Abhd10 protein OS=Rattus norvegicus GN=Abhd10 PE=1 SV=1	2	28.28	1	1	1.07647	1.1066	1.08643	1.1169	1.0966	0.000106011
B1WBX6	B1WBX6_RAT	Protein Smap2 OS=Rattus norvegicus GN=Smap2 PE=1 SV=1	7.36	32.48	7	6	0.912011	0.8091	1	0.8954	0.904128	0.045494
B1WBY5	B1WBY5_RAT	DnaJ (Hsp40) homolog, subfamily C, member 11 OS=Rattus norvegicus GN=Dnajc11 PE=1 SV=1	2.11	25.22	2	2	0.912011	0.8318	0.831764	0.7586	0.833544	0.00198999
B1WC02	B1WC02_RAT	CTP synthase OS=Rattus norvegicus GN=Ctps1 PE=1 SV=1	3.86	25.55	2	2	1.11686	1.0186	1.01859	0.9376	1.02291	0.563848
B1WC26	B1WC26_RAT	N-acetylneuraminic acid synthase OS=Rattus norvegicus GN=Nans PE=1 SV=1	6.99	36.21	6	6	0.946237	0.7943	0.981748	0.8241	0.886596	0.0959967
B1WC33	B1WC33_RAT	CDC42 effector protein (Rho GTPase binding) 4 (Predicted), isoform CRA_a OS=Rattus norvegicus GN=Cdc42ep4 PE=1 SV=1	4.6	41.43	3	2	0.824138	0.7943	1.23595	1.1695	1.00597	0.971778
B1WC34	B1WC34_RAT	Protein Prkcsh OS=Rattus norvegicus GN=Prkcsh PE=1 SV=1	17.43	28	9	8	0.981748	0.8472	0.787046	0.673	0.822248	0.0723075
B1WC49	B1WC49_RAT	Api5 protein OS=Rattus norvegicus GN=Api5 PE=1 SV=1	6.05	37.7	3	3	1.69044	1.1066	1.28233	0.787	1.21659	0.297362
B1WC61	B1WC61_RAT	Acad9 protein OS=Rattus norvegicus GN=Acad9 PE=1 SV=1	27.83	54.72	16	14	0.946237	1.0186	0.855067	0.9204	0.935076	0.152673
B1WC73	B1WC73_RAT	ADP-ribosylation factor-like 6 (Predicted), isoform CRA_a OS=Rattus norvegicus GN=Arl6 PE=1 SV=1	1.4	41.4	2	2	0.787046	1.3428	0.469894	0.7943	0.84851	0.462737
B2DD29	BRSK1_RAT	Serine/threonine-protein kinase BRSK1 OS=Rattus norvegicus GN=Brsk1 PE=1 SV=1	6.15	37.92	4	4	0.990832	0.9817	1.0666	1.0568	1.02398	0.197322
B2GUV2	B2GUV2_RAT	Vacuolar protein sorting 52 (Yeast), isoform CRA_b OS=Rattus norvegicus GN=Vps52 PE=1 SV=1	4.2	32.5	2	2	1.31826	1.803	1.07647	1.4723	1.41751	0.0398406
B2GUX5	B2GUX5_RAT	5'-nucleotidase OS=Rattus norvegicus GN=Nt5c3a PE=1 SV=1	2.17	37.37	1	1	1.23595	1.0765	1	0.879	1.04786	0.5396
B2GUY4	B2GUY4_RAT	Epb4.9 protein OS=Rattus norvegicus GN=Dmtn PE=1 SV=1	8.13	36.16	5	4	1.11686	1.1912	0.376704	0.4325	0.779317	0.258911
B2GUZ3	B2GUZ3_RAT	Mthfd1l protein OS=Rattus norvegicus GN=Mthfd1l PE=1 SV=1	28.84	43.4	14	14	1.19124	1.3305	0.824138	0.929	1.06872	0.605882
B2GUZ5	CAZA1_RAT	F-actin-capping protein subunit alpha-1 OS=Rattus norvegicus GN=Capza1 PE=1 SV=1	4	56.99	8	3	0.981748	0.9204	1.00925	0.955	0.9666	0.771587
B2GUZ6	B2GUZ6_RAT	Protein Rtn4ip1 OS=Rattus norvegicus GN=Rtn4ip1 PE=1 SV=1	4.31	28.28	3	2	0.990832	1.4723	0.954993	1.4191	1.20931	0.336923
B2GUZ7	B2GUZ7_RAT	Protein Tbcc OS=Rattus norvegicus GN=Tbcc PE=1 SV=1	4.01	36.47	5	2	0.912011	0.879	0.963829	0.929	0.92096	0.0182254
B2GUZ9	B2GUZ9_RAT	Fam49b protein OS=Rattus norvegicus GN=Fam49b PE=1 SV=1	19.68	64.2	20	10	1.04713	0.9376	0.981748	0.8872	0.963419	0.37981
B2GV06	SCOT1_RAT	Succinyl-CoA:3-ketoacid coenzyme A transferase 1, mitochondrial OS=Rattus norvegicus GN=Oxct1 PE=1 SV=1	28.92	71.73	28	14	1	0.7586	1.23595	0.955	0.987387	0.914105
B2GV15	B2GV15_RAT	Dihydrolipoamide branched chain transacylase E2 OS=Rattus norvegicus GN=Dbt PE=1 SV=1	10.99	37.14	7	6	0.831764	0.912	0.666807	0.7244	0.783743	0.0658234
B2GV38	UBL4A_RAT	Ubiquitin-like protein 4A OS=Rattus norvegicus GN=Ubl4a PE=2 SV=1	2.04	58.6	2	2	0.724436	1.0864	0.642688	1.0093	0.865706	0.538112
B2GV54	NCEH1_RAT	Neutral cholesterol ester hydrolase 1 OS=Rattus norvegicus GN=Nceh1 PE=2 SV=1	6.01	27.94	3	3	1.05682	1.0765	1.05682	1.0765	1.06666	0.169344
B2GV55	B2GV55_RAT	Protein Ube2q1 OS=Rattus norvegicus GN=Ube2q1 PE=1 SV=1	5.15	33.65	4	4	0.879022	0.9462	0.879022	0.9462	0.912611	0.107215
B2GV57	B2GV57_RAT	Protein Cars2 OS=Rattus norvegicus GN=Cars2 PE=1 SV=1	9.7	25.09	5	5	1.05682	0.8551	0.862979	0.6982	0.868274	0.298137
B2GV73	B2GV73_RAT	Actin-related protein 2/3 complex subunit 3 OS=Rattus norvegicus GN=Arpc3 PE=1 SV=1	7.56	48.31	9	5	1.00925	0.7798	0.559758	0.4406	0.697353	0.022719
B2GV74	B2GV74_RAT	Kinesin light chain 2 (Predicted), isoform CRA_b OS=Rattus norvegicus GN=Klc2 PE=1 SV=1	7.45	50.96	7	4	1.03753	1.028	0.928966	0.929	0.980874	0.517217
B2GV75	B2GV75_RAT	D-2-hydroxyglutarate dehydrogenase, mitochondrial OS=Rattus norvegicus GN=D2hgdh PE=1 SV=1	12.01	36.26	7	7	1.04713	1.0568	1.10662	1.1169	1.08186	0.000113269
B2GV87	PTPRE_RAT	Receptor-type tyrosine-protein phosphatase epsilon OS=Rattus norvegicus GN=Ptpre PE=2 SV=1	4	33.91	2	2	0.824138	0.9376	1	1.1376	0.974835	0.687861
B2GV92	B2GV92_RAT	Prostaglandin E synthase 3 OS=Rattus norvegicus GN=Ptges3 PE=1 SV=1	8	61.25	4	4	0.704693	0.7586	0.77983	0.8395	0.770656	0.000723811
B2GV97	B2GV97_RAT	O-phosphoseryl-tRNA(Sec) selenium transferase OS=Rattus norvegicus GN=Sepsecs PE=1 SV=1	2.01	23.02	1	1	0.630957	0.6607	1.30617	1.2942	0.973007	0.893756
B2GV99	B2GV99_RAT	Myl6 protein OS=Rattus norvegicus GN=Myl6 PE=1 SV=1	5.64	67.11	3	3	1.28233	1.0864	1.14815	0.9638	1.12017	0.238285
B2RYB8	B2RYB8_RAT	Integrin beta OS=Rattus norvegicus GN=Itgb2 PE=1 SV=1	2.04	28.91	1	1	0.855067	0.8472	1.1272	1.1272	0.989166	0.859428
B2RYC9	B2RYC9_RAT	Glucosylceramidase OS=Rattus norvegicus GN=Gba PE=1 SV=1	7.43	29.13	4	4	1.14815	1.2134	1.18032	1.2474	1.19732	0.000174309
B2RYG6	OTUB1_RAT	Ubiquitin thioesterase OTUB1 OS=Rattus norvegicus GN=Otub1 PE=1 SV=1	19.5	60.52	15	10	0.937562	0.9638	0.954993	0.9727	0.957264	0.00571856
B2RYI2	B2RYI2_RAT	Signal recognition particle subunit SRP68 OS=Rattus norvegicus GN=Srp68 PE=1 SV=1	2.56	34.56	2	2	0.972747	0.8395	1.11686	0.955	0.971028	0.682232
B2RYJ6	B2RYJ6_RAT	Protein Ttc9 OS=Rattus norvegicus GN=Ttc9 PE=1 SV=1	2.02	28.51	1	1	1.10662	1.1482	1.09648	1.1376	1.12223	0.317452
B2RYJ7	B2RYJ7_RAT	ARP1 actin-related protein 1 homolog B (Yeast) OS=Rattus norvegicus GN=Actr1b PE=1 SV=1	22.64	67.82	14	12	1.1272	0.9908	1.11686	0.9817	1.05414	0.300732
B2RYK3	B2RYK3_RAT	RCG56371 OS=Rattus norvegicus GN=Spr PE=1 SV=1	8.3	48.47	6	5	0.772681	0.929	1	1.2023	0.975995	0.757567
B2RYK4	B2RYK4_RAT	Similar to RIKEN cDNA 1200007B05 OS=Rattus norvegicus GN=Slc25a46 PE=1 SV=1	2.04	15.31	1	1	1.00925	1	0.954993	0.9376	0.975461	0.177799
B2RYL4	B2RYL4_RAT	Armc6 protein OS=Rattus norvegicus GN=Armc6 PE=1 SV=1	4.15	26.28	3	3	1.18032	1.1482	1.15878	1.1272	1.15362	0.0126611
B2RYN1	B2RYN1_RAT	Fructosamine-3-kinase-related protein OS=Rattus norvegicus GN=Fn3krp PE=1 SV=1	2.56	31.72	2	2	0.946237	0.871	1	0.929	0.936559	0.31815
B2RYN3	B2RYN3_RAT	Eukaryotic translation elongation factor 1 epsilon 1 OS=Rattus norvegicus GN=Eef1e1 PE=1 SV=1	2	24.14	1	1	0.981748	1.1588	1.00925	1.1912	1.08525	0.385676
B2RYP4	B2RYP4_RAT	Protein Snx2 OS=Rattus norvegicus GN=Snx2 PE=1 SV=1	8.66	39.31	5	4	0.765597	0.7244	0.862979	0.8241	0.794269	3.21436e-05
B2RYP5	B2RYP5_RAT	Protein phosphatase 1F OS=Rattus norvegicus GN=Ppm1f PE=1 SV=1	6.33	27.33	3	3	0.972747	0.8472	1.13763	0.9908	0.987094	0.821311
B2RYR8	B2RYR8_RAT	40S ribosomal protein S8 OS=Rattus norvegicus GN=Rps8 PE=2 SV=1	4.17	20.67	2	2	0.737904	0.8091	1.03753	1.1376	0.930533	0.407625
B2RYS0	B2RYS0_RAT	Cox7a2 protein OS=Rattus norvegicus GN=Cox7a2 PE=1 SV=1	2.42	39.76	2	2	1	0.8472	0.963829	0.8166	0.906907	0.182005
B2RYS8	B2RYS8_RAT	NADH dehydrogenase [ubiquinone] 1 beta subcomplex subunit 8, mitochondrial OS=Rattus norvegicus GN=Ndufb8 PE=1 SV=1	6.24	61.29	6	3	0.816582	1.3305	0.42462	0.6368	0.802125	0.390406
B2RYS9	B2RYS9_RAT	Protein Trmt112 OS=Rattus norvegicus GN=Trmt112 PE=1 SV=1	2.01	15.2	1	1	0.928966	0.8872	0.912011	0.863	0.897794	0.000463717
B2RYT7	B2RYT7_RAT	Haloacid dehalogenase-like hydrolase domain containing 3 OS=Rattus norvegicus GN=Hdhd3 PE=1 SV=1	2.03	25.9	2	1	1.03753	1.0864	0.928966	0.9727	1.0064	0.929495
B2RYW3	B2RYW3_RAT	NADH dehydrogenase (Ubiquinone) 1 beta subcomplex, 9 OS=Rattus norvegicus GN=Ndufb9 PE=1 SV=1	10.65	56.42	8	6	1.0666	1.1482	0.903649	0.9727	1.02279	0.695293
B2RYW9	FAHD2_RAT	Fumarylacetoacetate hydrolase domain-containing protein 2 OS=Rattus norvegicus GN=Fahd2 PE=1 SV=1	23.59	67.09	14	12	0.903649	0.7943	1.13763	1.0093	0.961219	0.627556
B2RYX0	B2RYX0_RAT	Naca protein OS=Rattus norvegicus GN=Naca PE=1 SV=1	3.65	32.09	4	3	1.00925	1.0765	0.990832	1.0568	1.03335	0.215014
B2RZ09	B2RZ09_RAT	Arginine-rich, mutated in early stage tumors (Predicted), isoform CRA_b OS=Rattus norvegicus GN=Manf PE=1 SV=1	1.5	41.9	2	2	0.77983	0.863	0.809096	0.8954	0.836832	0.000278831
B2RZ27	B2RZ27_RAT	Protein Sh3bgrl3 OS=Rattus norvegicus GN=Sh3bgrl3 PE=1 SV=1	7.39	45.16	5	4	1	1.2942	0.77983	1.0093	1.02083	0.872457
B2RZ37	REEP5_RAT	Receptor expression-enhancing protein 5 OS=Rattus norvegicus GN=Reep5 PE=1 SV=1	4.09	41.27	3	3	1.0666	0.9462	0.937562	0.8241	0.943615	0.295535
B2RZ66	B2RZ66_RAT	Protein Srp19 OS=Rattus norvegicus GN=Srp19 PE=1 SV=1	2	50	1	1	0.855067	0.863	1.48594	1.4997	1.17593	0.257973
B2RZ68	B2RZ68_RAT	Protein Dcaf7 OS=Rattus norvegicus GN=Dcaf7 PE=1 SV=1	4.14	31.29	2	2	1.19124	1.4997	0.887156	1.1169	1.17375	0.333658
B2RZ72	B2RZ72_RAT	Actin-related protein 2/3 complex subunit 4 OS=Rattus norvegicus GN=Arpc4 PE=1 SV=1	10.02	52.38	9	5	0.990832	1	1.00925	1.0186	1.00467	0.924429
B2RZ74	B2RZ74_RAT	Protein Snrnp70 OS=Rattus norvegicus GN=Snrnp70 PE=1 SV=1	2.09	31.71	1	1	1.0666	0.879	1.25892	1.0375	1.06051	0.472276
B2RZC6	B2RZC6_RAT	Ilf2 protein OS=Rattus norvegicus GN=Ilf2 PE=1 SV=1	4.08	32.82	2	2	1.08643	0.9376	0.855067	0.7447	0.905948	0.237459
B2RZD6	B2RZD6_RAT	Ndufa4 protein OS=Rattus norvegicus GN=Ndufa4 PE=1 SV=1	9.19	58.54	8	5	1.14815	1.2474	0.972747	1.0765	1.1112	0.427771
B4F772	B4F772_RAT	Heat shock 70 kDa protein 4L OS=Rattus norvegicus GN=Hspa4l PE=1 SV=1	49.05	71.72	36	24	1.04713	1.1803	0.937562	1.0666	1.0579	0.58435
B4F773	B4F773_RAT	Protein tweety homolog OS=Rattus norvegicus GN=Ttyh1 PE=1 SV=1	10.47	27.33	6	5	0.912011	0.6668	1.13763	0.8551	0.892884	0.362163
B4F774	B4F774_RAT	Ganglioside-induced differentiation-associated protein 1-like 1 (Predicted) OS=Rattus norvegicus GN=Gdap1l1 PE=2 SV=1	8.25	42.08	6	5	0.666807	0.912	1.21339	1.7539	1.13652	0.551089
B4F7A3	B4F7A3_RAT	Galectin OS=Rattus norvegicus GN=Lgalsl PE=1 SV=1	8.87	62.21	6	6	1.05682	1.0186	0.870964	0.8318	0.944545	0.503168
B4F7A9	B4F7A9_RAT	Casein kinase 2, alpha prime polypeptide OS=Rattus norvegicus GN=Csnk2a2 PE=1 SV=1	7.77	57.43	7	5	1.02802	1.1169	1.02802	1.1169	1.07246	0.0530643
B4F7C1	B4F7C1_RAT	G protein-coupled receptor 37-like 1, isoform CRA_a OS=Rattus norvegicus GN=Gpr37l1 PE=1 SV=1	2	10.81	1	1	0.824138	1.0666	1	1.2942	1.04623	0.69783
[truncated: 2,010 more rows]

## Sheet: Insus
Uniprot accession	Uniprot ID	Protein description	Unused score	Protein coverage (%)	Peptides	Unique peptides	119/113 ratio	119/114 ratio	121/113 ratio	121/114 ratio	Average ratio	P-value
[truncated: 2,593 more rows]
