# Supplementary material for: Hippocampal proteomic changes of susceptibility and resilience to depression or anxiety in a rat model of chronic mild stress
Source: Transl Psychiatry. 2019 Oct 17;9:260. doi: 10.1038/s41398-019-0605-4 (PMC6797788; doi:10.1038/s41398-019-0605-4)
Supplement: Supplementary file 3 — Supplementary Table S3 [file 41398_2019_605_MOESM3_ESM.xlsx]

## Sheet: BP_Dep-Sus
GO_Name	GO_ID	Pvalue	Count	Pop_Hit	List_Total	Background_Genes	Genes
membrane docking	GO:0022406	1.99e-08	8	103	125	28189	Vcam1|0.60605;Ndrg4|1.414975;Rab3c|1.423;Stx8|1.787375;Stxbp1|1.9356;Rab10|2.01085;Rab3a|2.075675;Rab3b|2.1705
vesicle docking	GO:0048278	1.05e-07	7	85	125	28189	Ndrg4|1.414975;Rab3c|1.423;Stx8|1.787375;Stxbp1|1.9356;Rab10|2.01085;Rab3a|2.075675;Rab3b|2.1705
establishment of localization	GO:0051234	2.58e-07	55	6570	125	28189	Lin7c|0.5028;Vti1b|0.5106;Acbd3|0.544125;Zwint|0.545225;Atp5b|0.5505;Prnp|0.5683;Oxct1|0.57545;Ptges2|0.591925;Timm13|0.6038;Atp5l|0.604025;Ccdc22|0.607125;G6pdx|0.60885;Atp5a1|0.609725;Sec24b|0.61495;Ppp3ca|0.620125;Vps50|0.62745;RGD1307235|0.6427;Rabgap1|0.650375;Dbnl|0.650675;Cct2|0.68445;Ywhab|0.68665;Ubqln2|0.688675;Gpm6a|0.69725;Nme1|0.721675;Ruvbl2|0.749025;Ufd1|0.75885;Tomm34|0.770125;Cac…
cellular protein localization	GO:0034613	4.01e-07	26	1961	125	28189	Ctnna1|0.48005;Lin7c|0.5028;Vti1b|0.5106;Prnp|0.5683;Timm13|0.6038;Ccdc22|0.607125;Sec24b|0.61495;Ppp3ca|0.620125;Rabgap1|0.650375;Cct2|0.68445;Ywhab|0.68665;Ruvbl2|0.749025;Ufd1|0.75885;Tomm34|0.770125;Vcl|0.78425;Mtx1|1.392825;Rab3c|1.423;Rab21|1.5494;Gdap1|1.587675;Hook3|1.622575;Stx8|1.787375;Stxbp1|1.9356;Ubl4a|1.94075;Rab10|2.01085;Rab3a|2.075675;Rab3b|2.1705
cellular macromolecule localization	GO:0070727	4.68e-07	26	1977	125	28189	Ctnna1|0.48005;Lin7c|0.5028;Vti1b|0.5106;Prnp|0.5683;Timm13|0.6038;Ccdc22|0.607125;Sec24b|0.61495;Ppp3ca|0.620125;Rabgap1|0.650375;Cct2|0.68445;Ywhab|0.68665;Ruvbl2|0.749025;Ufd1|0.75885;Tomm34|0.770125;Vcl|0.78425;Mtx1|1.392825;Rab3c|1.423;Rab21|1.5494;Gdap1|1.587675;Hook3|1.622575;Stx8|1.787375;Stxbp1|1.9356;Ubl4a|1.94075;Rab10|2.01085;Rab3a|2.075675;Rab3b|2.1705
transport	GO:0006810	7.16e-07	53	6397	125	28189	Lin7c|0.5028;Vti1b|0.5106;Acbd3|0.544125;Atp5b|0.5505;Prnp|0.5683;Oxct1|0.57545;Ptges2|0.591925;Timm13|0.6038;Atp5l|0.604025;Ccdc22|0.607125;G6pdx|0.60885;Atp5a1|0.609725;Sec24b|0.61495;Ppp3ca|0.620125;Vps50|0.62745;RGD1307235|0.6427;Rabgap1|0.650375;Dbnl|0.650675;Cct2|0.68445;Ywhab|0.68665;Ubqln2|0.688675;Gpm6a|0.69725;Nme1|0.721675;Ufd1|0.75885;Tomm34|0.770125;Cacnb1|0.812975;Kif5c|1.2841;Vdac2…
small molecule metabolic process	GO:0044281	7.31e-07	32	2878	125	28189	Nmnat3|0.38105;Ogdhl|0.50635;Ppp1cb|0.511925;Nadk2|0.5133;Atp5b|0.5505;Nt5c3b|0.571075;Oxct1|0.57545;Cmpk2|0.5898;Por|0.600225;Acsf3|0.601075;Atp5l|0.604025;Pgm2|0.604275;Gars|0.60655;G6pdx|0.60885;Atp5a1|0.609725;Hmgcs2|0.650175;Enpp6|0.655875;P4hb|0.667175;Hadhb|0.6715;Shmt2|0.697125;Cotl1|0.7095;Dbi|0.7166;Nme1|0.721675;Nanp|0.73345;Pkm|1.417825;Nars|1.434375;Atp1a2|1.4705;Anxa1|1.5062;Rdh14|2…
single-organism transport	GO:0044765	8.59e-07	46	5175	125	28189	Lin7c|0.5028;Vti1b|0.5106;Atp5b|0.5505;Prnp|0.5683;Oxct1|0.57545;Ptges2|0.591925;Timm13|0.6038;Atp5l|0.604025;Ccdc22|0.607125;G6pdx|0.60885;Atp5a1|0.609725;Sec24b|0.61495;Ppp3ca|0.620125;Vps50|0.62745;RGD1307235|0.6427;Ywhab|0.68665;Ubqln2|0.688675;Gpm6a|0.69725;Nme1|0.721675;Tomm34|0.770125;Cacnb1|0.812975;Vdac2|1.3619;Wdr1|1.39075;Mtx1|1.392825;Ndrg4|1.414975;Rab3c|1.423;Atp1a2|1.4705;Anxa1|1.5…
intracellular transport	GO:0046907	1.47e-06	27	2240	125	28189	Vti1b|0.5106;Prnp|0.5683;Timm13|0.6038;Ccdc22|0.607125;Sec24b|0.61495;Ppp3ca|0.620125;Vps50|0.62745;RGD1307235|0.6427;Rabgap1|0.650375;Ywhab|0.68665;Ufd1|0.75885;Tomm34|0.770125;Mtx1|1.392825;Ndrg4|1.414975;Rab3c|1.423;Rab21|1.5494;Gdap1|1.587675;Hook3|1.622575;RGD:2174|1.76415;Stx8|1.787375;Synj1|1.876975;Stxbp1|1.9356;Rab10|2.01085;Rab3a|2.075675;Rab3b|2.1705;Crym|2.19085;Mtm1|5.731725
establishment of protein localization	GO:0045184	1.52e-06	27	2244	125	28189	Lin7c|0.5028;Vti1b|0.5106;Prnp|0.5683;Oxct1|0.57545;Timm13|0.6038;Ccdc22|0.607125;Sec24b|0.61495;Ppp3ca|0.620125;Vps50|0.62745;Rabgap1|0.650375;Cct2|0.68445;Ywhab|0.68665;Ruvbl2|0.749025;Ufd1|0.75885;Tomm34|0.770125;Mtx1|1.392825;Rab3c|1.423;Anxa1|1.5062;Rab21|1.5494;Gdap1|1.587675;Stx8|1.787375;Stxbp1|1.9356;Ubl4a|1.94075;Rab10|2.01085;Rab3a|2.075675;Rab3b|2.1705;Mtm1|5.731725
single-organism localization	GO:1902578	1.61e-06	47	5466	125	28189	Lin7c|0.5028;Vti1b|0.5106;Atp5b|0.5505;Prnp|0.5683;Oxct1|0.57545;Ptges2|0.591925;Timm13|0.6038;Atp5l|0.604025;Ccdc22|0.607125;G6pdx|0.60885;Atp5a1|0.609725;Sec24b|0.61495;Ppp3ca|0.620125;Vps50|0.62745;RGD1307235|0.6427;Ywhab|0.68665;Ubqln2|0.688675;Gpm6a|0.69725;Nme1|0.721675;Tomm34|0.770125;Cacnb1|0.812975;Vdac2|1.3619;Wdr1|1.39075;Mtx1|1.392825;Ndrg4|1.414975;Rab3c|1.423;Atp1a2|1.4705;Anxa1|1.5…
single-organism biosynthetic process	GO:0044711	1.85e-06	24	1854	125	28189	Nmnat3|0.38105;Ppp1cb|0.511925;Nadk2|0.5133;Idi1|0.520325;Acbd3|0.544125;Atp5b|0.5505;Pgm2l1|0.563225;Cmpk2|0.5898;Por|0.600225;Acsf3|0.601075;Atp5l|0.604025;Pgm2|0.604275;Gars|0.60655;G6pdx|0.60885;Atp5a1|0.609725;Hmgcs2|0.650175;Shmt2|0.697125;Cotl1|0.7095;Nme1|0.721675;Nanp|0.73345;Anxa1|1.5062;Atp1a1|1.720825;Dlat|2.09025;Pdhb|2.20115
cellular localization	GO:0051641	4.6e-06	36	3773	125	28189	Ctnna1|0.48005;Lin7c|0.5028;Vti1b|0.5106;Zwint|0.545225;Prnp|0.5683;Oxct1|0.57545;Timm13|0.6038;Ccdc22|0.607125;Sec24b|0.61495;Ppp3ca|0.620125;Vps50|0.62745;RGD1307235|0.6427;Rabgap1|0.650375;Cct2|0.68445;Ywhab|0.68665;Ruvbl2|0.749025;Ufd1|0.75885;Tomm34|0.770125;Vcl|0.78425;Mtx1|1.392825;Ndrg4|1.414975;Rab3c|1.423;Anxa1|1.5062;Rab21|1.5494;Gdap1|1.587675;Hook3|1.622575;RGD:2174|1.76415;Stx8|1.78…
establishment of localization in cell	GO:0051649	5.81e-06	31	3013	125	28189	Lin7c|0.5028;Vti1b|0.5106;Zwint|0.545225;Prnp|0.5683;Oxct1|0.57545;Timm13|0.6038;Ccdc22|0.607125;Sec24b|0.61495;Ppp3ca|0.620125;Vps50|0.62745;RGD1307235|0.6427;Rabgap1|0.650375;Ywhab|0.68665;Ufd1|0.75885;Tomm34|0.770125;Mtx1|1.392825;Ndrg4|1.414975;Rab3c|1.423;Anxa1|1.5062;Rab21|1.5494;Gdap1|1.587675;Hook3|1.622575;RGD:2174|1.76415;Stx8|1.787375;Synj1|1.876975;Stxbp1|1.9356;Rab10|2.01085;Rab3a|2.…
localization	GO:0051179	6.14e-06	59	8006	125	28189	Ctnna1|0.48005;Lin7c|0.5028;Vti1b|0.5106;Acbd3|0.544125;Zwint|0.545225;Atp5b|0.5505;Gpx1|0.55135;Prnp|0.5683;Oxct1|0.57545;Ptges2|0.591925;Timm13|0.6038;Atp5l|0.604025;Vcam1|0.60605;Ccdc22|0.607125;G6pdx|0.60885;Atp5a1|0.609725;Sec24b|0.61495;Ppp3ca|0.620125;Vps50|0.62745;RGD1307235|0.6427;Rabgap1|0.650375;Dbnl|0.650675;Cct2|0.68445;Ywhab|0.68665;Ubqln2|0.688675;Gpm6a|0.69725;Nme1|0.721675;Ruvbl2…
macromolecule localization	GO:0033036	6.57e-06	33	3346	125	28189	Ctnna1|0.48005;Lin7c|0.5028;Vti1b|0.5106;Prnp|0.5683;Oxct1|0.57545;Timm13|0.6038;Ccdc22|0.607125;Sec24b|0.61495;Ppp3ca|0.620125;Vps50|0.62745;RGD1307235|0.6427;Rabgap1|0.650375;Cct2|0.68445;Ywhab|0.68665;Ruvbl2|0.749025;Ufd1|0.75885;Tomm34|0.770125;Vcl|0.78425;Kif5c|1.2841;Mtx1|1.392825;Rab3c|1.423;Anxa1|1.5062;Rab21|1.5494;Gdap1|1.587675;Hook3|1.622575;Osbpl1a|1.764425;Stx8|1.787375;Stxbp1|1.935…
protein localization	GO:0008104	7.14e-06	30	2889	125	28189	Ctnna1|0.48005;Lin7c|0.5028;Vti1b|0.5106;Prnp|0.5683;Oxct1|0.57545;Timm13|0.6038;Ccdc22|0.607125;Sec24b|0.61495;Ppp3ca|0.620125;Vps50|0.62745;Rabgap1|0.650375;Cct2|0.68445;Ywhab|0.68665;Ruvbl2|0.749025;Ufd1|0.75885;Tomm34|0.770125;Vcl|0.78425;Mtx1|1.392825;Rab3c|1.423;Anxa1|1.5062;Rab21|1.5494;Gdap1|1.587675;Hook3|1.622575;Stx8|1.787375;Stxbp1|1.9356;Ubl4a|1.94075;Rab10|2.01085;Rab3a|2.075675;Rab…
single-organism intracellular transport	GO:1902582	8.76e-06	21	1619	125	28189	Vti1b|0.5106;Timm13|0.6038;Ccdc22|0.607125;Sec24b|0.61495;Ppp3ca|0.620125;Vps50|0.62745;RGD1307235|0.6427;Ywhab|0.68665;Tomm34|0.770125;Ndrg4|1.414975;Rab21|1.5494;Gdap1|1.587675;Hook3|1.622575;RGD:2174|1.76415;Stx8|1.787375;Synj1|1.876975;Stxbp1|1.9356;Rab10|2.01085;Rab3a|2.075675;Crym|2.19085;Mtm1|5.731725
intracellular protein transport	GO:0006886	8.92e-06	18	1236	125	28189	Vti1b|0.5106;Prnp|0.5683;Timm13|0.6038;Ccdc22|0.607125;Sec24b|0.61495;Ppp3ca|0.620125;Rabgap1|0.650375;Ywhab|0.68665;Ufd1|0.75885;Tomm34|0.770125;Mtx1|1.392825;Rab3c|1.423;Rab21|1.5494;Gdap1|1.587675;Stx8|1.787375;Rab10|2.01085;Rab3a|2.075675;Rab3b|2.1705
cellular component organization	GO:0016043	8.98e-06	56	7506	125	28189	Nap1l4|0.430025;Ctnna1|0.48005;Lin7c|0.5028;Vti1b|0.5106;Setd3|0.542825;Zwint|0.545225;Gpx1|0.55135;Prnp|0.5683;Timm13|0.6038;G6pdx|0.60885;Sec24b|0.61495;Ppp3ca|0.620125;Pebp1|0.6424;Lingo1|0.6464;Rabgap1|0.650375;Dbnl|0.650675;Lonp1|0.660875;St13|0.666975;Cct2|0.68445;Ywhab|0.68665;Ubqln2|0.688675;Smarcd1|0.69005;Nebl|0.69365;Shmt2|0.697125;Gpm6a|0.69725;Psmd13|0.6973;Nme1|0.721675;Cand1|0.7349…
vesicle docking involved in exocytosis	GO:0006904	9.05e-06	5	63	125	28189	Rab3c|1.423;Stxbp1|1.9356;Rab10|2.01085;Rab3a|2.075675;Rab3b|2.1705
cellular potassium ion homeostasis	GO:0030007	9.98e-06	3	10	125	28189	Atp1a2|1.4705;Atp1a1|1.720825;Atp1a3|2.40965
sodium ion export from cell	GO:0036376	9.98e-06	3	10	125	28189	Atp1a2|1.4705;Atp1a1|1.720825;Atp1a3|2.40965
energy coupled proton transmembrane transport, against electrochemical gradient	GO:0015988	1.06e-05	5	65	125	28189	Atp5b|0.5505;Atp5a1|0.609725;Atp1a2|1.4705;Atp1a1|1.720825;Atp1a3|2.40965
vesicle-mediated transport	GO:0016192	1.13e-05	22	1782	125	28189	Lin7c|0.5028;Vti1b|0.5106;Ccdc22|0.607125;Sec24b|0.61495;Ppp3ca|0.620125;Vps50|0.62745;Rabgap1|0.650375;Dbnl|0.650675;Ubqln2|0.688675;Nme1|0.721675;Ndrg4|1.414975;Rab3c|1.423;Anxa1|1.5062;Rab21|1.5494;Hook3|1.622575;Stx8|1.787375;Synj1|1.876975;Stxbp1|1.9356;Rab10|2.01085;Rab3a|2.075675;Rab3b|2.1705;Mtm1|5.731725
protein transport	GO:0015031	1.24e-05	24	2073	125	28189	Lin7c|0.5028;Vti1b|0.5106;Prnp|0.5683;Oxct1|0.57545;Timm13|0.6038;Ccdc22|0.607125;Sec24b|0.61495;Ppp3ca|0.620125;Vps50|0.62745;Rabgap1|0.650375;Ywhab|0.68665;Ufd1|0.75885;Tomm34|0.770125;Mtx1|1.392825;Rab3c|1.423;Anxa1|1.5062;Rab21|1.5494;Gdap1|1.587675;Stx8|1.787375;Stxbp1|1.9356;Rab10|2.01085;Rab3a|2.075675;Rab3b|2.1705;Mtm1|5.731725
single-organism membrane organization	GO:0044802	1.36e-05	16	1031	125	28189	Lin7c|0.5028;Vti1b|0.5106;Prnp|0.5683;Timm13|0.6038;Sec24b|0.61495;Rabgap1|0.650375;Rab3c|1.423;Anxa1|1.5062;Gdap1|1.587675;RGD:2174|1.76415;Stx8|1.787375;Stxbp1|1.9356;Ubl4a|1.94075;Rab10|2.01085;Rab3a|2.075675;Rab3b|2.1705
sodium ion export	GO:0071436	1.37e-05	3	11	125	28189	Atp1a2|1.4705;Atp1a1|1.720825;Atp1a3|2.40965
nervous system development	GO:0007399	1.43e-05	30	2993	125	28189	Ctnna1|0.48005;Hapln4|0.528475;Oxct1|0.57545;Vcam1|0.60605;G6pdx|0.60885;Ctnnd1|0.611325;Sec24b|0.61495;Ppp3ca|0.620125;Pebp1|0.6424;Lingo1|0.6464;Hmgcs2|0.650175;Dbnl|0.650675;Gpm6a|0.69725;Dbi|0.7166;Nme1|0.721675;Vcl|0.78425;Kif5c|1.2841;Wdr1|1.39075;Ndrg4|1.414975;Csrp1|1.505775;Anxa1|1.5062;Rab21|1.5494;Lrrc7|1.5681;Hook3|1.622575;Slc4a10|1.68675;S100b|1.70825;Stxbp1|1.9356;Rab3a|2.075675;Sd…
peptide transport	GO:0015833	1.67e-05	23	1968	125	28189	Lin7c|0.5028;Vti1b|0.5106;Prnp|0.5683;Oxct1|0.57545;Timm13|0.6038;Ccdc22|0.607125;Sec24b|0.61495;Ppp3ca|0.620125;Vps50|0.62745;Rabgap1|0.650375;Ywhab|0.68665;Ufd1|0.75885;Tomm34|0.770125;Mtx1|1.392825;Rab3c|1.423;Anxa1|1.5062;Rab21|1.5494;Gdap1|1.587675;Stx8|1.787375;Stxbp1|1.9356;Rab3a|2.075675;Rab3b|2.1705;Mtm1|5.731725
regulation of the force of heart contraction	GO:0002026	1.94e-05	4	36	125	28189	Pebp1|0.6424;Atp1a2|1.4705;Atp1a1|1.720825;RGD:2174|1.76415
hydrogen ion transmembrane transport	GO:1902600	2.08e-05	7	187	125	28189	Atp5b|0.5505;Atp5l|0.604025;Atp5a1|0.609725;Atp1a2|1.4705;Slc4a10|1.68675;Atp1a1|1.720825;Atp1a3|2.40965
regulation of vesicle-mediated transport	GO:0060627	2.09e-05	12	619	125	28189	Sec24b|0.61495;Ppp3ca|0.620125;Rabgap1|0.650375;Ubqln2|0.688675;Ndrg4|1.414975;Rab3c|1.423;Anxa1|1.5062;Rab21|1.5494;Stxbp1|1.9356;Rab10|2.01085;Rab3a|2.075675;Rab3b|2.1705
amide transport	GO:0042886	2.19e-05	23	2002	125	28189	Lin7c|0.5028;Vti1b|0.5106;Prnp|0.5683;Oxct1|0.57545;Timm13|0.6038;Ccdc22|0.607125;Sec24b|0.61495;Ppp3ca|0.620125;Vps50|0.62745;Rabgap1|0.650375;Ywhab|0.68665;Ufd1|0.75885;Tomm34|0.770125;Mtx1|1.392825;Rab3c|1.423;Anxa1|1.5062;Rab21|1.5494;Gdap1|1.587675;Stx8|1.787375;Stxbp1|1.9356;Rab3a|2.075675;Rab3b|2.1705;Mtm1|5.731725
regulation of exocytosis	GO:0017157	2.57e-05	8	266	125	28189	Ppp3ca|0.620125;Rab3c|1.423;Anxa1|1.5062;Rab21|1.5494;Stxbp1|1.9356;Rab10|2.01085;Rab3a|2.075675;Rab3b|2.1705
Rab protein signal transduction	GO:0032482	2.58e-05	5	78	125	28189	Rab3c|1.423;Rab21|1.5494;Rab10|2.01085;Rab3a|2.075675;Rab3b|2.1705
cellular component organization or biogenesis	GO:0071840	2.96e-05	56	7796	125	28189	Nap1l4|0.430025;Ctnna1|0.48005;Lin7c|0.5028;Vti1b|0.5106;Setd3|0.542825;Zwint|0.545225;Gpx1|0.55135;Prnp|0.5683;Timm13|0.6038;G6pdx|0.60885;Sec24b|0.61495;Ppp3ca|0.620125;Pebp1|0.6424;Lingo1|0.6464;Rabgap1|0.650375;Dbnl|0.650675;Lonp1|0.660875;St13|0.666975;Cct2|0.68445;Ywhab|0.68665;Ubqln2|0.688675;Smarcd1|0.69005;Nebl|0.69365;Shmt2|0.697125;Gpm6a|0.69725;Psmd13|0.6973;Nme1|0.721675;Cand1|0.7349…
single-organism cellular localization	GO:1902580	3.12e-05	17	1229	125	28189	Lin7c|0.5028;Vti1b|0.5106;Prnp|0.5683;Timm13|0.6038;Ccdc22|0.607125;Sec24b|0.61495;Ppp3ca|0.620125;Tomm34|0.770125;Rab3c|1.423;Gdap1|1.587675;Stx8|1.787375;Stxbp1|1.9356;Ubl4a|1.94075;Rab10|2.01085;Rab3a|2.075675;Rab3b|2.1705;Mtm1|5.731725
central nervous system development	GO:0007417	4.05e-05	17	1255	125	28189	Hapln4|0.528475;Oxct1|0.57545;G6pdx|0.60885;Ctnnd1|0.611325;Sec24b|0.61495;Ppp3ca|0.620125;Pebp1|0.6424;Lingo1|0.6464;Hmgcs2|0.650175;Dbi|0.7166;Nme1|0.721675;Wdr1|1.39075;Ndrg4|1.414975;Hook3|1.622575;Slc4a10|1.68675;S100b|1.70825;Atp1a3|2.40965
membrane organization	GO:0061024	4.12e-05	16	1130	125	28189	Lin7c|0.5028;Vti1b|0.5106;Prnp|0.5683;Timm13|0.6038;Sec24b|0.61495;Rabgap1|0.650375;Rab3c|1.423;Anxa1|1.5062;Gdap1|1.587675;RGD:2174|1.76415;Stx8|1.787375;Stxbp1|1.9356;Ubl4a|1.94075;Rab10|2.01085;Rab3a|2.075675;Rab3b|2.1705
relaxation of cardiac muscle	GO:0055119	4.57e-05	3	16	125	28189	Atp1a2|1.4705;Atp1a1|1.720825;RGD:2174|1.76415
neurotransmitter transport	GO:0006836	4.62e-05	8	289	125	28189	Lin7c|0.5028;Rab3c|1.423;Atp1a2|1.4705;RGD:2174|1.76415;Stxbp1|1.9356;Rab3a|2.075675;Rab3b|2.1705;Slc1a2|2.287925
endosomal transport	GO:0016197	4.62e-05	8	289	125	28189	Vti1b|0.5106;Vps50|0.62745;Ndrg4|1.414975;Rab21|1.5494;Hook3|1.622575;Stx8|1.787375;Rab10|2.01085;Mtm1|5.731725
regulation of neurotransmitter levels	GO:0001505	4.74e-05	8	290	125	28189	Lin7c|0.5028;Pebp1|0.6424;Rab3c|1.423;Atp1a2|1.4705;RGD:2174|1.76415;Stxbp1|1.9356;Rab3a|2.075675;Rab3b|2.1705
protein localization to plasma membrane	GO:0072659	4.74e-05	8	290	125	28189	Lin7c|0.5028;Prnp|0.5683;Rab3c|1.423;Stx8|1.787375;Stxbp1|1.9356;Rab10|2.01085;Rab3a|2.075675;Rab3b|2.1705
vacuolar transport	GO:0007034	5.11e-05	6	147	125	28189	Vti1b|0.5106;Ndrg4|1.414975;Rab21|1.5494;Hook3|1.622575;Stx8|1.787375;Mtm1|5.731725
single-organism metabolic process	GO:0044710	5.49e-05	50	6780	125	28189	Nmnat3|0.38105;Ogdhl|0.50635;Ppp1cb|0.511925;Nadk2|0.5133;Idi1|0.520325;Hsdl1|0.536325;Setd3|0.542825;Acbd3|0.544125;Atp5b|0.5505;Gpx1|0.55135;Pgm2l1|0.563225;Nt5c3b|0.571075;Oxct1|0.57545;Cmpk2|0.5898;Ptges2|0.591925;Por|0.600225;Acsf3|0.601075;Atp5l|0.604025;Pgm2|0.604275;Vcam1|0.60605;Gars|0.60655;G6pdx|0.60885;Atp5a1|0.609725;Pebp1|0.6424;Hmgcs2|0.650175;Enpp6|0.655875;P4hb|0.667175;Hadhb|0.6…
single-organism membrane fusion	GO:0044801	5.7e-05	7	219	125	28189	Vti1b|0.5106;Rabgap1|0.650375;Anxa1|1.5062;Gdap1|1.587675;Stx8|1.787375;Stxbp1|1.9356;Rab3a|2.075675
protein localization to cell periphery	GO:1990778	5.87e-05	8	299	125	28189	Lin7c|0.5028;Prnp|0.5683;Rab3c|1.423;Stx8|1.787375;Stxbp1|1.9356;Rab10|2.01085;Rab3a|2.075675;Rab3b|2.1705
plasma membrane organization	GO:0007009	6.7e-05	9	393	125	28189	Lin7c|0.5028;Prnp|0.5683;Rab3c|1.423;RGD:2174|1.76415;Stx8|1.787375;Stxbp1|1.9356;Rab10|2.01085;Rab3a|2.075675;Rab3b|2.1705
organelle fusion	GO:0048284	6.75e-05	7	225	125	28189	Vti1b|0.5106;Rabgap1|0.650375;Anxa1|1.5062;Gdap1|1.587675;Stx8|1.787375;Stxbp1|1.9356;Rab3a|2.075675
establishment or maintenance of transmembrane electrochemical gradient	GO:0010248	7.83e-05	3	19	125	28189	Atp1a2|1.4705;Atp1a1|1.720825;Atp1a3|2.40965
tricarboxylic acid cycle	GO:0006099	7.84e-05	4	51	125	28189	Ogdhl|0.50635;Dlat|2.09025;Sdha|2.167525;Pdhb|2.20115
nitrogen compound transport	GO:0071705	8.11e-05	25	2483	125	28189	Lin7c|0.5028;Vti1b|0.5106;Prnp|0.5683;Oxct1|0.57545;Timm13|0.6038;Ccdc22|0.607125;Sec24b|0.61495;Ppp3ca|0.620125;Vps50|0.62745;Rabgap1|0.650375;Ywhab|0.68665;Ufd1|0.75885;Tomm34|0.770125;Kif5c|1.2841;Mtx1|1.392825;Rab3c|1.423;Anxa1|1.5062;Rab21|1.5494;Gdap1|1.587675;Stx8|1.787375;Stxbp1|1.9356;Rab3a|2.075675;Rab3b|2.1705;Slc1a2|2.287925;Mtm1|5.731725
proton transport	GO:0015992	9.1e-05	7	236	125	28189	Atp5b|0.5505;Atp5l|0.604025;Atp5a1|0.609725;Atp1a2|1.4705;Slc4a10|1.68675;Atp1a1|1.720825;Atp1a3|2.40965
hydrogen transport	GO:0006818	9.34e-05	7	237	125	28189	Atp5b|0.5505;Atp5l|0.604025;Atp5a1|0.609725;Atp1a2|1.4705;Slc4a10|1.68675;Atp1a1|1.720825;Atp1a3|2.40965
vesicle fusion	GO:0006906	0.0001	6	166	125	28189	Vti1b|0.5106;Rabgap1|0.650375;Anxa1|1.5062;Stx8|1.787375;Stxbp1|1.9356;Rab3a|2.075675
protein localization to membrane	GO:0072657	0.000105	10	516	125	28189	Lin7c|0.5028;Prnp|0.5683;Timm13|0.6038;Rab3c|1.423;Stx8|1.787375;Stxbp1|1.9356;Ubl4a|1.94075;Rab10|2.01085;Rab3a|2.075675;Rab3b|2.1705
regulation of biological quality	GO:0065008	0.000115	37	4548	125	28189	Lin7c|0.5028;Pdia6|0.538075;Atp5b|0.5505;Gpx1|0.55135;Prnp|0.5683;Oxct1|0.57545;Ptges2|0.591925;Por|0.600225;Ccdc22|0.607125;G6pdx|0.60885;Ppp3ca|0.620125;Pebp1|0.6424;P4hb|0.667175;Cct2|0.68445;Ywhab|0.68665;Dbi|0.7166;Nme1|0.721675;Vcl|0.78425;Wdr1|1.39075;Mtx1|1.392825;Rab3c|1.423;Atp1a2|1.4705;Csrp1|1.505775;Anxa1|1.5062;Rab21|1.5494;Slc4a10|1.68675;S100b|1.70825;Atp1a1|1.720825;RGD:2174|1.76…
citrate metabolic process	GO:0006101	0.000121	4	57	125	28189	Ogdhl|0.50635;Dlat|2.09025;Sdha|2.167525;Pdhb|2.20115
cellular sodium ion homeostasis	GO:0006883	0.000123	3	22	125	28189	Atp1a2|1.4705;Atp1a1|1.720825;Atp1a3|2.40965
organelle membrane fusion	GO:0090174	0.000126	6	173	125	28189	Vti1b|0.5106;Rabgap1|0.650375;Anxa1|1.5062;Stx8|1.787375;Stxbp1|1.9356;Rab3a|2.075675
ATP hydrolysis coupled proton transport	GO:0015991	0.000168	4	62	125	28189	Atp5b|0.5505;Atp5a1|0.609725;Atp1a2|1.4705;Atp1a3|2.40965
membrane fusion	GO:0061025	0.00017	7	261	125	28189	Vti1b|0.5106;Rabgap1|0.650375;Anxa1|1.5062;Gdap1|1.587675;Stx8|1.787375;Stxbp1|1.9356;Rab3a|2.075675
endomembrane system organization	GO:0010256	0.00018	11	661	125	28189	Lin7c|0.5028;Prnp|0.5683;Rab3c|1.423;Hook3|1.622575;RGD:2174|1.76415;Stx8|1.787375;Stxbp1|1.9356;Ubl4a|1.94075;Rab10|2.01085;Rab3a|2.075675;Rab3b|2.1705
cellular response to drug	GO:0035690	0.000186	5	118	125	28189	Prnp|0.5683;Ppp3ca|0.620125;Nme1|0.721675;Ppm1e|1.3216;Ppp1r14a|1.343275
nucleoside triphosphate biosynthetic process	GO:0009142	0.000193	5	119	125	28189	Atp5b|0.5505;Cmpk2|0.5898;Atp5l|0.604025;Atp5a1|0.609725;Nme1|0.721675
cellular monovalent inorganic cation homeostasis	GO:0030004	0.000193	5	119	125	28189	Atp5b|0.5505;Atp1a2|1.4705;Slc4a10|1.68675;Atp1a1|1.720825;Atp1a3|2.40965
tricarboxylic acid metabolic process	GO:0072350	0.000202	4	65	125	28189	Ogdhl|0.50635;Dlat|2.09025;Sdha|2.167525;Pdhb|2.20115
regulation of vesicle fusion	GO:0031338	0.000202	4	65	125	28189	Rabgap1|0.650375;Anxa1|1.5062;Stxbp1|1.9356;Rab3a|2.075675
organelle organization	GO:0006996	0.000244	36	4536	125	28189	Nap1l4|0.430025;Ctnna1|0.48005;Vti1b|0.5106;Setd3|0.542825;Zwint|0.545225;Gpx1|0.55135;Timm13|0.6038;Sec24b|0.61495;Pebp1|0.6424;Rabgap1|0.650375;Dbnl|0.650675;Lonp1|0.660875;Cct2|0.68445;Ubqln2|0.688675;Smarcd1|0.69005;Nebl|0.69365;Shmt2|0.697125;Psmd13|0.6973;Nme1|0.721675;Ruvbl2|0.749025;Tomm34|0.770125;Ppm1e|1.3216;RGD:621578|1.377075;Wdr1|1.39075;Mtx1|1.392825;Anxa1|1.5062;Gdap1|1.587675;Hoo…
response to drug	GO:0042493	0.000262	12	809	125	28189	Prnp|0.5683;Oxct1|0.57545;Por|0.600225;Ppp3ca|0.620125;Pebp1|0.6424;Hmgcs2|0.650175;Nme1|0.721675;Ppm1e|1.3216;Ppp1r14a|1.343275;Anxa1|1.5062;Atp1a1|1.720825;Atp1a3|2.40965
chemical synaptic transmission	GO:0007268	0.000265	13	933	125	28189	Lin7c|0.5028;Prnp|0.5683;Ppp3ca|0.620125;Pebp1|0.6424;Dbi|0.7166;Cacnb1|0.812975;Rab3c|1.423;S100b|1.70825;RGD:2174|1.76415;Stxbp1|1.9356;Gria3|2.054775;Rab3a|2.075675;Rab3b|2.1705
exocytosis	GO:0006887	0.000277	9	475	125	28189	Lin7c|0.5028;Ppp3ca|0.620125;Rab3c|1.423;Anxa1|1.5062;Rab21|1.5494;Stxbp1|1.9356;Rab10|2.01085;Rab3a|2.075675;Rab3b|2.1705
aerobic respiration	GO:0009060	0.000281	5	129	125	28189	Ogdhl|0.50635;Shmt2|0.697125;Dlat|2.09025;Sdha|2.167525;Pdhb|2.20115
potassium ion homeostasis	GO:0055075	0.000286	3	29	125	28189	Atp1a2|1.4705;Atp1a1|1.720825;Atp1a3|2.40965
organic substance transport	GO:0071702	0.000294	28	3189	125	28189	Lin7c|0.5028;Vti1b|0.5106;Prnp|0.5683;Oxct1|0.57545;Timm13|0.6038;Ccdc22|0.607125;Sec24b|0.61495;Ppp3ca|0.620125;Vps50|0.62745;RGD1307235|0.6427;Rabgap1|0.650375;Ywhab|0.68665;Ufd1|0.75885;Tomm34|0.770125;Kif5c|1.2841;Mtx1|1.392825;Rab3c|1.423;Anxa1|1.5062;Rab21|1.5494;Gdap1|1.587675;Osbpl1a|1.764425;Stx8|1.787375;Stxbp1|1.9356;Rab10|2.01085;Rab3a|2.075675;Rab3b|2.1705;Slc1a2|2.287925;Mtm1|5.7317…
lipid metabolic process	GO:0006629	0.000299	18	1625	125	28189	Ppp1cb|0.511925;Idi1|0.520325;Acbd3|0.544125;Atp5b|0.5505;Gpx1|0.55135;Por|0.600225;Acsf3|0.601075;G6pdx|0.60885;Hmgcs2|0.650175;Enpp6|0.655875;Hadhb|0.6715;Cotl1|0.7095;Dbi|0.7166;Anxa1|1.5062;Atp1a1|1.720825;Synj1|1.876975;Rdh14|2.055575;Mtm1|5.731725
single-organism cellular process	GO:0044763	0.000316	97	17746	125	28189	Nmnat3|0.38105;Ctnna1|0.48005;Lin7c|0.5028;Ogdhl|0.50635;Vti1b|0.5106;Ppp1cb|0.511925;Nadk2|0.5133;Idi1|0.520325;Pdia6|0.538075;Setd3|0.542825;Zwint|0.545225;Atp5b|0.5505;Gpx1|0.55135;Pgm2l1|0.563225;Prnp|0.5683;Nt5c3b|0.571075;Oxct1|0.57545;Cmpk2|0.5898;Ptges2|0.591925;Por|0.600225;Acsf3|0.601075;Timm13|0.6038;Atp5l|0.604025;Pgm2|0.604275;Vcam1|0.60605;Gars|0.60655;Ccdc22|0.607125;G6pdx|0.60885;…
nucleotide metabolic process	GO:0009117	0.000321	14	1081	125	28189	Nmnat3|0.38105;Nadk2|0.5133;Atp5b|0.5505;Nt5c3b|0.571075;Cmpk2|0.5898;Atp5l|0.604025;Gars|0.60655;G6pdx|0.60885;Atp5a1|0.609725;Shmt2|0.697125;Nme1|0.721675;Pkm|1.417825;Atp1a2|1.4705;Sdha|2.167525
dephosphorylation	GO:0016311	0.000325	10	594	125	28189	Ppp1cb|0.511925;Nt5c3b|0.571075;Ppp3ca|0.620125;Ilkap|0.66;Ywhab|0.68665;Nanp|0.73345;Ppm1e|1.3216;Atp1a1|1.720825;Synj1|1.876975;Mtm1|5.731725
carboxylic acid metabolic process	GO:0019752	0.000326	16	1353	125	28189	Nmnat3|0.38105;Ogdhl|0.50635;Por|0.600225;Acsf3|0.601075;Gars|0.60655;P4hb|0.667175;Hadhb|0.6715;Shmt2|0.697125;Cotl1|0.7095;Nanp|0.73345;Pkm|1.417825;Nars|1.434375;Anxa1|1.5062;Dlat|2.09025;Sdha|2.167525;Pdhb|2.20115
cellular homeostasis	GO:0019725	0.000335	15	1219	125	28189	Pdia6|0.538075;Atp5b|0.5505;Gpx1|0.55135;Oxct1|0.57545;Ptges2|0.591925;Ccdc22|0.607125;Ppp3ca|0.620125;P4hb|0.667175;Nme1|0.721675;Atp1a2|1.4705;Slc4a10|1.68675;Atp1a1|1.720825;RGD:2174|1.76415;Atp1a3|2.40965;Mtm1|5.731725
regulation of localization	GO:0032879	0.000346	29	3390	125	28189	Ctnna1|0.48005;Atp5b|0.5505;Prnp|0.5683;Oxct1|0.57545;Ccdc22|0.607125;G6pdx|0.60885;Sec24b|0.61495;Ppp3ca|0.620125;Rabgap1|0.650375;Cct2|0.68445;Ywhab|0.68665;Ubqln2|0.688675;Ruvbl2|0.749025;Vcl|0.78425;Cacnb1|0.812975;Vdac2|1.3619;Wdr1|1.39075;Ndrg4|1.414975;Rab3c|1.423;Atp1a2|1.4705;Anxa1|1.5062;Rab21|1.5494;Atp1a1|1.720825;RGD:2174|1.76415;Stx8|1.787375;Stxbp1|1.9356;Rab10|2.01085;Rab3a|2.0756…
nucleoside phosphate metabolic process	GO:0006753	0.000348	14	1090	125	28189	Nmnat3|0.38105;Nadk2|0.5133;Atp5b|0.5505;Nt5c3b|0.571075;Cmpk2|0.5898;Atp5l|0.604025;Gars|0.60655;G6pdx|0.60885;Atp5a1|0.609725;Shmt2|0.697125;Nme1|0.721675;Pkm|1.417825;Atp1a2|1.4705;Sdha|2.167525
cytosolic transport	GO:0016482	0.000369	13	966	125	28189	Vti1b|0.5106;Ccdc22|0.607125;Sec24b|0.61495;Ppp3ca|0.620125;Vps50|0.62745;Tomm34|0.770125;Rab21|1.5494;Gdap1|1.587675;Hook3|1.622575;Stx8|1.787375;Stxbp1|1.9356;Rab3a|2.075675;Mtm1|5.731725
regulation of cellular component organization	GO:0051128	0.000374	27	3069	125	28189	Gpx1|0.55135;Prnp|0.5683;G6pdx|0.60885;Sec24b|0.61495;Ppp3ca|0.620125;Pebp1|0.6424;Rabgap1|0.650375;Lonp1|0.660875;Cct2|0.68445;Ubqln2|0.688675;Shmt2|0.697125;Gpm6a|0.69725;Nme1|0.721675;Cand1|0.734975;Ruvbl2|0.749025;Ppm1e|1.3216;Vdac2|1.3619;Wdr1|1.39075;Ndrg4|1.414975;Anxa1|1.5062;Rab21|1.5494;Lrrc7|1.5681;S100b|1.70825;Stx8|1.787375;Stxbp1|1.9356;Rab3a|2.075675;Mtm1|5.731725
establishment of protein localization to organelle	GO:0072594	0.000375	10	605	125	28189	Vti1b|0.5106;Timm13|0.6038;Ccdc22|0.607125;Ppp3ca|0.620125;Cct2|0.68445;Ruvbl2|0.749025;Tomm34|0.770125;Mtx1|1.392825;Gdap1|1.587675;Rab10|2.01085
muscle cell development	GO:0055001	0.000376	6	212	125	28189	Gpx1|0.55135;G6pdx|0.60885;Ppp3ca|0.620125;Nebl|0.69365;Wdr1|1.39075;RGD:2174|1.76415
modulation of synaptic transmission	GO:0050804	0.000379	9	496	125	28189	Prnp|0.5683;Ppp3ca|0.620125;Pebp1|0.6424;Dbi|0.7166;S100b|1.70825;RGD:2174|1.76415;Stxbp1|1.9356;Rab3a|2.075675;Rab3b|2.1705
glucosamine-containing compound metabolic process	GO:1901071	0.000384	3	32	125	28189	Hexb|0.671275;Chid1|0.704175;Nanp|0.73345
negative regulation of heart contraction	GO:0045822	0.000421	3	33	125	28189	Atp1a2|1.4705;Atp1a1|1.720825;RGD:2174|1.76415
brain development	GO:0007420	0.000435	13	983	125	28189	Oxct1|0.57545;G6pdx|0.60885;Ctnnd1|0.611325;Sec24b|0.61495;Ppp3ca|0.620125;Pebp1|0.6424;Hmgcs2|0.650175;Dbi|0.7166;Nme1|0.721675;Ndrg4|1.414975;Hook3|1.622575;Slc4a10|1.68675;Atp1a3|2.40965
neurotransmitter secretion	GO:0007269	0.000447	6	219	125	28189	Lin7c|0.5028;Rab3c|1.423;RGD:2174|1.76415;Stxbp1|1.9356;Rab3a|2.075675;Rab3b|2.1705
relaxation of muscle	GO:0090075	0.000461	3	34	125	28189	Atp1a2|1.4705;Atp1a1|1.720825;RGD:2174|1.76415
regulation of transport	GO:0051049	0.000479	23	2461	125	28189	Prnp|0.5683;Oxct1|0.57545;Ccdc22|0.607125;G6pdx|0.60885;Sec24b|0.61495;Ppp3ca|0.620125;Rabgap1|0.650375;Ywhab|0.68665;Ubqln2|0.688675;Cacnb1|0.812975;Vdac2|1.3619;Wdr1|1.39075;Ndrg4|1.414975;Rab3c|1.423;Atp1a2|1.4705;Anxa1|1.5062;Rab21|1.5494;Atp1a1|1.720825;RGD:2174|1.76415;Stxbp1|1.9356;Rab10|2.01085;Rab3a|2.075675;Rab3b|2.1705
transition between fast and slow fiber	GO:0014883	0.000537	2	8	125	28189	Ppp3ca|0.620125;RGD:2174|1.76415
positive regulation of synaptic transmission	GO:0050806	0.000578	6	230	125	28189	Prnp|0.5683;Pebp1|0.6424;Dbi|0.7166;S100b|1.70825;Stxbp1|1.9356;Rab3b|2.1705
oxoacid metabolic process	GO:0043436	0.00061	16	1433	125	28189	Nmnat3|0.38105;Ogdhl|0.50635;Por|0.600225;Acsf3|0.601075;Gars|0.60655;P4hb|0.667175;Hadhb|0.6715;Shmt2|0.697125;Cotl1|0.7095;Nanp|0.73345;Pkm|1.417825;Nars|1.434375;Anxa1|1.5062;Dlat|2.09025;Sdha|2.167525;Pdhb|2.20115
nucleoside triphosphate metabolic process	GO:0009141	0.00061	9	530	125	28189	Atp5b|0.5505;Cmpk2|0.5898;Atp5l|0.604025;Atp5a1|0.609725;Shmt2|0.697125;Nme1|0.721675;Pkm|1.417825;Atp1a2|1.4705;Sdha|2.167525
head development	GO:0060322	0.000666	13	1029	125	28189	Oxct1|0.57545;G6pdx|0.60885;Ctnnd1|0.611325;Sec24b|0.61495;Ppp3ca|0.620125;Pebp1|0.6424;Hmgcs2|0.650175;Dbi|0.7166;Nme1|0.721675;Ndrg4|1.414975;Hook3|1.622575;Slc4a10|1.68675;Atp1a3|2.40965
coenzyme biosynthetic process	GO:0009108	0.000669	5	156	125	28189	Nmnat3|0.38105;Nadk2|0.5133;SPR|0.667775;Dlat|2.09025;Pdhb|2.20115
response to alcohol	GO:0097305	0.000671	11	773	125	28189	Ctnna1|0.48005;Oxct1|0.57545;Vcam1|0.60605;G6pdx|0.60885;Pebp1|0.6424;Hmgcs2|0.650175;Nme1|0.721675;Ruvbl2|0.749025;Anxa1|1.5062;Gdap1|1.587675;Crym|2.19085
cellular ketone body metabolic process	GO:0046950	0.000688	2	9	125	28189	Oxct1|0.57545;Hmgcs2|0.650175
early endosome to late endosome transport	GO:0045022	0.000692	3	39	125	28189	Rab21|1.5494;Hook3|1.622575;Stx8|1.787375
import into cell	GO:0098657	0.000701	4	90	125	28189	Atp1a2|1.4705;Atp1a1|1.720825;Rab3b|2.1705;Slc1a2|2.287925
organic acid metabolic process	GO:0006082	0.000713	16	1454	125	28189	Nmnat3|0.38105;Ogdhl|0.50635;Por|0.600225;Acsf3|0.601075;Gars|0.60655;P4hb|0.667175;Hadhb|0.6715;Shmt2|0.697125;Cotl1|0.7095;Nanp|0.73345;Pkm|1.417825;Nars|1.434375;Anxa1|1.5062;Dlat|2.09025;Sdha|2.167525;Pdhb|2.20115
oxidation-reduction process	GO:0055114	0.000718	18	1750	125	28189	Ogdhl|0.50635;Ppp1cb|0.511925;Hsdl1|0.536325;Gpx1|0.55135;Pgm2l1|0.563225;Ptges2|0.591925;Por|0.600225;Pgm2|0.604275;Vcam1|0.60605;G6pdx|0.60885;P4hb|0.667175;Hadhb|0.6715;Shmt2|0.697125;Rdh14|2.055575;Dlat|2.09025;Sdha|2.167525;Crym|2.19085;Pdhb|2.20115
nucleobase-containing small molecule metabolic process	GO:0055086	0.000725	14	1174	125	28189	Nmnat3|0.38105;Nadk2|0.5133;Atp5b|0.5505;Nt5c3b|0.571075;Cmpk2|0.5898;Atp5l|0.604025;Gars|0.60655;G6pdx|0.60885;Atp5a1|0.609725;Shmt2|0.697125;Nme1|0.721675;Pkm|1.417825;Atp1a2|1.4705;Sdha|2.167525
response to light stimulus	GO:0009416	0.000744	7	334	125	28189	Ppp1cb|0.511925;Gpx1|0.55135;Ruvbl2|0.749025;Ndrg4|1.414975;Atp1a2|1.4705;Slc4a10|1.68675;Atp1a3|2.40965
organophosphate metabolic process	GO:0019637	0.000785	17	1614	125	28189	Nmnat3|0.38105;Nadk2|0.5133;Atp5b|0.5505;Nt5c3b|0.571075;Cmpk2|0.5898;Atp5l|0.604025;Gars|0.60655;G6pdx|0.60885;Atp5a1|0.609725;Shmt2|0.697125;Dbi|0.7166;Nme1|0.721675;Pkm|1.417825;Atp1a2|1.4705;Synj1|1.876975;Sdha|2.167525;Mtm1|5.731725
regulation of neurotransmitter transport	GO:0051588	0.000793	4	93	125	28189	RGD:2174|1.76415;Stxbp1|1.9356;Rab3a|2.075675;Rab3b|2.1705
potassium ion import	GO:0010107	0.000802	3	41	125	28189	Atp1a2|1.4705;Atp1a1|1.720825;Atp1a3|2.40965
protein localization to organelle	GO:0033365	0.000835	12	922	125	28189	Vti1b|0.5106;Timm13|0.6038;Ccdc22|0.607125;Ppp3ca|0.620125;Cct2|0.68445;Ruvbl2|0.749025;Tomm34|0.770125;Mtx1|1.392825;Gdap1|1.587675;Hook3|1.622575;Ubl4a|1.94075;Rab10|2.01085
protein complex subunit organization	GO:0071822	0.000838	20	2082	125	28189	Ctnna1|0.48005;Prnp|0.5683;Sec24b|0.61495;Dbnl|0.650675;Lonp1|0.660875;St13|0.666975;Cct2|0.68445;Ywhab|0.68665;Smarcd1|0.69005;Nebl|0.69365;Shmt2|0.697125;Psmd13|0.6973;Cand1|0.734975;Ppm1e|1.3216;Vdac2|1.3619;Wdr1|1.39075;Hook3|1.622575;Stxbp1|1.9356;Slc1a2|2.287925;Mtm1|5.731725
energy derivation by oxidation of organic compounds	GO:0015980	0.000878	8	447	125	28189	Ogdhl|0.50635;Ppp1cb|0.511925;Pgm2l1|0.563225;Pgm2|0.604275;Shmt2|0.697125;Dlat|2.09025;Sdha|2.167525;Pdhb|2.20115
response to radiation	GO:0009314	0.000911	9	561	125	28189	Ppp1cb|0.511925;Gpx1|0.55135;Vcam1|0.60605;Ruvbl2|0.749025;Ndrg4|1.414975;Atp1a2|1.4705;Anxa1|1.5062;Slc4a10|1.68675;Atp1a3|2.40965
mitochondrion organization	GO:0007005	0.000912	10	679	125	28189	Gpx1|0.55135;Timm13|0.6038;Lonp1|0.660875;Shmt2|0.697125;Nme1|0.721675;Tomm34|0.770125;Mtx1|1.392825;Gdap1|1.587675;Rab3a|2.075675;Mtm1|5.731725
heart contraction	GO:0060047	0.000968	6	254	125	28189	Gpx1|0.55135;Pebp1|0.6424;Atp1a2|1.4705;Atp1a1|1.720825;RGD:2174|1.76415;Atp1a3|2.40965
purine ribonucleoside triphosphate biosynthetic process	GO:0009206	0.001	4	99	125	28189	Atp5b|0.5505;Atp5l|0.604025;Atp5a1|0.609725;Nme1|0.721675
coenzyme metabolic process	GO:0006732	0.00101	8	457	125	28189	Nmnat3|0.38105;Nadk2|0.5133;G6pdx|0.60885;SPR|0.667775;Shmt2|0.697125;Pkm|1.417825;Dlat|2.09025;Pdhb|2.20115
purine nucleoside triphosphate biosynthetic process	GO:0009145	0.00104	4	100	125	28189	Atp5b|0.5505;Atp5l|0.604025;Atp5a1|0.609725;Nme1|0.721675
galactose catabolic process	GO:0019388	0.00105	2	11	125	28189	Pgm2l1|0.563225;Pgm2|0.604275
chaperone-mediated protein complex assembly	GO:0051131	0.00105	2	11	125	28189	Lonp1|0.660875;Cct2|0.68445
regulation of skeletal muscle adaptation	GO:0014733	0.00105	2	11	125	28189	Ppp3ca|0.620125;RGD:2174|1.76415
ketone body metabolic process	GO:1902224	0.00105	2	11	125	28189	Oxct1|0.57545;Hmgcs2|0.650175
single-organism process	GO:0044699	0.00109	108	21074	125	28189	Nmnat3|0.38105;Ctnna1|0.48005;Lin7c|0.5028;Ogdhl|0.50635;Vti1b|0.5106;Ppp1cb|0.511925;Nadk2|0.5133;Idi1|0.520325;Hapln4|0.528475;Hsdl1|0.536325;Pdia6|0.538075;Setd3|0.542825;Acbd3|0.544125;Zwint|0.545225;Atp5b|0.5505;Gpx1|0.55135;Pgm2l1|0.563225;Prnp|0.5683;Nt5c3b|0.571075;Oxct1|0.57545;Cmpk2|0.5898;Ptges2|0.591925;Por|0.600225;Acsf3|0.601075;Timm13|0.6038;Atp5l|0.604025;Pgm2|0.604275;Vcam1|0.606…
heart process	GO:0003015	0.00111	6	261	125	28189	Gpx1|0.55135;Pebp1|0.6424;Atp1a2|1.4705;Atp1a1|1.720825;RGD:2174|1.76415;Atp1a3|2.40965
regulation of organelle organization	GO:0033043	0.00115	16	1522	125	28189	Gpx1|0.55135;Sec24b|0.61495;Pebp1|0.6424;Rabgap1|0.650375;Lonp1|0.660875;Cct2|0.68445;Ubqln2|0.688675;Shmt2|0.697125;Nme1|0.721675;Ruvbl2|0.749025;Ppm1e|1.3216;Wdr1|1.39075;Anxa1|1.5062;Stxbp1|1.9356;Rab3a|2.075675;Mtm1|5.731725
steroid biosynthetic process	GO:0006694	0.00121	5	178	125	28189	Acbd3|0.544125;Por|0.600225;G6pdx|0.60885;Hmgcs2|0.650175;Atp1a1|1.720825
neuron development	GO:0048666	0.00124	15	1385	125	28189	Ctnna1|0.48005;Sec24b|0.61495;Ppp3ca|0.620125;Lingo1|0.6464;Dbnl|0.650675;Gpm6a|0.69725;Nme1|0.721675;Vcl|0.78425;Kif5c|1.2841;Ndrg4|1.414975;Rab21|1.5494;Lrrc7|1.5681;Slc4a10|1.68675;Stxbp1|1.9356;Rab3a|2.075675
response to oxygen-containing compound	GO:1901700	0.00124	22	2473	125	28189	Ctnna1|0.48005;Gpx1|0.55135;Prnp|0.5683;Oxct1|0.57545;Cmpk2|0.5898;Por|0.600225;Vcam1|0.60605;G6pdx|0.60885;Ppp3ca|0.620125;Pebp1|0.6424;Hmgcs2|0.650175;Smarcd1|0.69005;Nme1|0.721675;Ruvbl2|0.749025;Atp1a2|1.4705;Anxa1|1.5062;Gdap1|1.587675;Atp1a1|1.720825;Stxbp1|1.9356;Rab10|2.01085;Crym|2.19085;Atp1a3|2.40965
synaptic vesicle maturation	GO:0016188	0.00125	2	12	125	28189	Stxbp1|1.9356;Rab3a|2.075675
response to glycoside	GO:1903416	0.00125	2	12	125	28189	Atp1a2|1.4705;Atp1a1|1.720825
ATP hydrolysis coupled transmembrane transport	GO:0090662	0.00125	2	12	125	28189	Atp1a1|1.720825;Atp1a3|2.40965
calcium-mediated signaling	GO:0019722	0.00127	5	180	125	28189	Prnp|0.5683;Vcam1|0.60605;Ppp3ca|0.620125;Atp1a2|1.4705;RGD:2174|1.76415
ribonucleoside triphosphate biosynthetic process	GO:0009201	0.00129	4	106	125	28189	Atp5b|0.5505;Atp5l|0.604025;Atp5a1|0.609725;Nme1|0.721675
cellular modified amino acid metabolic process	GO:0006575	0.0013	6	269	125	28189	Gpx1|0.55135;G6pdx|0.60885;P4hb|0.667175;Shmt2|0.697125;Gdap1|1.587675;Crym|2.19085
amino sugar metabolic process	GO:0006040	0.00135	3	49	125	28189	Hexb|0.671275;Chid1|0.704175;Nanp|0.73345
vesicle organization	GO:0016050	0.00139	7	372	125	28189	Vti1b|0.5106;Sec24b|0.61495;Rabgap1|0.650375;Anxa1|1.5062;Stx8|1.787375;Stxbp1|1.9356;Rab3a|2.075675
monovalent inorganic cation homeostasis	GO:0055067	0.00143	5	185	125	28189	Atp5b|0.5505;Atp1a2|1.4705;Slc4a10|1.68675;Atp1a1|1.720825;Atp1a3|2.40965
generation of precursor metabolites and energy	GO:0006091	0.00145	9	600	125	28189	Ogdhl|0.50635;Ppp1cb|0.511925;Pgm2l1|0.563225;Pgm2|0.604275;Shmt2|0.697125;Pkm|1.417825;Dlat|2.09025;Sdha|2.167525;Pdhb|2.20115
maintenance of apical/basal cell polarity	GO:0035090	0.00147	2	13	125	28189	Lin7c|0.5028;Wdr1|1.39075
positive regulation of telomerase RNA localization to Cajal body	GO:1904874	0.00147	2	13	125	28189	Cct2|0.68445;Ruvbl2|0.749025
maintenance of epithelial cell apical/basal polarity	GO:0045199	0.00147	2	13	125	28189	Lin7c|0.5028;Wdr1|1.39075
negative regulation of blood circulation	GO:1903523	0.00152	3	51	125	28189	Atp1a2|1.4705;Atp1a1|1.720825;RGD:2174|1.76415
signal release	GO:0023061	0.00172	9	615	125	28189	Lin7c|0.5028;Oxct1|0.57545;Ppp3ca|0.620125;Rab3c|1.423;Anxa1|1.5062;RGD:2174|1.76415;Stxbp1|1.9356;Rab3a|2.075675;Rab3b|2.1705
purine ribonucleoside triphosphate metabolic process	GO:0009205	0.00174	8	498	125	28189	Atp5b|0.5505;Atp5l|0.604025;Atp5a1|0.609725;Shmt2|0.697125;Nme1|0.721675;Pkm|1.417825;Atp1a2|1.4705;Sdha|2.167525
energy coupled proton transport, down electrochemical gradient	GO:0015985	0.00179	3	54	125	28189	Atp5b|0.5505;Atp5l|0.604025;Atp5a1|0.609725
apical junction assembly	GO:0043297	0.00179	3	54	125	28189	Ctnna1|0.48005;Vcl|0.78425;Wdr1|1.39075
ATP synthesis coupled proton transport	GO:0015986	0.00179	3	54	125	28189	Atp5b|0.5505;Atp5l|0.604025;Atp5a1|0.609725
striated muscle cell development	GO:0055002	0.00181	5	195	125	28189	Gpx1|0.55135;G6pdx|0.60885;Ppp3ca|0.620125;Nebl|0.69365;Wdr1|1.39075
response to abiotic stimulus	GO:0009628	0.00182	16	1591	125	28189	Ppp1cb|0.511925;Gpx1|0.55135;Vcam1|0.60605;Pebp1|0.6424;Hmgcs2|0.650175;Lonp1|0.660875;P4hb|0.667175;Ruvbl2|0.749025;Ndrg4|1.414975;Atp1a2|1.4705;Anxa1|1.5062;Slc4a10|1.68675;S100b|1.70825;Atp1a1|1.720825;Rab3a|2.075675;Atp1a3|2.40965
cell development	GO:0048468	0.00188	23	2723	125	28189	Ctnna1|0.48005;Gpx1|0.55135;G6pdx|0.60885;Sec24b|0.61495;Ppp3ca|0.620125;Pebp1|0.6424;Lingo1|0.6464;Dbnl|0.650675;Nebl|0.69365;Gpm6a|0.69725;Nme1|0.721675;Vcl|0.78425;Msi2|1.265625;Kif5c|1.2841;Wdr1|1.39075;Ndrg4|1.414975;Rab21|1.5494;Lrrc7|1.5681;Hook3|1.622575;Slc4a10|1.68675;RGD:2174|1.76415;Stxbp1|1.9356;Rab3a|2.075675
cellular response to chemical stimulus	GO:0070887	0.00188	28	3589	125	28189	Ctnna1|0.48005;Gpx1|0.55135;Prnp|0.5683;Oxct1|0.57545;Cmpk2|0.5898;Por|0.600225;Vcam1|0.60605;G6pdx|0.60885;Ppp3ca|0.620125;Hmgcs2|0.650175;Lonp1|0.660875;P4hb|0.667175;Smarcd1|0.69005;Nme1|0.721675;Ruvbl2|0.749025;Ufd1|0.75885;Ppm1e|1.3216;Ppp1r14a|1.343275;Cpne7|1.4327;Atp1a2|1.4705;Anxa1|1.5062;Gdap1|1.587675;S100b|1.70825;Atp1a1|1.720825;Stx8|1.787375;Stxbp1|1.9356;Rab10|2.01085;Atp1a3|2.40965
endosome to lysosome transport	GO:0008333	0.00189	3	55	125	28189	Hook3|1.622575;Stx8|1.787375;Mtm1|5.731725
response to lipid	GO:0033993	0.00189	16	1597	125	28189	Ctnna1|0.48005;Cmpk2|0.5898;Vcam1|0.60605;Pebp1|0.6424;Hmgcs2|0.650175;Smarcd1|0.69005;Nme1|0.721675;Ruvbl2|0.749025;Atp1a2|1.4705;Anxa1|1.5062;Gdap1|1.587675;S100b|1.70825;Atp1a1|1.720825;Stxbp1|1.9356;Crym|2.19085;Atp1a3|2.40965
ribonucleoside triphosphate metabolic process	GO:0009199	0.0019	8	505	125	28189	Atp5b|0.5505;Atp5l|0.604025;Atp5a1|0.609725;Shmt2|0.697125;Nme1|0.721675;Pkm|1.417825;Atp1a2|1.4705;Sdha|2.167525
purine nucleoside triphosphate metabolic process	GO:0009144	0.00195	8	507	125	28189	Atp5b|0.5505;Atp5l|0.604025;Atp5a1|0.609725;Shmt2|0.697125;Nme1|0.721675;Pkm|1.417825;Atp1a2|1.4705;Sdha|2.167525
regulation of telomerase RNA localization to Cajal body	GO:1904872	0.00197	2	15	125	28189	Cct2|0.68445;Ruvbl2|0.749025
epithelial cell-cell adhesion	GO:0090136	0.00197	2	15	125	28189	Ctnna1|0.48005;Vcl|0.78425
negative regulation of lipase activity	GO:0060192	0.00197	2	15	125	28189	Por|0.600225;Anxa1|1.5062
glycogen biosynthetic process	GO:0005978	0.00199	3	56	125	28189	Ppp1cb|0.511925;Pgm2l1|0.563225;Pgm2|0.604275
glucan biosynthetic process	GO:0009250	0.00199	3	56	125	28189	Ppp1cb|0.511925;Pgm2l1|0.563225;Pgm2|0.604275
nucleotide biosynthetic process	GO:0009165	0.00202	8	510	125	28189	Nmnat3|0.38105;Nadk2|0.5133;Atp5b|0.5505;Cmpk2|0.5898;Atp5l|0.604025;Gars|0.60655;Atp5a1|0.609725;Nme1|0.721675
cell redox homeostasis	GO:0045454	0.0021	4	121	125	28189	Pdia6|0.538075;Gpx1|0.55135;Ptges2|0.591925;P4hb|0.667175
purine nucleoside biosynthetic process	GO:0042451	0.0021	4	121	125	28189	Atp5b|0.5505;Atp5l|0.604025;Atp5a1|0.609725;Nme1|0.721675
purine ribonucleoside biosynthetic process	GO:0046129	0.0021	4	121	125	28189	Atp5b|0.5505;Atp5l|0.604025;Atp5a1|0.609725;Nme1|0.721675
neurogenesis	GO:0022008	0.00212	19	2087	125	28189	Ctnna1|0.48005;Sec24b|0.61495;Ppp3ca|0.620125;Lingo1|0.6464;Dbnl|0.650675;Gpm6a|0.69725;Nme1|0.721675;Vcl|0.78425;Kif5c|1.2841;Wdr1|1.39075;Ndrg4|1.414975;Anxa1|1.5062;Rab21|1.5494;Lrrc7|1.5681;Hook3|1.622575;Slc4a10|1.68675;S100b|1.70825;Stxbp1|1.9356;Rab3a|2.075675
nucleoside phosphate biosynthetic process	GO:1901293	0.00214	8	515	125	28189	Nmnat3|0.38105;Nadk2|0.5133;Atp5b|0.5505;Cmpk2|0.5898;Atp5l|0.604025;Gars|0.60655;Atp5a1|0.609725;Nme1|0.721675
sterol biosynthetic process	GO:0016126	0.0022	3	58	125	28189	Por|0.600225;G6pdx|0.60885;Hmgcs2|0.650175
telomerase RNA localization to Cajal body	GO:0090671	0.00225	2	16	125	28189	Cct2|0.68445;Ruvbl2|0.749025
RNA localization to Cajal body	GO:0090670	0.00225	2	16	125	28189	Cct2|0.68445;Ruvbl2|0.749025
telomerase RNA localization	GO:0090672	0.00225	2	16	125	28189	Cct2|0.68445;Ruvbl2|0.749025
phosphorus metabolic process	GO:0006793	0.0023	32	4364	125	28189	Nmnat3|0.38105;Ppp1cb|0.511925;Nadk2|0.5133;Atp5b|0.5505;Pgm2l1|0.563225;Prnp|0.5683;Nt5c3b|0.571075;Cmpk2|0.5898;Atp5l|0.604025;Gars|0.60655;G6pdx|0.60885;Atp5a1|0.609725;Ppp3ca|0.620125;Pebp1|0.6424;Ilkap|0.66;Ywhab|0.68665;Shmt2|0.697125;Dbi|0.7166;Nme1|0.721675;Nanp|0.73345;Ppm1e|1.3216;Ppp1r14a|1.343275;Ndrg4|1.414975;Pkm|1.417825;Atp1a2|1.4705;Csnk1g3|1.49385;Atp1a1|1.720825;Synj1|1.876975;…
N-acetylglucosamine metabolic process	GO:0006044	0.00254	2	17	125	28189	Hexb|0.671275;Nanp|0.73345
synaptic vesicle exocytosis	GO:0016079	0.00257	4	128	125	28189	Rab3c|1.423;Stxbp1|1.9356;Rab3a|2.075675;Rab3b|2.1705
establishment of synaptic vesicle localization	GO:0097480	0.00259	5	212	125	28189	Rab3c|1.423;Synj1|1.876975;Stxbp1|1.9356;Rab3a|2.075675;Rab3b|2.1705
synaptic vesicle transport	GO:0048489	0.00259	5	212	125	28189	Rab3c|1.423;Synj1|1.876975;Stxbp1|1.9356;Rab3a|2.075675;Rab3b|2.1705
neuron projection development	GO:0031175	0.00261	13	1199	125	28189	Ctnna1|0.48005;Ppp3ca|0.620125;Lingo1|0.6464;Dbnl|0.650675;Gpm6a|0.69725;Nme1|0.721675;Vcl|0.78425;Kif5c|1.2841;Ndrg4|1.414975;Rab21|1.5494;Lrrc7|1.5681;Stxbp1|1.9356;Rab3a|2.075675
cofactor biosynthetic process	GO:0051188	0.00265	5	213	125	28189	Nmnat3|0.38105;Nadk2|0.5133;SPR|0.667775;Dlat|2.09025;Pdhb|2.20115
cell-cell signaling	GO:0007267	0.00272	17	1813	125	28189	Lin7c|0.5028;Prnp|0.5683;Oxct1|0.57545;Ctnnd1|0.611325;Ppp3ca|0.620125;Pebp1|0.6424;Dbi|0.7166;Ruvbl2|0.749025;Cacnb1|0.812975;Rab3c|1.423;Anxa1|1.5062;S100b|1.70825;RGD:2174|1.76415;Stxbp1|1.9356;Gria3|2.054775;Rab3a|2.075675;Rab3b|2.1705
cofactor metabolic process	GO:0051186	0.00277	8	537	125	28189	Nmnat3|0.38105;Nadk2|0.5133;G6pdx|0.60885;SPR|0.667775;Shmt2|0.697125;Pkm|1.417825;Dlat|2.09025;Pdhb|2.20115
regulation of steroid hormone biosynthetic process	GO:0090030	0.00285	2	18	125	28189	Por|0.600225;Atp1a1|1.720825
second-messenger-mediated signaling	GO:0019932	0.00287	6	315	125	28189	Prnp|0.5683;Vcam1|0.60605;Ppp3ca|0.620125;Pebp1|0.6424;Atp1a2|1.4705;RGD:2174|1.76415
cellular lipid metabolic process	GO:0044255	0.00298	13	1218	125	28189	Ppp1cb|0.511925;Idi1|0.520325;Gpx1|0.55135;Por|0.600225;Acsf3|0.601075;Hmgcs2|0.650175;Hadhb|0.6715;Cotl1|0.7095;Dbi|0.7166;Anxa1|1.5062;Synj1|1.876975;Rdh14|2.055575;Mtm1|5.731725
regulation of cellular localization	GO:0060341	0.00307	16	1677	125	28189	Prnp|0.5683;Oxct1|0.57545;Ccdc22|0.607125;Sec24b|0.61495;Ppp3ca|0.620125;Cct2|0.68445;Ndrg4|1.414975;Rab3c|1.423;Anxa1|1.5062;Rab21|1.5494;RGD:2174|1.76415;Stx8|1.787375;Stxbp1|1.9356;Rab10|2.01085;Rab3a|2.075675;Rab3b|2.1705
synaptic vesicle localization	GO:0097479	0.0031	5	221	125	28189	Rab3c|1.423;Synj1|1.876975;Stxbp1|1.9356;Rab3a|2.075675;Rab3b|2.1705
lipid biosynthetic process	GO:0008610	0.00317	9	674	125	28189	Idi1|0.520325;Acbd3|0.544125;Por|0.600225;Acsf3|0.601075;G6pdx|0.60885;Hmgcs2|0.650175;Cotl1|0.7095;Anxa1|1.5062;Atp1a1|1.720825
galactose metabolic process	GO:0006012	0.00317	2	19	125	28189	Pgm2l1|0.563225;Pgm2|0.604275
regulation of cardiac muscle contraction by calcium ion signaling	GO:0010882	0.00317	2	19	125	28189	Atp1a2|1.4705;RGD:2174|1.76415
acetyl-CoA biosynthetic process from pyruvate	GO:0006086	0.00317	2	19	125	28189	Dlat|2.09025;Pdhb|2.20115
cardiac muscle contraction	GO:0060048	0.0032	4	136	125	28189	Atp1a2|1.4705;Atp1a1|1.720825;RGD:2174|1.76415;Atp1a3|2.40965
inorganic cation transmembrane transport	GO:0098662	0.00332	12	1088	125	28189	Atp5b|0.5505;Prnp|0.5683;Atp5l|0.604025;G6pdx|0.60885;Atp5a1|0.609725;Gpm6a|0.69725;Cacnb1|0.812975;Atp1a2|1.4705;Slc4a10|1.68675;Atp1a1|1.720825;RGD:2174|1.76415;Atp1a3|2.40965
ion transmembrane transport	GO:0034220	0.00334	16	1691	125	28189	Atp5b|0.5505;Prnp|0.5683;Atp5l|0.604025;G6pdx|0.60885;Atp5a1|0.609725;Gpm6a|0.69725;Cacnb1|0.812975;Vdac2|1.3619;Wdr1|1.39075;Atp1a2|1.4705;Slc4a10|1.68675;Atp1a1|1.720825;RGD:2174|1.76415;Gria3|2.054775;Slc1a2|2.287925;Atp1a3|2.40965
anterograde trans-synaptic signaling	GO:0098916	0.00334	10	811	125	28189	Lin7c|0.5028;Prnp|0.5683;Ppp3ca|0.620125;Pebp1|0.6424;Cacnb1|0.812975;S100b|1.70825;Stxbp1|1.9356;Gria3|2.054775;Rab3a|2.075675;Rab3b|2.1705
trans-synaptic signaling	GO:0099537	0.00337	10	812	125	28189	Lin7c|0.5028;Prnp|0.5683;Ppp3ca|0.620125;Pebp1|0.6424;Cacnb1|0.812975;S100b|1.70825;Stxbp1|1.9356;Gria3|2.054775;Rab3a|2.075675;Rab3b|2.1705
maintenance of cell polarity	GO:0030011	0.00352	2	20	125	28189	Lin7c|0.5028;Wdr1|1.39075
protein targeting	GO:0006605	0.00353	9	685	125	28189	Vti1b|0.5106;Prnp|0.5683;Timm13|0.6038;Ccdc22|0.607125;Ppp3ca|0.620125;Ywhab|0.68665;Tomm34|0.770125;Mtx1|1.392825;Gdap1|1.587675
glucose metabolic process	GO:0006006	0.00354	5	228	125	28189	Ppp1cb|0.511925;Pgm2l1|0.563225;Pgm2|0.604275;G6pdx|0.60885;Dlat|2.09025
sodium ion homeostasis	GO:0055078	0.0036	3	69	125	28189	Atp1a2|1.4705;Atp1a1|1.720825;Atp1a3|2.40965
single-organism organelle organization	GO:1902589	0.00373	23	2874	125	28189	Ctnna1|0.48005;Vti1b|0.5106;Setd3|0.542825;Zwint|0.545225;Timm13|0.6038;Sec24b|0.61495;Pebp1|0.6424;Rabgap1|0.650375;Smarcd1|0.69005;Nebl|0.69365;Psmd13|0.6973;Nme1|0.721675;Ruvbl2|0.749025;Ppm1e|1.3216;Wdr1|1.39075;Anxa1|1.5062;Gdap1|1.587675;Hook3|1.622575;Coro2b|1.652275;Stx8|1.787375;Stxbp1|1.9356;Rab3a|2.075675;Mtm1|5.731725
synaptic signaling	GO:0099536	0.00374	10	824	125	28189	Lin7c|0.5028;Prnp|0.5683;Ppp3ca|0.620125;Pebp1|0.6424;Cacnb1|0.812975;S100b|1.70825;Stxbp1|1.9356;Gria3|2.054775;Rab3a|2.075675;Rab3b|2.1705
cellular polysaccharide biosynthetic process	GO:0033692	0.00375	3	70	125	28189	Ppp1cb|0.511925;Pgm2l1|0.563225;Pgm2|0.604275
calcium-mediated signaling using intracellular calcium source	GO:0035584	0.00388	2	21	125	28189	Prnp|0.5683;Vcam1|0.60605
nucleoside biosynthetic process	GO:0009163	0.00393	4	144	125	28189	Atp5b|0.5505;Atp5l|0.604025;Atp5a1|0.609725;Nme1|0.721675
ribonucleoside biosynthetic process	GO:0042455	0.00393	4	144	125	28189	Atp5b|0.5505;Atp5l|0.604025;Atp5a1|0.609725;Nme1|0.721675
learning or memory	GO:0007611	0.00393	6	336	125	28189	Prnp|0.5683;Dbi|0.7166;Ndrg4|1.414975;Atp1a2|1.4705;S100b|1.70825;Atp1a3|2.40965
visual learning	GO:0008542	0.00406	3	72	125	28189	Ndrg4|1.414975;Atp1a2|1.4705;Atp1a3|2.40965
glycosyl compound biosynthetic process	GO:1901659	0.00412	4	146	125	28189	Atp5b|0.5505;Atp5l|0.604025;Atp5a1|0.609725;Nme1|0.721675
protein targeting to mitochondrion	GO:0006626	0.00412	4	146	125	28189	Timm13|0.6038;Tomm34|0.770125;Mtx1|1.392825;Gdap1|1.587675
response to metal ion	GO:0010038	0.00414	8	574	125	28189	Prnp|0.5683;Vcam1|0.60605;G6pdx|0.60885;Ppp3ca|0.620125;Pebp1|0.6424;Hmgcs2|0.650175;Lonp1|0.660875;Cpne7|1.4327
cellular response to lipid	GO:0071396	0.00435	10	842	125	28189	Cmpk2|0.5898;Hmgcs2|0.650175;Smarcd1|0.69005;Nme1|0.721675;Ruvbl2|0.749025;Atp1a2|1.4705;Anxa1|1.5062;Gdap1|1.587675;Atp1a1|1.720825;Atp1a3|2.40965
visual behavior	GO:0007632	0.00439	3	74	125	28189	Ndrg4|1.414975;Atp1a2|1.4705;Atp1a3|2.40965
platelet aggregation	GO:0070527	0.00439	3	74	125	28189	Vcl|0.78425;Csrp1|1.505775;Stxbp1|1.9356
morphogenesis of follicular epithelium	GO:0016333	0.00443	1	1	125	28189	Wdr1|1.39075
negative regulation of calcium:sodium antiporter activity	GO:1903280	0.00443	1	1	125	28189	Atp1a2|1.4705
cellular organofluorine metabolic process	GO:0090346	0.00443	1	1	125	28189	Por|0.600225
chaperone mediated protein folding independent of cofactor	GO:0051086	0.00443	1	1	125	28189	Cct2|0.68445
nitric oxide catabolic process	GO:0046210	0.00443	1	1	125	28189	Por|0.600225
anaerobic respiration	GO:0009061	0.00443	1	1	125	28189	Sdha|2.167525
regulation of cargo loading into COPII-coated vesicle	GO:1901301	0.00443	1	1	125	28189	Sec24b|0.61495
oxidation-dependent protein catabolic process	GO:0070407	0.00443	1	1	125	28189	Lonp1|0.660875
nitrate catabolic process	GO:0043602	0.00443	1	1	125	28189	Por|0.600225
negative regulation of phospholipase A2 activity	GO:1900138	0.00443	1	1	125	28189	Anxa1|1.5062
establishment or maintenance of polarity of follicular epithelium	GO:0016334	0.00443	1	1	125	28189	Wdr1|1.39075
establishment of planar polarity of follicular epithelium	GO:0042247	0.00443	1	1	125	28189	Wdr1|1.39075
cardiac muscle thin filament assembly	GO:0071691	0.00443	1	1	125	28189	Nebl|0.69365
malonate catabolic process	GO:0090410	0.00443	1	1	125	28189	Acsf3|0.601075
maintenance of presynaptic active zone structure	GO:0048790	0.00443	1	1	125	28189	Rab3a|2.075675
positive regulation of acetylcholine metabolic process	GO:0060409	0.00443	1	1	125	28189	Pebp1|0.6424
evoked neurotransmitter secretion	GO:0061670	0.00443	1	1	125	28189	Rab3a|2.075675
cellular organohalogen metabolic process	GO:0090345	0.00443	1	1	125	28189	Por|0.600225
pentose biosynthetic process	GO:0019322	0.00443	1	1	125	28189	G6pdx|0.60885
ATP metabolic process	GO:0046034	0.00451	7	460	125	28189	Atp5b|0.5505;Atp5l|0.604025;Atp5a1|0.609725;Shmt2|0.697125;Pkm|1.417825;Atp1a2|1.4705;Sdha|2.167525
establishment of protein localization to chromosome	GO:0070199	0.00464	2	23	125	28189	Cct2|0.68445;Ruvbl2|0.749025
hexose catabolic process	GO:0019320	0.00464	2	23	125	28189	Pgm2l1|0.563225;Pgm2|0.604275
negative regulation of signaling	GO:0023057	0.00478	14	1441	125	28189	Ctnna1|0.48005;Gpx1|0.55135;Prnp|0.5683;Ccdc22|0.607125;Ctnnd1|0.611325;Ppp3ca|0.620125;Pebp1|0.6424;Ywhab|0.68665;Ubqln2|0.688675;Ruvbl2|0.749025;Ufd1|0.75885;Vdac2|1.3619;Ndrg4|1.414975;Stxbp1|1.9356
negative regulation of cell communication	GO:0010648	0.00484	14	1443	125	28189	Ctnna1|0.48005;Gpx1|0.55135;Prnp|0.5683;Ccdc22|0.607125;Ctnnd1|0.611325;Ppp3ca|0.620125;Pebp1|0.6424;Ywhab|0.68665;Ubqln2|0.688675;Ruvbl2|0.749025;Ufd1|0.75885;Vdac2|1.3619;Ndrg4|1.414975;Stxbp1|1.9356
regulation of synaptic plasticity	GO:0048167	0.00488	5	246	125	28189	Prnp|0.5683;Dbi|0.7166;S100b|1.70825;Stxbp1|1.9356;Rab3a|2.075675
response to organic cyclic compound	GO:0014070	0.00498	16	1763	125	28189	Ctnna1|0.48005;Vcam1|0.60605;G6pdx|0.60885;Ppp3ca|0.620125;Pebp1|0.6424;Hmgcs2|0.650175;Nme1|0.721675;Ruvbl2|0.749025;Atp1a2|1.4705;Anxa1|1.5062;Lrrc7|1.5681;Gdap1|1.587675;S100b|1.70825;Atp1a1|1.720825;Stxbp1|1.9356;Crym|2.19085
'de novo' posttranslational protein folding	GO:0051084	0.00505	2	24	125	28189	St13|0.666975;Cct2|0.68445
neurotransmitter uptake	GO:0001504	0.00505	2	24	125	28189	Atp1a2|1.4705;Rab3b|2.1705
glutathione metabolic process	GO:0006749	0.00508	3	78	125	28189	Gpx1|0.55135;G6pdx|0.60885;Gdap1|1.587675
polysaccharide biosynthetic process	GO:0000271	0.00527	3	79	125	28189	Ppp1cb|0.511925;Pgm2l1|0.563225;Pgm2|0.604275
generation of neurons	GO:0048699	0.00538	17	1940	125	28189	Ctnna1|0.48005;Sec24b|0.61495;Ppp3ca|0.620125;Lingo1|0.6464;Dbnl|0.650675;Gpm6a|0.69725;Nme1|0.721675;Vcl|0.78425;Kif5c|1.2841;Wdr1|1.39075;Ndrg4|1.414975;Rab21|1.5494;Lrrc7|1.5681;Hook3|1.622575;Slc4a10|1.68675;Stxbp1|1.9356;Rab3a|2.075675
response to hormone	GO:0009725	0.00545	15	1620	125	28189	Ctnna1|0.48005;Oxct1|0.57545;Por|0.600225;Pebp1|0.6424;Hmgcs2|0.650175;Lonp1|0.660875;Nme1|0.721675;Ruvbl2|0.749025;Atp1a2|1.4705;Anxa1|1.5062;S100b|1.70825;Atp1a1|1.720825;Rab10|2.01085;Crym|2.19085;Atp1a3|2.40965
regulation of neurotransmitter secretion	GO:0046928	0.00545	3	80	125	28189	RGD:2174|1.76415;Stxbp1|1.9356;Rab3a|2.075675
ATP biosynthetic process	GO:0006754	0.00545	3	80	125	28189	Atp5b|0.5505;Atp5l|0.604025;Atp5a1|0.609725
regulation of vacuolar transport	GO:1903335	0.00547	2	25	125	28189	Ndrg4|1.414975;Rab21|1.5494
secretion	GO:0046903	0.00552	14	1465	125	28189	Lin7c|0.5028;Oxct1|0.57545;Ptges2|0.591925;Ppp3ca|0.620125;Nme1|0.721675;Mtx1|1.392825;Rab3c|1.423;Anxa1|1.5062;Rab21|1.5494;RGD:2174|1.76415;Stxbp1|1.9356;Rab10|2.01085;Rab3a|2.075675;Rab3b|2.1705
negative regulation of multicellular organismal process	GO:0051241	0.00555	13	1312	125	28189	Ctnna1|0.48005;Prnp|0.5683;G6pdx|0.60885;Ppp3ca|0.620125;Lingo1|0.6464;Nme1|0.721675;Ufd1|0.75885;Atp1a2|1.4705;Anxa1|1.5062;Hook3|1.622575;S100b|1.70825;Atp1a1|1.720825;RGD:2174|1.76415
neuron projection morphogenesis	GO:0048812	0.0057	9	738	125	28189	Ppp3ca|0.620125;Lingo1|0.6464;Dbnl|0.650675;Gpm6a|0.69725;Vcl|0.78425;Kif5c|1.2841;Rab21|1.5494;Stxbp1|1.9356;Rab3a|2.075675
homeostatic process	GO:0042592	0.00576	18	2119	125	28189	Pdia6|0.538075;Atp5b|0.5505;Gpx1|0.55135;Oxct1|0.57545;Ptges2|0.591925;Ccdc22|0.607125;G6pdx|0.60885;Ppp3ca|0.620125;P4hb|0.667175;Cct2|0.68445;Nme1|0.721675;Atp1a2|1.4705;Anxa1|1.5062;Slc4a10|1.68675;Atp1a1|1.720825;RGD:2174|1.76415;Atp1a3|2.40965;Mtm1|5.731725
cognition	GO:0050890	0.00577	6	364	125	28189	Prnp|0.5683;Dbi|0.7166;Ndrg4|1.414975;Atp1a2|1.4705;S100b|1.70825;Atp1a3|2.40965
positive regulation of neurotransmitter transport	GO:0051590	0.00591	2	26	125	28189	Stxbp1|1.9356;Rab3b|2.1705
cellular component morphogenesis	GO:0032989	0.00592	15	1635	125	28189	Sec24b|0.61495;Ppp3ca|0.620125;Lingo1|0.6464;Dbnl|0.650675;Nebl|0.69365;Gpm6a|0.69725;Vcl|0.78425;Kif5c|1.2841;Wdr1|1.39075;Anxa1|1.5062;Rab21|1.5494;S100b|1.70825;Stxbp1|1.9356;Rab3a|2.075675;Mtm1|5.731725
response to inorganic substance	GO:0010035	0.00594	10	881	125	28189	Gpx1|0.55135;Prnp|0.5683;Vcam1|0.60605;G6pdx|0.60885;Ppp3ca|0.620125;Pebp1|0.6424;Hmgcs2|0.650175;Lonp1|0.660875;Cpne7|1.4327;Anxa1|1.5062
establishment of protein localization to mitochondrion	GO:0072655	0.00595	4	162	125	28189	Timm13|0.6038;Tomm34|0.770125;Mtx1|1.392825;Gdap1|1.587675
macromolecular complex subunit organization	GO:0043933	0.00601	23	2989	125	28189	Nap1l4|0.430025;Ctnna1|0.48005;Setd3|0.542825;Prnp|0.5683;Sec24b|0.61495;Dbnl|0.650675;Lonp1|0.660875;St13|0.666975;Cct2|0.68445;Ywhab|0.68665;Smarcd1|0.69005;Nebl|0.69365;Shmt2|0.697125;Psmd13|0.6973;Cand1|0.734975;Ruvbl2|0.749025;Ppm1e|1.3216;Vdac2|1.3619;Wdr1|1.39075;Hook3|1.622575;Stxbp1|1.9356;Slc1a2|2.287925;Mtm1|5.731725
ion transport	GO:0006811	0.0061	20	2470	125	28189	Atp5b|0.5505;Prnp|0.5683;Atp5l|0.604025;G6pdx|0.60885;Atp5a1|0.609725;Ppp3ca|0.620125;Gpm6a|0.69725;Cacnb1|0.812975;Vdac2|1.3619;Wdr1|1.39075;Atp1a2|1.4705;Anxa1|1.5062;Slc4a10|1.68675;Atp1a1|1.720825;RGD:2174|1.76415;Stxbp1|1.9356;Gria3|2.054775;Rab3b|2.1705;Slc1a2|2.287925;Atp1a3|2.40965
cellular response to oxygen-containing compound	GO:1901701	0.0062	14	1485	125	28189	Ctnna1|0.48005;Prnp|0.5683;Oxct1|0.57545;Cmpk2|0.5898;Por|0.600225;Ppp3ca|0.620125;Hmgcs2|0.650175;Smarcd1|0.69005;Nme1|0.721675;Ruvbl2|0.749025;Anxa1|1.5062;Gdap1|1.587675;Rab10|2.01085;Atp1a3|2.40965
phosphate-containing compound metabolic process	GO:0006796	0.00634	30	4281	125	28189	Nmnat3|0.38105;Ppp1cb|0.511925;Nadk2|0.5133;Atp5b|0.5505;Pgm2l1|0.563225;Prnp|0.5683;Nt5c3b|0.571075;Cmpk2|0.5898;Atp5l|0.604025;Gars|0.60655;G6pdx|0.60885;Atp5a1|0.609725;Ppp3ca|0.620125;Pebp1|0.6424;Ilkap|0.66;Ywhab|0.68665;Shmt2|0.697125;Dbi|0.7166;Nme1|0.721675;Nanp|0.73345;Ppm1e|1.3216;Ppp1r14a|1.343275;Ndrg4|1.414975;Pkm|1.417825;Atp1a2|1.4705;Csnk1g3|1.49385;Atp1a1|1.720825;Synj1|1.876975;…
skeletal muscle adaptation	GO:0043501	0.00637	2	27	125	28189	Ppp3ca|0.620125;RGD:2174|1.76415
cellular response to fatty acid	GO:0071398	0.00645	3	85	125	28189	Hmgcs2|0.650175;Smarcd1|0.69005;Nme1|0.721675
lysosomal transport	GO:0007041	0.00667	3	86	125	28189	Hook3|1.622575;Stx8|1.787375;Mtm1|5.731725
cellular carbohydrate biosynthetic process	GO:0034637	0.00667	3	86	125	28189	Ppp1cb|0.511925;Pgm2l1|0.563225;Pgm2|0.604275
protein localization to mitochondrion	GO:0070585	0.00675	4	168	125	28189	Timm13|0.6038;Tomm34|0.770125;Mtx1|1.392825;Gdap1|1.587675
misfolded or incompletely synthesized protein catabolic process	GO:0006515	0.00684	2	28	125	28189	Lonp1|0.660875;Ufd1|0.75885
acetyl-CoA biosynthetic process	GO:0006085	0.00684	2	28	125	28189	Dlat|2.09025;Pdhb|2.20115
positive regulation of cellular component organization	GO:0051130	0.00702	14	1507	125	28189	Prnp|0.5683;Ppp3ca|0.620125;Pebp1|0.6424;Cct2|0.68445;Gpm6a|0.69725;Nme1|0.721675;Cand1|0.734975;Ruvbl2|0.749025;Ppm1e|1.3216;Wdr1|1.39075;Ndrg4|1.414975;Anxa1|1.5062;Rab21|1.5494;Lrrc7|1.5681
organophosphate biosynthetic process	GO:0090407	0.0072	9	766	125	28189	Nmnat3|0.38105;Nadk2|0.5133;Atp5b|0.5505;Cmpk2|0.5898;Atp5l|0.604025;Gars|0.60655;G6pdx|0.60885;Atp5a1|0.609725;Nme1|0.721675
monocarboxylic acid metabolic process	GO:0032787	0.0072	9	766	125	28189	Por|0.600225;Acsf3|0.601075;P4hb|0.667175;Hadhb|0.6715;Cotl1|0.7095;Pkm|1.417825;Anxa1|1.5062;Dlat|2.09025;Pdhb|2.20115
cation transmembrane transport	GO:0098655	0.00732	12	1204	125	28189	Atp5b|0.5505;Prnp|0.5683;Atp5l|0.604025;G6pdx|0.60885;Atp5a1|0.609725;Gpm6a|0.69725;Cacnb1|0.812975;Atp1a2|1.4705;Slc4a10|1.68675;Atp1a1|1.720825;RGD:2174|1.76415;Atp1a3|2.40965
pyrimidine nucleoside triphosphate biosynthetic process	GO:0009148	0.00732	2	29	125	28189	Cmpk2|0.5898;Nme1|0.721675
nicotinamide nucleotide biosynthetic process	GO:0019359	0.00732	2	29	125	28189	Nmnat3|0.38105;Nadk2|0.5133
regulation of oxidative stress-induced intrinsic apoptotic signaling pathway	GO:1902175	0.00732	2	29	125	28189	Gpx1|0.55135;P4hb|0.667175
cellular response to beta-amyloid	GO:1904646	0.00732	2	29	125	28189	Prnp|0.5683;Atp1a3|2.40965
regulation of cardiac muscle contraction	GO:0055117	0.00755	3	90	125	28189	Atp1a2|1.4705;Atp1a1|1.720825;RGD:2174|1.76415
cell projection organization	GO:0030030	0.00763	14	1522	125	28189	Ctnna1|0.48005;Prnp|0.5683;Sec24b|0.61495;Ppp3ca|0.620125;Lingo1|0.6464;Dbnl|0.650675;Gpm6a|0.69725;Nme1|0.721675;Vcl|0.78425;Ndrg4|1.414975;Rab21|1.5494;Lrrc7|1.5681;Stxbp1|1.9356;Rab3a|2.075675
inorganic ion transmembrane transport	GO:0098660	0.00774	12	1213	125	28189	Atp5b|0.5505;Prnp|0.5683;Atp5l|0.604025;G6pdx|0.60885;Atp5a1|0.609725;Gpm6a|0.69725;Cacnb1|0.812975;Atp1a2|1.4705;Slc4a10|1.68675;Atp1a1|1.720825;RGD:2174|1.76415;Atp1a3|2.40965
monosaccharide catabolic process	GO:0046365	0.00782	2	30	125	28189	Pgm2l1|0.563225;Pgm2|0.604275
regulation of hormone biosynthetic process	GO:0046885	0.00782	2	30	125	28189	Por|0.600225;Atp1a1|1.720825
pyridine nucleotide biosynthetic process	GO:0019363	0.00782	2	30	125	28189	Nmnat3|0.38105;Nadk2|0.5133
purine ribonucleoside monophosphate metabolic process	GO:0009167	0.00804	7	513	125	28189	Atp5b|0.5505;Atp5l|0.604025;Atp5a1|0.609725;Shmt2|0.697125;Pkm|1.417825;Atp1a2|1.4705;Sdha|2.167525
regulation of secretion by cell	GO:1903530	0.00806	10	922	125	28189	Oxct1|0.57545;Ppp3ca|0.620125;Rab3c|1.423;Anxa1|1.5062;Rab21|1.5494;RGD:2174|1.76415;Stxbp1|1.9356;Rab10|2.01085;Rab3a|2.075675;Rab3b|2.1705
purine nucleoside monophosphate metabolic process	GO:0009126	0.00812	7	514	125	28189	Atp5b|0.5505;Atp5l|0.604025;Atp5a1|0.609725;Shmt2|0.697125;Pkm|1.417825;Atp1a2|1.4705;Sdha|2.167525
response to organonitrogen compound	GO:0010243	0.00819	14	1535	125	28189	Ctnna1|0.48005;Prnp|0.5683;Por|0.600225;Vcam1|0.60605;Ppp3ca|0.620125;Pebp1|0.6424;Hmgcs2|0.650175;Ubqln2|0.688675;Nme1|0.721675;Ufd1|0.75885;Atp1a2|1.4705;Anxa1|1.5062;Rab10|2.01085;Atp1a3|2.40965
small molecule biosynthetic process	GO:0044283	0.00832	8	647	125	28189	Por|0.600225;Acsf3|0.601075;G6pdx|0.60885;Hmgcs2|0.650175;Shmt2|0.697125;Cotl1|0.7095;Nanp|0.73345;Anxa1|1.5062
negative regulation of exocytosis	GO:0045920	0.00834	2	31	125	28189	Ppp3ca|0.620125;Anxa1|1.5062
positive regulation of signaling	GO:0023056	0.00852	16	1868	125	28189	Ctnna1|0.48005;Gpx1|0.55135;Prnp|0.5683;Oxct1|0.57545;Por|0.600225;Ccdc22|0.607125;Ppp3ca|0.620125;Pebp1|0.6424;Ywhab|0.68665;Ubqln2|0.688675;Dbi|0.7166;Shoc2|0.725975;Ndrg4|1.414975;S100b|1.70825;Stxbp1|1.9356;Rab3b|2.1705
mitochondrial transport	GO:0006839	0.00869	5	283	125	28189	Timm13|0.6038;Tomm34|0.770125;Mtx1|1.392825;Gdap1|1.587675;Crym|2.19085
amine metabolic process	GO:0009308	0.00872	4	181	125	28189	Vcam1|0.60605;Pebp1|0.6424;Enpp6|0.655875;Dbi|0.7166
long-term synaptic potentiation	GO:0060291	0.00876	3	95	125	28189	Prnp|0.5683;Dbi|0.7166;S100b|1.70825
regulation of intracellular transport	GO:0032386	0.00876	8	653	125	28189	Prnp|0.5683;Ccdc22|0.607125;Sec24b|0.61495;Ppp3ca|0.620125;Ndrg4|1.414975;Rab21|1.5494;Stxbp1|1.9356;Rab3a|2.075675
positive regulation of cell communication	GO:0010647	0.00878	16	1874	125	28189	Ctnna1|0.48005;Gpx1|0.55135;Prnp|0.5683;Oxct1|0.57545;Por|0.600225;Ccdc22|0.607125;Ppp3ca|0.620125;Pebp1|0.6424;Ywhab|0.68665;Ubqln2|0.688675;Dbi|0.7166;Shoc2|0.725975;Ndrg4|1.414975;S100b|1.70825;Stxbp1|1.9356;Rab3b|2.1705
hexose metabolic process	GO:0019318	0.00882	5	284	125	28189	Ppp1cb|0.511925;Pgm2l1|0.563225;Pgm2|0.604275;G6pdx|0.60885;Dlat|2.09025
dsDNA loop formation	GO:0090579	0.00885	1	2	125	28189	Ruvbl2|0.749025
regulation of acetylcholine metabolic process	GO:0060408	0.00885	1	2	125	28189	Pebp1|0.6424
protein glutathionylation	GO:0010731	0.00885	1	2	125	28189	G6pdx|0.60885
positive regulation of dopamine uptake involved in synaptic transmission	GO:0051586	0.00885	1	2	125	28189	Rab3b|2.1705
regulation of growth plate cartilage chondrocyte proliferation	GO:0003420	0.00885	1	2	125	28189	Por|0.600225
transcriptional activation by promoter-enhancer looping	GO:0071733	0.00885	1	2	125	28189	Ruvbl2|0.749025
positive regulation of neurotransmitter uptake	GO:0051582	0.00885	1	2	125	28189	Rab3b|2.1705
positive regulation of catecholamine uptake involved in synaptic transmission	GO:0051944	0.00885	1	2	125	28189	Rab3b|2.1705
negative regulation of G-protein coupled receptor internalization	GO:1904021	0.00885	1	2	125	28189	Ubqln2|0.688675
gene looping	GO:0090202	0.00885	1	2	125	28189	Ruvbl2|0.749025
regulation of protein glutathionylation	GO:0010732	0.00885	1	2	125	28189	G6pdx|0.60885
negative regulation of protein glutathionylation	GO:0010734	0.00885	1	2	125	28189	G6pdx|0.60885
N-acetylglucosamine biosynthetic process	GO:0006045	0.00885	1	2	125	28189	Nanp|0.73345
positive regulation of cardiac muscle hypertrophy in response to stress	GO:1903244	0.00885	1	2	125	28189	Ppp3ca|0.620125
NADPH regeneration	GO:0006740	0.00885	1	2	125	28189	G6pdx|0.60885
N-acetylneuraminate biosynthetic process	GO:0046380	0.00885	1	2	125	28189	Nanp|0.73345
negative regulation of integrin-mediated signaling pathway	GO:2001045	0.00885	1	2	125	28189	Ctnna1|0.48005
calcium ion transport from cytosol to endoplasmic reticulum	GO:1903515	0.00885	1	2	125	28189	RGD:2174|1.76415
positive regulation of cardiac muscle adaptation	GO:0010615	0.00885	1	2	125	28189	Ppp3ca|0.620125
positive regulation of calcium ion transmembrane transport via high voltage-gated calcium channel	GO:1904879	0.00885	1	2	125	28189	G6pdx|0.60885
DNA rewinding	GO:0036292	0.00885	1	2	125	28189	Anxa1|1.5062
regulation of synaptic vesicle exocytosis	GO:2000300	0.00887	2	32	125	28189	Stxbp1|1.9356;Rab3a|2.075675
ribonucleoside monophosphate metabolic process	GO:0009161	0.00924	7	527	125	28189	Atp5b|0.5505;Atp5l|0.604025;Atp5a1|0.609725;Shmt2|0.697125;Pkm|1.417825;Atp1a2|1.4705;Sdha|2.167525
glucan metabolic process	GO:0044042	0.00927	3	97	125	28189	Ppp1cb|0.511925;Pgm2l1|0.563225;Pgm2|0.604275
glycogen metabolic process	GO:0005977	0.00927	3	97	125	28189	Ppp1cb|0.511925;Pgm2l1|0.563225;Pgm2|0.604275
cellular glucan metabolic process	GO:0006073	0.00927	3	97	125	28189	Ppp1cb|0.511925;Pgm2l1|0.563225;Pgm2|0.604275
pyrimidine nucleoside triphosphate metabolic process	GO:0009147	0.00941	2	33	125	28189	Cmpk2|0.5898;Nme1|0.721675
response to nutrient	GO:0007584	0.00972	6	407	125	28189	Oxct1|0.57545;Por|0.600225;Vcam1|0.60605;Hmgcs2|0.650175;Gdap1|1.587675;Crym|2.19085
response to beta-amyloid	GO:1904645	0.00997	2	34	125	28189	Prnp|0.5683;Atp1a3|2.40965
positive regulation of smoothened signaling pathway	GO:0045880	0.00997	2	34	125	28189	Ctnna1|0.48005;Por|0.600225
regulation of calcineurin-NFAT signaling cascade	GO:0070884	0.00997	2	34	125	28189	Prnp|0.5683;Ppp3ca|0.620125
presynaptic process involved in chemical synaptic transmission	GO:0099531	0.0101	4	189	125	28189	Lin7c|0.5028;Stxbp1|1.9356;Rab3a|2.075675;Rab3b|2.1705
cell morphogenesis involved in neuron differentiation	GO:0048667	0.0101	8	670	125	28189	Sec24b|0.61495;Ppp3ca|0.620125;Lingo1|0.6464;Vcl|0.78425;Kif5c|1.2841;Rab21|1.5494;Stxbp1|1.9356;Rab3a|2.075675
establishment of vesicle localization	GO:0051650	0.0101	5	294	125	28189	Rab3c|1.423;Synj1|1.876975;Stxbp1|1.9356;Rab3a|2.075675;Rab3b|2.1705
response to ethanol	GO:0045471	0.0104	5	296	125	28189	Oxct1|0.57545;Vcam1|0.60605;G6pdx|0.60885;Pebp1|0.6424;Hmgcs2|0.650175
vesicle-mediated transport between endosomal compartments	GO:0098927	0.0105	2	35	125	28189	Rab21|1.5494;Stx8|1.787375
cell-cell junction assembly	GO:0007043	0.0106	3	102	125	28189	Ctnna1|0.48005;Vcl|0.78425;Wdr1|1.39075
Ras protein signal transduction	GO:0007265	0.0107	7	542	125	28189	Dbnl|0.650675;Shoc2|0.725975;Rab3c|1.423;Rab21|1.5494;Rab10|2.01085;Rab3a|2.075675;Rab3b|2.1705
regulation of muscle system process	GO:0090257	0.0107	5	298	125	28189	G6pdx|0.60885;Ppp3ca|0.620125;Atp1a2|1.4705;Atp1a1|1.720825;RGD:2174|1.76415
neuron differentiation	GO:0030182	0.0107	15	1750	125	28189	Ctnna1|0.48005;Sec24b|0.61495;Ppp3ca|0.620125;Lingo1|0.6464;Dbnl|0.650675;Gpm6a|0.69725;Nme1|0.721675;Vcl|0.78425;Kif5c|1.2841;Ndrg4|1.414975;Rab21|1.5494;Lrrc7|1.5681;Slc4a10|1.68675;Stxbp1|1.9356;Rab3a|2.075675
negative regulation of signal transduction	GO:0009968	0.0108	12	1268	125	28189	Ctnna1|0.48005;Gpx1|0.55135;Prnp|0.5683;Ccdc22|0.607125;Ctnnd1|0.611325;Pebp1|0.6424;Ywhab|0.68665;Ubqln2|0.688675;Ruvbl2|0.749025;Ufd1|0.75885;Vdac2|1.3619;Ndrg4|1.414975
nucleoside monophosphate metabolic process	GO:0009123	0.0109	7	544	125	28189	Atp5b|0.5505;Atp5l|0.604025;Atp5a1|0.609725;Shmt2|0.697125;Pkm|1.417825;Atp1a2|1.4705;Sdha|2.167525
single-organism carbohydrate catabolic process	GO:0044724	0.0112	4	195	125	28189	Ppp1cb|0.511925;Pgm2l1|0.563225;Pgm2|0.604275;Pkm|1.417825
pyridine-containing compound biosynthetic process	GO:0072525	0.0117	2	37	125	28189	Nmnat3|0.38105;Nadk2|0.5133
respiratory system process	GO:0003016	0.0117	2	37	125	28189	Atp1a2|1.4705;Rab3a|2.075675
'de novo' protein folding	GO:0006458	0.0117	2	37	125	28189	St13|0.666975;Cct2|0.68445
protein dephosphorylation	GO:0006470	0.0118	6	425	125	28189	Ppp1cb|0.511925;Ppp3ca|0.620125;Ilkap|0.66;Ywhab|0.68665;Ppm1e|1.3216;Mtm1|5.731725
regulation of anion transport	GO:0044070	0.012	4	199	125	28189	Prnp|0.5683;Vdac2|1.3619;Stxbp1|1.9356;Rab3b|2.1705
multicellular organismal response to stress	GO:0033555	0.0121	3	107	125	28189	Ppp3ca|0.620125;Hmgcs2|0.650175;Dbi|0.7166
axon development	GO:0061564	0.0125	7	559	125	28189	Ctnna1|0.48005;Lingo1|0.6464;Vcl|0.78425;Kif5c|1.2841;Rab21|1.5494;Stxbp1|1.9356;Rab3a|2.075675
regulation of cytoplasmic transport	GO:1903649	0.0125	6	430	125	28189	Ccdc22|0.607125;Sec24b|0.61495;Ppp3ca|0.620125;Rab21|1.5494;Stxbp1|1.9356;Rab3a|2.075675
regulation of striated muscle contraction	GO:0006942	0.0127	3	109	125	28189	Atp1a2|1.4705;Atp1a1|1.720825;RGD:2174|1.76415
blood vessel endothelial cell migration	GO:0043534	0.0127	3	109	125	28189	Atp5b|0.5505;Gpx1|0.55135;Anxa1|1.5062
regulation of secretion	GO:0051046	0.0128	10	990	125	28189	Oxct1|0.57545;Ppp3ca|0.620125;Rab3c|1.423;Anxa1|1.5062;Rab21|1.5494;RGD:2174|1.76415;Stxbp1|1.9356;Rab10|2.01085;Rab3a|2.075675;Rab3b|2.1705
striated muscle contraction	GO:0006941	0.0129	4	203	125	28189	Atp1a2|1.4705;Atp1a1|1.720825;RGD:2174|1.76415;Atp1a3|2.40965
membrane repolarization	GO:0086009	0.013	2	39	125	28189	Wdr1|1.39075;Atp1a1|1.720825
neuromuscular synaptic transmission	GO:0007274	0.013	2	39	125	28189	Stxbp1|1.9356;Rab3a|2.075675
cytoplasmic sequestering of protein	GO:0051220	0.013	2	39	125	28189	Ccdc22|0.607125;Ywhab|0.68665
energy reserve metabolic process	GO:0006112	0.013	3	110	125	28189	Ppp1cb|0.511925;Pgm2l1|0.563225;Pgm2|0.604275
carbohydrate catabolic process	GO:0016052	0.0131	4	204	125	28189	Ppp1cb|0.511925;Pgm2l1|0.563225;Pgm2|0.604275;Pkm|1.417825
ammonium ion metabolic process	GO:0097164	0.0131	4	204	125	28189	Por|0.600225;Pebp1|0.6424;Enpp6|0.655875;Dbi|0.7166
vesicle localization	GO:0051648	0.0132	5	314	125	28189	Rab3c|1.423;Synj1|1.876975;Stxbp1|1.9356;Rab3a|2.075675;Rab3b|2.1705
SCF complex assembly	GO:0010265	0.0132	1	3	125	28189	Cand1|0.734975
negative regulation of dendritic spine maintenance	GO:1902951	0.0132	1	3	125	28189	Prnp|0.5683
nicotinamide nucleotide biosynthetic process from aspartate	GO:0019355	0.0132	1	3	125	28189	Nmnat3|0.38105
'de novo' NAD biosynthetic process from aspartate	GO:0034628	0.0132	1	3	125	28189	Nmnat3|0.38105
positive regulation of endoplasmic reticulum calcium ion concentration	GO:0032470	0.0132	1	3	125	28189	RGD:2174|1.76415
positive regulation of connective tissue replacement	GO:1905205	0.0132	1	3	125	28189	Ppp3ca|0.620125
negative regulation of protein refolding	GO:0061084	0.0132	1	3	125	28189	St13|0.666975
dTDP metabolic process	GO:0046072	0.0132	1	3	125	28189	Cmpk2|0.5898
regulation of G-protein coupled receptor internalization	GO:1904020	0.0132	1	3	125	28189	Ubqln2|0.688675
response to symbiotic bacterium	GO:0009609	0.0132	1	3	125	28189	Gpx1|0.55135
dUDP metabolic process	GO:0046077	0.0132	1	3	125	28189	Cmpk2|0.5898
endomitotic cell cycle	GO:0007113	0.0132	1	3	125	28189	RGD:621084|0.629775
negative regulation of cell adhesion involved in substrate-bound cell migration	GO:0006933	0.0132	1	3	125	28189	Atp5b|0.5505
regulation of calcium:sodium antiporter activity	GO:1903279	0.0132	1	3	125	28189	Atp1a2|1.4705
glycyl-tRNA aminoacylation	GO:0006426	0.0132	1	3	125	28189	Gars|0.60655
negative regulation of estrogen receptor binding	GO:0071899	0.0132	1	3	125	28189	Ruvbl2|0.749025
regulation of intracellular calcium activated chloride channel activity	GO:1902938	0.0132	1	3	125	28189	Prnp|0.5683
T-tubule organization	GO:0033292	0.0132	1	3	125	28189	RGD:2174|1.76415
regulation of estrogen receptor binding	GO:0071898	0.0132	1	3	125	28189	Ruvbl2|0.749025
glycine biosynthetic process from serine	GO:0019264	0.0132	1	3	125	28189	Shmt2|0.697125
regulation of synaptic vesicle fusion to presynaptic active zone membrane	GO:0031630	0.0132	1	3	125	28189	Rab3a|2.075675
dTDP biosynthetic process	GO:0006233	0.0132	1	3	125	28189	Cmpk2|0.5898
actin filament fragmentation	GO:0030043	0.0132	1	3	125	28189	Wdr1|1.39075
negative regulation of protein folding	GO:1903333	0.0132	1	3	125	28189	St13|0.666975
peptidyl-cysteine methylation	GO:0018125	0.0132	1	3	125	28189	Rab3b|2.1705
myoblast migration involved in skeletal muscle regeneration	GO:0014839	0.0132	1	3	125	28189	Anxa1|1.5062
phosphatidylcholine acyl-chain remodeling	GO:0036151	0.0132	1	3	125	28189	Dbi|0.7166
dUDP biosynthetic process	GO:0006227	0.0132	1	3	125	28189	Cmpk2|0.5898
glucosamine-containing compound biosynthetic process	GO:1901073	0.0132	1	3	125	28189	Nanp|0.73345
adipose tissue development	GO:0060612	0.0136	2	40	125	28189	Oxct1|0.57545;Hmgcs2|0.650175
single-organism catabolic process	GO:0044712	0.0137	12	1311	125	28189	Ppp1cb|0.511925;Pgm2l1|0.563225;Oxct1|0.57545;Por|0.600225;Acsf3|0.601075;Pgm2|0.604275;Enpp6|0.655875;Hadhb|0.6715;Ubqln2|0.688675;Nme1|0.721675;Ufd1|0.75885;Pkm|1.417825
regulation of muscle adaptation	GO:0043502	0.014	3	113	125	28189	G6pdx|0.60885;Ppp3ca|0.620125;RGD:2174|1.76415
acyl-CoA biosynthetic process	GO:0071616	0.0143	2	41	125	28189	Dlat|2.09025;Pdhb|2.20115
thioester biosynthetic process	GO:0035384	0.0143	2	41	125	28189	Dlat|2.09025;Pdhb|2.20115
calcineurin-NFAT signaling cascade	GO:0033173	0.0143	2	41	125	28189	Prnp|0.5683;Ppp3ca|0.620125
skeletal muscle fiber development	GO:0048741	0.0143	2	41	125	28189	Gpx1|0.55135;Ppp3ca|0.620125
cellular polysaccharide metabolic process	GO:0044264	0.0143	3	114	125	28189	Ppp1cb|0.511925;Pgm2l1|0.563225;Pgm2|0.604275
striated muscle cell differentiation	GO:0051146	0.0145	5	322	125	28189	Gpx1|0.55135;G6pdx|0.60885;Ppp3ca|0.620125;Nebl|0.69365;Wdr1|1.39075
associative learning	GO:0008306	0.0147	3	115	125	28189	Ndrg4|1.414975;Atp1a2|1.4705;Atp1a3|2.40965
regulation of hormone metabolic process	GO:0032350	0.015	2	42	125	28189	Por|0.600225;Atp1a1|1.720825
regulation of nervous system development	GO:0051960	0.0151	11	1170	125	28189	Ctnna1|0.48005;Sec24b|0.61495;Ppp3ca|0.620125;Lingo1|0.6464;Nme1|0.721675;Wdr1|1.39075;Ndrg4|1.414975;Rab21|1.5494;Lrrc7|1.5681;Hook3|1.622575;S100b|1.70825
response to nitrogen compound	GO:1901698	0.0155	14	1660	125	28189	Ctnna1|0.48005;Prnp|0.5683;Por|0.600225;Vcam1|0.60605;Ppp3ca|0.620125;Pebp1|0.6424;Hmgcs2|0.650175;Ubqln2|0.688675;Nme1|0.721675;Ufd1|0.75885;Atp1a2|1.4705;Anxa1|1.5062;Rab10|2.01085;Atp1a3|2.40965
organic hydroxy compound metabolic process	GO:1901615	0.0156	7	585	125	28189	Por|0.600225;G6pdx|0.60885;Hmgcs2|0.650175;Enpp6|0.655875;Dbi|0.7166;Rdh14|2.055575;Crym|2.19085
binding of sperm to zona pellucida	GO:0007339	0.0156	2	43	125	28189	Cct2|0.68445;Vdac2|1.3619
skeletal muscle tissue regeneration	GO:0043403	0.0156	2	43	125	28189	Gpx1|0.55135;Anxa1|1.5062
negative regulation of response to stimulus	GO:0048585	0.0157	14	1663	125	28189	Ctnna1|0.48005;Gpx1|0.55135;Prnp|0.5683;Ccdc22|0.607125;Ctnnd1|0.611325;Ppp3ca|0.620125;Pebp1|0.6424;Ywhab|0.68665;Ubqln2|0.688675;Ruvbl2|0.749025;Ufd1|0.75885;Vdac2|1.3619;Ndrg4|1.414975;Anxa1|1.5062
regulation of heart contraction	GO:0008016	0.0163	4	218	125	28189	Pebp1|0.6424;Atp1a2|1.4705;Atp1a1|1.720825;RGD:2174|1.76415
steroid metabolic process	GO:0008202	0.0164	5	332	125	28189	Acbd3|0.544125;Por|0.600225;G6pdx|0.60885;Hmgcs2|0.650175;Atp1a1|1.720825
transmembrane transport	GO:0055085	0.0165	17	2187	125	28189	Atp5b|0.5505;Prnp|0.5683;Timm13|0.6038;Atp5l|0.604025;G6pdx|0.60885;Atp5a1|0.609725;Gpm6a|0.69725;Cacnb1|0.812975;Vdac2|1.3619;Wdr1|1.39075;Atp1a2|1.4705;Slc4a10|1.68675;Atp1a1|1.720825;RGD:2174|1.76415;Gria3|2.054775;Slc1a2|2.287925;Atp1a3|2.40965
cell morphogenesis	GO:0000902	0.017	13	1514	125	28189	Sec24b|0.61495;Ppp3ca|0.620125;Lingo1|0.6464;Dbnl|0.650675;Gpm6a|0.69725;Vcl|0.78425;Kif5c|1.2841;Wdr1|1.39075;Anxa1|1.5062;Rab21|1.5494;S100b|1.70825;Stxbp1|1.9356;Rab3a|2.075675
myotube cell development	GO:0014904	0.0171	2	45	125	28189	Gpx1|0.55135;Ppp3ca|0.620125
nicotinamide nucleotide metabolic process	GO:0046496	0.0171	4	221	125	28189	Nmnat3|0.38105;Nadk2|0.5133;G6pdx|0.60885;Pkm|1.417825
pyridine nucleotide metabolic process	GO:0019362	0.0171	4	221	125	28189	Nmnat3|0.38105;Nadk2|0.5133;G6pdx|0.60885;Pkm|1.417825
purine ribonucleoside monophosphate biosynthetic process	GO:0009168	0.0171	3	122	125	28189	Atp5b|0.5505;Atp5l|0.604025;Atp5a1|0.609725
purine nucleoside monophosphate biosynthetic process	GO:0009127	0.0171	3	122	125	28189	Atp5b|0.5505;Atp5l|0.604025;Atp5a1|0.609725
cellular respiration	GO:0045333	0.0172	5	336	125	28189	Ogdhl|0.50635;Shmt2|0.697125;Dlat|2.09025;Sdha|2.167525;Pdhb|2.20115
single-organism behavior	GO:0044708	0.0173	7	597	125	28189	Prnp|0.5683;Dbi|0.7166;Ndrg4|1.414975;Atp1a2|1.4705;Slc4a10|1.68675;S100b|1.70825;Atp1a3|2.40965
single organismal cell-cell adhesion	GO:0016337	0.0174	8	739	125	28189	Ctnna1|0.48005;Prnp|0.5683;Vcam1|0.60605;Ctnnd1|0.611325;Vcl|0.78425;Csrp1|1.505775;Anxa1|1.5062;Stxbp1|1.9356
nitrate metabolic process	GO:0042126	0.0176	1	4	125	28189	Por|0.600225
axon target recognition	GO:0007412	0.0176	1	4	125	28189	Stxbp1|1.9356
regulation of connective tissue replacement	GO:1905203	0.0176	1	4	125	28189	Ppp3ca|0.620125
regulation of calcium ion-dependent exocytosis of neurotransmitter	GO:1903233	0.0176	1	4	125	28189	RGD:2174|1.76415
chaperone cofactor-dependent protein refolding	GO:0070389	0.0176	1	4	125	28189	St13|0.666975
positive regulation of T-helper 1 cell differentiation	GO:0045627	0.0176	1	4	125	28189	Anxa1|1.5062
regulation of vesicle size	GO:0097494	0.0176	1	4	125	28189	Rab3b|2.1705
pentose-phosphate shunt, oxidative branch	GO:0009051	0.0176	1	4	125	28189	G6pdx|0.60885
negative regulation of clathrin-mediated endocytosis	GO:1900186	0.0176	1	4	125	28189	Ubqln2|0.688675
pyrimidine deoxyribonucleoside diphosphate metabolic process	GO:0009196	0.0176	1	4	125	28189	Cmpk2|0.5898
diadenosine tetraphosphate metabolic process	GO:0015965	0.0176	1	4	125	28189	Gars|0.60655
mitochondrial electron transport, succinate to ubiquinone	GO:0006121	0.0176	1	4	125	28189	Sdha|2.167525
regulation of protein refolding	GO:0061083	0.0176	1	4	125	28189	St13|0.666975
scaRNA localization to Cajal body	GO:0090666	0.0176	1	4	125	28189	Cct2|0.68445
growth plate cartilage chondrocyte proliferation	GO:0003419	0.0176	1	4	125	28189	Por|0.600225
presynaptic dense core granule exocytosis	GO:0099525	0.0176	1	4	125	28189	Stxbp1|1.9356
pyrimidine deoxyribonucleoside diphosphate biosynthetic process	GO:0009197	0.0176	1	4	125	28189	Cmpk2|0.5898
diadenosine polyphosphate biosynthetic process	GO:0015960	0.0176	1	4	125	28189	Gars|0.60655
pyrimidine nucleoside diphosphate biosynthetic process	GO:0009139	0.0176	1	4	125	28189	Cmpk2|0.5898
diadenosine tetraphosphate biosynthetic process	GO:0015966	0.0176	1	4	125	28189	Gars|0.60655
ketone body catabolic process	GO:0046952	0.0176	1	4	125	28189	Oxct1|0.57545
negative regulation of SNARE complex assembly	GO:0035544	0.0176	1	4	125	28189	Stxbp1|1.9356
cochlear nucleus development	GO:0021747	0.0176	1	4	125	28189	Sec24b|0.61495
regulation of oligodendrocyte differentiation	GO:0048713	0.0178	2	46	125	28189	Lingo1|0.6464;Wdr1|1.39075
endocytic recycling	GO:0032456	0.0178	2	46	125	28189	Vps50|0.62745;Ndrg4|1.414975
cellular chemical homeostasis	GO:0055082	0.0178	10	1043	125	28189	Atp5b|0.5505;Oxct1|0.57545;Ccdc22|0.607125;Ppp3ca|0.620125;Nme1|0.721675;Atp1a2|1.4705;Slc4a10|1.68675;Atp1a1|1.720825;RGD:2174|1.76415;Atp1a3|2.40965
monovalent inorganic cation transport	GO:0015672	0.0179	9	891	125	28189	Atp5b|0.5505;Prnp|0.5683;Atp5l|0.604025;Atp5a1|0.609725;Atp1a2|1.4705;Slc4a10|1.68675;Atp1a1|1.720825;Rab3b|2.1705;Atp1a3|2.40965
intracellular signal transduction	GO:0035556	0.0179	23	3291	125	28189	Gpx1|0.55135;Prnp|0.5683;Vcam1|0.60605;Ccdc22|0.607125;Ppp3ca|0.620125;Pebp1|0.6424;Lingo1|0.6464;Dbnl|0.650675;P4hb|0.667175;Ywhab|0.68665;Shoc2|0.725975;Ufd1|0.75885;Diras2|1.2974;Vdac2|1.3619;Ndrg4|1.414975;Rab3c|1.423;Atp1a2|1.4705;Rab21|1.5494;S100b|1.70825;RGD:2174|1.76415;Rab10|2.01085;Rab3a|2.075675;Rab3b|2.1705
monosaccharide metabolic process	GO:0005996	0.018	5	340	125	28189	Ppp1cb|0.511925;Pgm2l1|0.563225;Pgm2|0.604275;G6pdx|0.60885;Dlat|2.09025
muscle cell differentiation	GO:0042692	0.018	6	467	125	28189	Gpx1|0.55135;G6pdx|0.60885;Ppp3ca|0.620125;Nebl|0.69365;Wdr1|1.39075;RGD:2174|1.76415
triglyceride metabolic process	GO:0006641	0.0183	3	125	125	28189	Ppp1cb|0.511925;Gpx1|0.55135;Dbi|0.7166
polysaccharide metabolic process	GO:0005976	0.0183	3	125	125	28189	Ppp1cb|0.511925;Pgm2l1|0.563225;Pgm2|0.604275
negative regulation of transport	GO:0051051	0.0184	7	605	125	28189	Ccdc22|0.607125;Ppp3ca|0.620125;Ywhab|0.68665;Ubqln2|0.688675;Atp1a2|1.4705;Anxa1|1.5062;Stxbp1|1.9356
sperm-egg recognition	GO:0035036	0.0185	2	47	125	28189	Cct2|0.68445;Vdac2|1.3619
NADP metabolic process	GO:0006739	0.0185	2	47	125	28189	Nadk2|0.5133;G6pdx|0.60885
pteridine-containing compound metabolic process	GO:0042558	0.0185	2	47	125	28189	SPR|0.667775;Shmt2|0.697125
pyrimidine nucleotide biosynthetic process	GO:0006221	0.0185	2	47	125	28189	Cmpk2|0.5898;Nme1|0.721675
secondary alcohol biosynthetic process	GO:1902653	0.0185	2	47	125	28189	Por|0.600225;G6pdx|0.60885
establishment or maintenance of epithelial cell apical/basal polarity	GO:0045197	0.0185	2	47	125	28189	Lin7c|0.5028;Wdr1|1.39075
carbohydrate biosynthetic process	GO:0016051	0.0186	4	227	125	28189	Ppp1cb|0.511925;Pgm2l1|0.563225;Pgm2|0.604275;G6pdx|0.60885
ribose phosphate metabolic process	GO:0019693	0.0195	9	904	125	28189	Atp5b|0.5505;Atp5l|0.604025;G6pdx|0.60885;Atp5a1|0.609725;Shmt2|0.697125;Nme1|0.721675;Pkm|1.417825;Atp1a2|1.4705;Sdha|2.167525
pyridine-containing compound metabolic process	GO:0072524	0.0197	4	231	125	28189	Nmnat3|0.38105;Nadk2|0.5133;G6pdx|0.60885;Pkm|1.417825
system development	GO:0048731	0.0198	35	5644	125	28189	Ctnna1|0.48005;Hapln4|0.528475;Atp5b|0.5505;Gpx1|0.55135;Oxct1|0.57545;Por|0.600225;Vcam1|0.60605;G6pdx|0.60885;Ctnnd1|0.611325;Sec24b|0.61495;Ppp3ca|0.620125;Pebp1|0.6424;Lingo1|0.6464;Hmgcs2|0.650175;Dbnl|0.650675;Nebl|0.69365;Gpm6a|0.69725;Dbi|0.7166;Nme1|0.721675;Vcl|0.78425;Kif5c|1.2841;Wdr1|1.39075;Mtx1|1.392825;Ndrg4|1.414975;Csrp1|1.505775;Anxa1|1.5062;Rab21|1.5494;Lrrc7|1.5681;Hook3|1.62…
response to organic substance	GO:0010033	0.0199	28	4271	125	28189	Ctnna1|0.48005;Prnp|0.5683;Oxct1|0.57545;Cmpk2|0.5898;Por|0.600225;Vcam1|0.60605;G6pdx|0.60885;Ppp3ca|0.620125;Pebp1|0.6424;Hmgcs2|0.650175;Lonp1|0.660875;Ubqln2|0.688675;Smarcd1|0.69005;Shmt2|0.697125;Nme1|0.721675;Ruvbl2|0.749025;Ufd1|0.75885;Atp1a2|1.4705;Anxa1|1.5062;Lrrc7|1.5681;Gdap1|1.587675;S100b|1.70825;Atp1a1|1.720825;Stx8|1.787375;Stxbp1|1.9356;Rab10|2.01085;Crym|2.19085;Atp1a3|2.40965
cation transport	GO:0006812	0.0199	14	1715	125	28189	Atp5b|0.5505;Prnp|0.5683;Atp5l|0.604025;G6pdx|0.60885;Atp5a1|0.609725;Ppp3ca|0.620125;Gpm6a|0.69725;Cacnb1|0.812975;Atp1a2|1.4705;Slc4a10|1.68675;Atp1a1|1.720825;RGD:2174|1.76415;Rab3b|2.1705;Atp1a3|2.40965
organelle localization	GO:0051640	0.02	7	615	125	28189	Rab3c|1.423;Hook3|1.622575;Synj1|1.876975;Stxbp1|1.9356;Rab3a|2.075675;Rab3b|2.1705;Mtm1|5.731725
establishment of planar polarity	GO:0001736	0.02	2	49	125	28189	Sec24b|0.61495;Wdr1|1.39075
cholesterol biosynthetic process	GO:0006695	0.02	2	49	125	28189	Por|0.600225;G6pdx|0.60885
phosphatidylinositol dephosphorylation	GO:0046856	0.02	2	49	125	28189	Synj1|1.876975;Mtm1|5.731725
response to oxidative stress	GO:0006979	0.0201	7	616	125	28189	Gpx1|0.55135;Prnp|0.5683;G6pdx|0.60885;Pebp1|0.6424;Lonp1|0.660875;P4hb|0.667175;Anxa1|1.5062
regulation of calcium ion-dependent exocytosis	GO:0017158	0.0203	3	130	125	28189	Ppp3ca|0.620125;Stxbp1|1.9356;Rab3a|2.075675
dicarboxylic acid metabolic process	GO:0043648	0.0203	3	130	125	28189	Nmnat3|0.38105;Acsf3|0.601075;Sdha|2.167525
cellular component maintenance	GO:0043954	0.0208	2	50	125	28189	Prnp|0.5683;Rab3a|2.075675
pyrimidine-containing compound biosynthetic process	GO:0072528	0.0208	2	50	125	28189	Cmpk2|0.5898;Nme1|0.721675
hormone metabolic process	GO:0042445	0.0208	4	235	125	28189	Por|0.600225;Atp1a1|1.720825;Rdh14|2.055575;Crym|2.19085
organonitrogen compound metabolic process	GO:1901564	0.021	50	8756	125	28189	Nmnat3|0.38105;Ppp1cb|0.511925;Nadk2|0.5133;Setd3|0.542825;Atp5b|0.5505;Gpx1|0.55135;Prnp|0.5683;Cmpk2|0.5898;Cndp2|0.594625;Por|0.600225;Atp5l|0.604025;Vcam1|0.60605;Gars|0.60655;Ccdc22|0.607125;G6pdx|0.60885;Atp5a1|0.609725;Ppp3ca|0.620125;Pebp1|0.6424;Enpp6|0.655875;Ilkap|0.66;Lonp1|0.660875;St13|0.666975;P4hb|0.667175;SPR|0.667775;Ywhab|0.68665;Ubqln2|0.688675;Ddx3x|0.691725;Shmt2|0.697125;Ps…
isoprenoid metabolic process	GO:0006720	0.0211	3	132	125	28189	Idi1|0.520325;Hmgcs2|0.650175;Rdh14|2.055575
cell morphogenesis involved in differentiation	GO:0000904	0.0212	9	918	125	28189	Sec24b|0.61495;Ppp3ca|0.620125;Lingo1|0.6464;Vcl|0.78425;Kif5c|1.2841;Wdr1|1.39075;Rab21|1.5494;Stxbp1|1.9356;Rab3a|2.075675
protein secretion	GO:0009306	0.0214	7	624	125	28189	Oxct1|0.57545;Ppp3ca|0.620125;Rab3c|1.423;Anxa1|1.5062;Rab10|2.01085;Rab3a|2.075675;Rab3b|2.1705
establishment of tissue polarity	GO:0007164	0.0216	2	51	125	28189	Sec24b|0.61495;Wdr1|1.39075
cellular component assembly	GO:0022607	0.0216	22	3163	125	28189	Nap1l4|0.430025;Ctnna1|0.48005;Prnp|0.5683;Sec24b|0.61495;Dbnl|0.650675;Lonp1|0.660875;St13|0.666975;Cct2|0.68445;Ywhab|0.68665;Ubqln2|0.688675;Nebl|0.69365;Shmt2|0.697125;Gpm6a|0.69725;Psmd13|0.6973;Cand1|0.734975;Ruvbl2|0.749025;Vcl|0.78425;Ppm1e|1.3216;Vdac2|1.3619;Wdr1|1.39075;Stxbp1|1.9356;Slc1a2|2.287925
protein complex assembly	GO:0006461	0.0217	14	1734	125	28189	Ctnna1|0.48005;Prnp|0.5683;Sec24b|0.61495;Dbnl|0.650675;Lonp1|0.660875;St13|0.666975;Cct2|0.68445;Ywhab|0.68665;Shmt2|0.697125;Psmd13|0.6973;Cand1|0.734975;Vdac2|1.3619;Stxbp1|1.9356;Slc1a2|2.287925
protein complex biogenesis	GO:0070271	0.0218	14	1735	125	28189	Ctnna1|0.48005;Prnp|0.5683;Sec24b|0.61495;Dbnl|0.650675;Lonp1|0.660875;St13|0.666975;Cct2|0.68445;Ywhab|0.68665;Shmt2|0.697125;Psmd13|0.6973;Cand1|0.734975;Vdac2|1.3619;Stxbp1|1.9356;Slc1a2|2.287925
response to prostaglandin F	GO:0034696	0.022	1	5	125	28189	Hmgcs2|0.650175
establishment of protein localization to endoplasmic reticulum membrane	GO:0097051	0.022	1	5	125	28189	Rab10|2.01085
dTTP metabolic process	GO:0046075	0.022	1	5	125	28189	Cmpk2|0.5898
positive regulation of neutrophil apoptotic process	GO:0033031	0.022	1	5	125	28189	Anxa1|1.5062
pyrimidine deoxyribonucleoside triphosphate biosynthetic process	GO:0009212	0.022	1	5	125	28189	Cmpk2|0.5898
regulation of glutamate secretion, neurotransmission	GO:1903294	0.022	1	5	125	28189	Stxbp1|1.9356
positive regulation of glutamate secretion, neurotransmission	GO:1903296	0.022	1	5	125	28189	Stxbp1|1.9356
peptidyl-proline hydroxylation to 4-hydroxy-L-proline	GO:0018401	0.022	1	5	125	28189	P4hb|0.667175
membrane to membrane docking	GO:0022614	0.022	1	5	125	28189	Vcam1|0.60605
neutrophil clearance	GO:0097350	0.022	1	5	125	28189	Anxa1|1.5062
negative regulation of T-helper 2 cell differentiation	GO:0045629	0.022	1	5	125	28189	Anxa1|1.5062
NADP biosynthetic process	GO:0006741	0.022	1	5	125	28189	Nadk2|0.5133
ketone body biosynthetic process	GO:0046951	0.022	1	5	125	28189	Hmgcs2|0.650175
dTTP biosynthetic process	GO:0006235	0.022	1	5	125	28189	Cmpk2|0.5898
response to symbiont	GO:0009608	0.022	1	5	125	28189	Gpx1|0.55135
neuron projection maintenance	GO:1990535	0.022	1	5	125	28189	Prnp|0.5683
sensory perception of touch	GO:0050975	0.022	1	5	125	28189	Rab3a|2.075675
pyrimidine nucleoside diphosphate metabolic process	GO:0009138	0.022	1	5	125	28189	Cmpk2|0.5898
platelet activation	GO:0030168	0.0223	3	135	125	28189	Vcl|0.78425;Csrp1|1.505775;Stxbp1|1.9356
establishment or maintenance of apical/basal cell polarity	GO:0035088	0.0224	2	52	125	28189	Lin7c|0.5028;Wdr1|1.39075
positive regulation of blood vessel endothelial cell migration	GO:0043536	0.0224	2	52	125	28189	Atp5b|0.5505;Anxa1|1.5062
regulation of cardiac muscle cell contraction	GO:0086004	0.0224	2	52	125	28189	Atp1a2|1.4705;Atp1a1|1.720825
establishment or maintenance of bipolar cell polarity	GO:0061245	0.0224	2	52	125	28189	Lin7c|0.5028;Wdr1|1.39075
acetyl-CoA metabolic process	GO:0006084	0.0224	2	52	125	28189	Dlat|2.09025;Pdhb|2.20115
regulation of cell communication	GO:0010646	0.0226	25	3741	125	28189	Ctnna1|0.48005;Gpx1|0.55135;Prnp|0.5683;Oxct1|0.57545;Por|0.600225;Ccdc22|0.607125;Ctnnd1|0.611325;Ppp3ca|0.620125;Pebp1|0.6424;P4hb|0.667175;Ywhab|0.68665;Ubqln2|0.688675;Dbi|0.7166;Nme1|0.721675;Shoc2|0.725975;Ruvbl2|0.749025;Ufd1|0.75885;Vdac2|1.3619;Ndrg4|1.414975;Anxa1|1.5062;S100b|1.70825;RGD:2174|1.76415;Stxbp1|1.9356;Rab3a|2.075675;Rab3b|2.1705
ribonucleoside monophosphate biosynthetic process	GO:0009156	0.0228	3	136	125	28189	Atp5b|0.5505;Atp5l|0.604025;Atp5a1|0.609725
oxidoreduction coenzyme metabolic process	GO:0006733	0.0229	4	242	125	28189	Nmnat3|0.38105;Nadk2|0.5133;G6pdx|0.60885;Pkm|1.417825
regulation of ion transport	GO:0043269	0.0231	9	932	125	28189	Prnp|0.5683;G6pdx|0.60885;Cacnb1|0.812975;Vdac2|1.3619;Wdr1|1.39075;Atp1a2|1.4705;Atp1a1|1.720825;Stxbp1|1.9356;Rab3b|2.1705
regulation of anion transmembrane transport	GO:1903959	0.0232	2	53	125	28189	Prnp|0.5683;Vdac2|1.3619
striated muscle adaptation	GO:0014888	0.0232	2	53	125	28189	Ppp3ca|0.620125;RGD:2174|1.76415
isoprenoid biosynthetic process	GO:0008299	0.0232	2	53	125	28189	Idi1|0.520325;Hmgcs2|0.650175
glutamate receptor signaling pathway	GO:0007215	0.0232	3	137	125	28189	Prnp|0.5683;Gria3|2.054775;Atp1a3|2.40965
tissue development	GO:0009888	0.0235	16	2100	125	28189	Lin7c|0.5028;Gpx1|0.55135;Oxct1|0.57545;Por|0.600225;G6pdx|0.60885;Sec24b|0.61495;Ppp3ca|0.620125;Hmgcs2|0.650175;Nebl|0.69365;Gpm6a|0.69725;Dbi|0.7166;Nme1|0.721675;Vcl|0.78425;Wdr1|1.39075;Anxa1|1.5062;S100b|1.70825
secretion by cell	GO:0032940	0.0238	11	1254	125	28189	Lin7c|0.5028;Oxct1|0.57545;Ppp3ca|0.620125;Rab3c|1.423;Anxa1|1.5062;Rab21|1.5494;RGD:2174|1.76415;Stxbp1|1.9356;Rab10|2.01085;Rab3a|2.075675;Rab3b|2.1705
regulation of hormone levels	GO:0010817	0.024	7	639	125	28189	Oxct1|0.57545;Por|0.600225;Ppp3ca|0.620125;Anxa1|1.5062;Atp1a1|1.720825;Rdh14|2.055575;Crym|2.19085
regulation of vacuole organization	GO:0044088	0.024	2	54	125	28189	Ubqln2|0.688675;Mtm1|5.731725
endoplasmic reticulum organization	GO:0007029	0.024	2	54	125	28189	Ubl4a|1.94075;Rab10|2.01085
response to steroid hormone	GO:0048545	0.0244	9	941	125	28189	Ctnna1|0.48005;Pebp1|0.6424;Hmgcs2|0.650175;Nme1|0.721675;Ruvbl2|0.749025;Atp1a2|1.4705;Anxa1|1.5062;S100b|1.70825;Atp1a1|1.720825
acylglycerol metabolic process	GO:0006639	0.0245	3	140	125	28189	Ppp1cb|0.511925;Gpx1|0.55135;Dbi|0.7166
axonogenesis	GO:0007409	0.0247	6	502	125	28189	Lingo1|0.6464;Vcl|0.78425;Kif5c|1.2841;Rab21|1.5494;Stxbp1|1.9356;Rab3a|2.075675
ionotropic glutamate receptor signaling pathway	GO:0035235	0.0249	2	55	125	28189	Gria3|2.054775;Atp1a3|2.40965
regulation of interleukin-2 production	GO:0032663	0.0249	2	55	125	28189	Prnp|0.5683;Anxa1|1.5062
positive regulation of amine transport	GO:0051954	0.0249	2	55	125	28189	Stxbp1|1.9356;Rab3b|2.1705
regulation of synaptic vesicle transport	GO:1902803	0.0249	2	55	125	28189	Stxbp1|1.9356;Rab3a|2.075675
intrinsic apoptotic signaling pathway in response to oxidative stress	GO:0008631	0.0249	2	55	125	28189	Gpx1|0.55135;P4hb|0.667175
sterol metabolic process	GO:0016125	0.025	3	141	125	28189	Por|0.600225;G6pdx|0.60885;Hmgcs2|0.650175
integrin-mediated signaling pathway	GO:0007229	0.025	3	141	125	28189	Ctnna1|0.48005;Ilkap|0.66;Nme1|0.721675
cellular response to oxidative stress	GO:0034599	0.025	5	371	125	28189	Gpx1|0.55135;G6pdx|0.60885;Lonp1|0.660875;P4hb|0.667175;Anxa1|1.5062
forebrain development	GO:0030900	0.0251	6	504	125	28189	Pebp1|0.6424;Dbi|0.7166;Nme1|0.721675;Hook3|1.622575;Slc4a10|1.68675;Atp1a3|2.40965
single-organism developmental process	GO:0044767	0.0253	43	7378	125	28189	Ctnna1|0.48005;Lin7c|0.5028;Hapln4|0.528475;Atp5b|0.5505;Gpx1|0.55135;Prnp|0.5683;Oxct1|0.57545;Por|0.600225;Vcam1|0.60605;G6pdx|0.60885;Ctnnd1|0.611325;Sec24b|0.61495;Ppp3ca|0.620125;Pebp1|0.6424;Lingo1|0.6464;Hmgcs2|0.650175;Dbnl|0.650675;Lonp1|0.660875;Nebl|0.69365;Gpm6a|0.69725;Dbi|0.7166;Nme1|0.721675;Cand1|0.734975;Vcl|0.78425;Msi2|1.265625;Kif5c|1.2841;Wdr1|1.39075;Mtx1|1.392825;Ndrg4|1.41…
neutral lipid metabolic process	GO:0006638	0.0255	3	142	125	28189	Ppp1cb|0.511925;Gpx1|0.55135;Dbi|0.7166
pyrimidine nucleotide metabolic process	GO:0006220	0.0257	2	56	125	28189	Cmpk2|0.5898;Nme1|0.721675
cellular response to vascular endothelial growth factor stimulus	GO:0035924	0.0257	2	56	125	28189	Vcam1|0.60605;Anxa1|1.5062
negative regulation of molecular function	GO:0044092	0.0261	11	1272	125	28189	Gpx1|0.55135;Prnp|0.5683;Por|0.600225;Ppp3ca|0.620125;Pebp1|0.6424;Cand1|0.734975;Ruvbl2|0.749025;Ppm1e|1.3216;Ppp1r14a|1.343275;Atp1a2|1.4705;Anxa1|1.5062
positive regulation of ER-associated ubiquitin-dependent protein catabolic process	GO:1903071	0.0263	1	6	125	28189	Ubqln2|0.688675
negative regulation of glucocorticoid metabolic process	GO:0031944	0.0263	1	6	125	28189	Atp1a1|1.720825
modulation of age-related behavioral decline	GO:0090647	0.0263	1	6	125	28189	Prnp|0.5683
maintenance of synapse structure	GO:0099558	0.0263	1	6	125	28189	Rab3a|2.075675
regulation of dopamine uptake involved in synaptic transmission	GO:0051584	0.0263	1	6	125	28189	Rab3b|2.1705
tail-anchored membrane protein insertion into ER membrane	GO:0071816	0.0263	1	6	125	28189	Ubl4a|1.94075
deoxyribonucleoside diphosphate biosynthetic process	GO:0009189	0.0263	1	6	125	28189	Cmpk2|0.5898
protein import into mitochondrial inner membrane	GO:0045039	0.0263	1	6	125	28189	Timm13|0.6038
negative regulation of skeletal muscle cell differentiation	GO:2001015	0.0263	1	6	125	28189	S100b|1.70825
cellular response to indole-3-methanol	GO:0071681	0.0263	1	6	125	28189	Ctnna1|0.48005
negative regulation of interleukin-8 secretion	GO:2000483	0.0263	1	6	125	28189	Anxa1|1.5062
regulation of mitochondrial DNA replication	GO:0090296	0.0263	1	6	125	28189	Lonp1|0.660875
positive regulation of synaptic transmission, dopaminergic	GO:0032226	0.0263	1	6	125	28189	Rab3b|2.1705
negative regulation of glucocorticoid biosynthetic process	GO:0031947	0.0263	1	6	125	28189	Atp1a1|1.720825
negative regulation of phospholipase activity	GO:0010519	0.0263	1	6	125	28189	Anxa1|1.5062
dense core granule exocytosis	GO:1990504	0.0263	1	6	125	28189	Stxbp1|1.9356
L-glutamate import across plasma membrane	GO:0098712	0.0263	1	6	125	28189	Slc1a2|2.287925
glutamate secretion, neurotransmission	GO:0061535	0.0263	1	6	125	28189	Stxbp1|1.9356
muscle adaptation	GO:0043500	0.0264	3	144	125	28189	G6pdx|0.60885;Ppp3ca|0.620125;RGD:2174|1.76415
negative regulation of protein transport	GO:0051224	0.0264	4	253	125	28189	Ccdc22|0.607125;Ppp3ca|0.620125;Ywhab|0.68665;Anxa1|1.5062
negative regulation of striated muscle tissue development	GO:0045843	0.0266	2	57	125	28189	G6pdx|0.60885;S100b|1.70825
icosanoid biosynthetic process	GO:0046456	0.0266	2	57	125	28189	Cotl1|0.7095;Anxa1|1.5062
homotypic cell-cell adhesion	GO:0034109	0.0266	6	511	125	28189	Prnp|0.5683;Vcam1|0.60605;Vcl|0.78425;Csrp1|1.505775;Anxa1|1.5062;Stxbp1|1.9356
single organism cell adhesion	GO:0098602	0.0272	8	805	125	28189	Ctnna1|0.48005;Prnp|0.5683;Vcam1|0.60605;Ctnnd1|0.611325;Vcl|0.78425;Csrp1|1.505775;Anxa1|1.5062;Stxbp1|1.9356
carboxylic acid biosynthetic process	GO:0046394	0.0282	5	383	125	28189	Acsf3|0.601075;Shmt2|0.697125;Cotl1|0.7095;Nanp|0.73345;Anxa1|1.5062
organic acid biosynthetic process	GO:0016053	0.0282	5	383	125	28189	Acsf3|0.601075;Shmt2|0.697125;Cotl1|0.7095;Nanp|0.73345;Anxa1|1.5062
nucleoside monophosphate biosynthetic process	GO:0009124	0.0283	3	148	125	28189	Atp5b|0.5505;Atp5l|0.604025;Atp5a1|0.609725
cell-cell recognition	GO:0009988	0.0283	2	59	125	28189	Cct2|0.68445;Vdac2|1.3619
import across plasma membrane	GO:0098739	0.0283	2	59	125	28189	Atp1a1|1.720825;Slc1a2|2.287925
regulation of actin filament-based movement	GO:1903115	0.0283	2	59	125	28189	Atp1a2|1.4705;Atp1a1|1.720825
negative regulation of muscle organ development	GO:0048635	0.0283	2	59	125	28189	G6pdx|0.60885;S100b|1.70825
cell differentiation	GO:0030154	0.0284	29	4597	125	28189	Ctnna1|0.48005;Atp5b|0.5505;Gpx1|0.55135;Por|0.600225;G6pdx|0.60885;Sec24b|0.61495;Ppp3ca|0.620125;Pebp1|0.6424;Lingo1|0.6464;Dbnl|0.650675;Nebl|0.69365;Gpm6a|0.69725;Nme1|0.721675;Cand1|0.734975;Vcl|0.78425;Msi2|1.265625;Kif5c|1.2841;Wdr1|1.39075;Ndrg4|1.414975;Anxa1|1.5062;Rab21|1.5494;Lrrc7|1.5681;Hook3|1.622575;Slc4a10|1.68675;S100b|1.70825;RGD:2174|1.76415;Stxbp1|1.9356;Rdh14|2.055575;Rab3a|…
small GTPase mediated signal transduction	GO:0007264	0.0284	8	812	125	28189	Dbnl|0.650675;Shoc2|0.725975;Diras2|1.2974;Rab3c|1.423;Rab21|1.5494;Rab10|2.01085;Rab3a|2.075675;Rab3b|2.1705
muscle system process	GO:0003012	0.0286	6	520	125	28189	G6pdx|0.60885;Ppp3ca|0.620125;Atp1a2|1.4705;Atp1a1|1.720825;RGD:2174|1.76415;Atp1a3|2.40965
macromolecular complex assembly	GO:0065003	0.0288	16	2153	125	28189	Nap1l4|0.430025;Ctnna1|0.48005;Prnp|0.5683;Sec24b|0.61495;Dbnl|0.650675;Lonp1|0.660875;St13|0.666975;Cct2|0.68445;Ywhab|0.68665;Shmt2|0.697125;Psmd13|0.6973;Cand1|0.734975;Ruvbl2|0.749025;Vdac2|1.3619;Stxbp1|1.9356;Slc1a2|2.287925
response to fatty acid	GO:0070542	0.0288	3	149	125	28189	Hmgcs2|0.650175;Smarcd1|0.69005;Nme1|0.721675
NAD metabolic process	GO:0019674	0.0292	2	60	125	28189	Nmnat3|0.38105;Nadk2|0.5133
developmental process	GO:0032502	0.0295	43	7449	125	28189	Ctnna1|0.48005;Lin7c|0.5028;Hapln4|0.528475;Atp5b|0.5505;Gpx1|0.55135;Prnp|0.5683;Oxct1|0.57545;Por|0.600225;Vcam1|0.60605;G6pdx|0.60885;Ctnnd1|0.611325;Sec24b|0.61495;Ppp3ca|0.620125;Pebp1|0.6424;Lingo1|0.6464;Hmgcs2|0.650175;Dbnl|0.650675;Lonp1|0.660875;Nebl|0.69365;Gpm6a|0.69725;Dbi|0.7166;Nme1|0.721675;Cand1|0.734975;Vcl|0.78425;Msi2|1.265625;Kif5c|1.2841;Wdr1|1.39075;Mtx1|1.392825;Ndrg4|1.41…
protein oligomerization	GO:0051259	0.0296	7	668	125	28189	Ctnna1|0.48005;Prnp|0.5683;Lonp1|0.660875;St13|0.666975;Ywhab|0.68665;Shmt2|0.697125;Slc1a2|2.287925
negative regulation of muscle tissue development	GO:1901862	0.0301	2	61	125	28189	G6pdx|0.60885;S100b|1.70825
fatty acid derivative catabolic process	GO:1901569	0.0306	1	7	125	28189	Oxct1|0.57545
deoxyribonucleoside triphosphate biosynthetic process	GO:0009202	0.0306	1	7	125	28189	Cmpk2|0.5898
positive regulation of early endosome to late endosome transport	GO:2000643	0.0306	1	7	125	28189	Rab21|1.5494
box C/D snoRNP assembly	GO:0000492	0.0306	1	7	125	28189	Ruvbl2|0.749025
regulation of protein folding	GO:1903332	0.0306	1	7	125	28189	St13|0.666975
response to linoleic acid	GO:0070543	0.0306	1	7	125	28189	Hmgcs2|0.650175
establishment of protein localization to chromatin	GO:0071169	0.0306	1	7	125	28189	Ruvbl2|0.749025
regulation of cardiac muscle cell membrane potential	GO:0086036	0.0306	1	7	125	28189	Atp1a3|2.40965
regulation of catecholamine uptake involved in synaptic transmission	GO:0051940	0.0306	1	7	125	28189	Rab3b|2.1705
cargo loading into COPII-coated vesicle	GO:0090110	0.0306	1	7	125	28189	Sec24b|0.61495
protein insertion into ER membrane	GO:0045048	0.0306	1	7	125	28189	Ubl4a|1.94075
negative regulation of steroid hormone biosynthetic process	GO:0090032	0.0306	1	7	125	28189	Atp1a1|1.720825
negative regulation of chromatin binding	GO:0035562	0.0306	1	7	125	28189	Ppp3ca|0.620125
potassium ion import across plasma membrane	GO:1990573	0.0306	1	7	125	28189	Atp1a1|1.720825
positive regulation of muscle adaptation	GO:0014744	0.0306	1	7	125	28189	Ppp3ca|0.620125
regulation of endocytic recycling	GO:2001135	0.0306	1	7	125	28189	Ndrg4|1.414975
response to nutrient levels	GO:0031667	0.0309	9	982	125	28189	Oxct1|0.57545;Por|0.600225;Vcam1|0.60605;G6pdx|0.60885;Hmgcs2|0.650175;Nme1|0.721675;Ctsd|1.327475;Gdap1|1.587675;Crym|2.19085
cell adhesion	GO:0007155	0.031	13	1646	125	28189	Ctnna1|0.48005;Ppp1cb|0.511925;Hapln4|0.528475;Atp5b|0.5505;Prnp|0.5683;Vcam1|0.60605;Ctnnd1|0.611325;Vcl|0.78425;Csrp1|1.505775;Anxa1|1.5062;Stxbp1|1.9356;Rab10|2.01085;Ncam1|2.604625
DNA duplex unwinding	GO:0032508	0.031	2	62	125	28189	Ruvbl2|0.749025;Anxa1|1.5062
response to endogenous stimulus	GO:0009719	0.0315	18	2540	125	28189	Ctnna1|0.48005;Prnp|0.5683;Oxct1|0.57545;Por|0.600225;Vcam1|0.60605;Ppp3ca|0.620125;Pebp1|0.6424;Hmgcs2|0.650175;Lonp1|0.660875;Nme1|0.721675;Ruvbl2|0.749025;Atp1a2|1.4705;Anxa1|1.5062;S100b|1.70825;Atp1a1|1.720825;Rab10|2.01085;Crym|2.19085;Atp1a3|2.40965
neural nucleus development	GO:0048857	0.032	2	63	125	28189	G6pdx|0.60885;Sec24b|0.61495
respiratory gaseous exchange	GO:0007585	0.032	2	63	125	28189	Atp1a2|1.4705;Rab3a|2.075675
biological adhesion	GO:0022610	0.0324	13	1657	125	28189	Ctnna1|0.48005;Ppp1cb|0.511925;Hapln4|0.528475;Atp5b|0.5505;Prnp|0.5683;Vcam1|0.60605;Ctnnd1|0.611325;Vcl|0.78425;Csrp1|1.505775;Anxa1|1.5062;Stxbp1|1.9356;Rab10|2.01085;Ncam1|2.604625
regulation of system process	GO:0044057	0.0325	7	682	125	28189	G6pdx|0.60885;Ppp3ca|0.620125;Pebp1|0.6424;Atp1a2|1.4705;S100b|1.70825;Atp1a1|1.720825;RGD:2174|1.76415
phospholipid dephosphorylation	GO:0046839	0.0329	2	64	125	28189	Synj1|1.876975;Mtm1|5.731725
inositol phosphate-mediated signaling	GO:0048016	0.0329	2	64	125	28189	Prnp|0.5683;Ppp3ca|0.620125
regulation of signaling	GO:0023051	0.0331	24	3683	125	28189	Ctnna1|0.48005;Gpx1|0.55135;Prnp|0.5683;Oxct1|0.57545;Por|0.600225;Ccdc22|0.607125;Ctnnd1|0.611325;Ppp3ca|0.620125;Pebp1|0.6424;P4hb|0.667175;Ywhab|0.68665;Ubqln2|0.688675;Dbi|0.7166;Shoc2|0.725975;Ruvbl2|0.749025;Ufd1|0.75885;Vdac2|1.3619;Ndrg4|1.414975;Anxa1|1.5062;S100b|1.70825;RGD:2174|1.76415;Stxbp1|1.9356;Rab3a|2.075675;Rab3b|2.1705
sulfur compound metabolic process	GO:0006790	0.0337	5	402	125	28189	Gpx1|0.55135;G6pdx|0.60885;Gdap1|1.587675;Dlat|2.09025;Pdhb|2.20115
alcohol metabolic process	GO:0006066	0.0337	5	402	125	28189	Por|0.600225;G6pdx|0.60885;Enpp6|0.655875;Dbi|0.7166;Rdh14|2.055575
cardiac muscle cell contraction	GO:0086003	0.0338	2	65	125	28189	Atp1a2|1.4705;Atp1a1|1.720825
chaperone-mediated protein folding	GO:0061077	0.0338	2	65	125	28189	St13|0.666975;Cct2|0.68445
interleukin-2 production	GO:0032623	0.0338	2	65	125	28189	Prnp|0.5683;Anxa1|1.5062
anatomical structure morphogenesis	GO:0009653	0.0343	21	3124	125	28189	Ctnna1|0.48005;Lin7c|0.5028;Atp5b|0.5505;Gpx1|0.55135;Por|0.600225;Sec24b|0.61495;Ppp3ca|0.620125;Lingo1|0.6464;Dbnl|0.650675;Nebl|0.69365;Gpm6a|0.69725;Vcl|0.78425;Kif5c|1.2841;Wdr1|1.39075;Anxa1|1.5062;Rab21|1.5494;Slc4a10|1.68675;S100b|1.70825;Stxbp1|1.9356;Rab3a|2.075675;Mtm1|5.731725
regulation of cell shape	GO:0008360	0.0345	3	160	125	28189	Wdr1|1.39075;Anxa1|1.5062;S100b|1.70825
regulation of intrinsic apoptotic signaling pathway	GO:2001242	0.0345	3	160	125	28189	Gpx1|0.55135;P4hb|0.667175;Vdac2|1.3619
unsaturated fatty acid biosynthetic process	GO:0006636	0.0348	2	66	125	28189	Cotl1|0.7095;Anxa1|1.5062
pyrimidine deoxyribonucleoside triphosphate metabolic process	GO:0009211	0.0349	1	8	125	28189	Cmpk2|0.5898
response to indole-3-methanol	GO:0071680	0.0349	1	8	125	28189	Ctnna1|0.48005
'de novo' NAD biosynthetic process	GO:0034627	0.0349	1	8	125	28189	Nmnat3|0.38105
regulation of glucocorticoid biosynthetic process	GO:0031946	0.0349	1	8	125	28189	Atp1a1|1.720825
positive regulation of viral entry into host cell	GO:0046598	0.0349	1	8	125	28189	P4hb|0.667175
regulation of synaptic vesicle priming	GO:0010807	0.0349	1	8	125	28189	Stxbp1|1.9356
interkinetic nuclear migration	GO:0022027	0.0349	1	8	125	28189	Hook3|1.622575
protein localization to nuclear body	GO:1903405	0.0349	1	8	125	28189	Cct2|0.68445
response to triglyceride	GO:0034014	0.0349	1	8	125	28189	Hmgcs2|0.650175
positive regulation of cholesterol metabolic process	GO:0090205	0.0349	1	8	125	28189	Por|0.600225
negative regulation of long-term synaptic potentiation	GO:1900272	0.0349	1	8	125	28189	Prnp|0.5683
L-serine biosynthetic process	GO:0006564	0.0349	1	8	125	28189	Shmt2|0.697125
chaperone-mediated protein transport	GO:0072321	0.0349	1	8	125	28189	Timm13|0.6038
diadenosine polyphosphate metabolic process	GO:0015959	0.0349	1	8	125	28189	Gars|0.60655
asparaginyl-tRNA aminoacylation	GO:0006421	0.0349	1	8	125	28189	Nars|1.434375
protein localization to basolateral plasma membrane	GO:1903361	0.0349	1	8	125	28189	Lin7c|0.5028
positive regulation of cholesterol biosynthetic process	GO:0045542	0.0349	1	8	125	28189	Por|0.600225
connective tissue replacement	GO:0097709	0.0349	1	8	125	28189	Ppp3ca|0.620125
positive regulation of unsaturated fatty acid biosynthetic process	GO:2001280	0.0349	1	8	125	28189	Anxa1|1.5062
chromatin-mediated maintenance of transcription	GO:0048096	0.0349	1	8	125	28189	Smarcd1|0.69005
protein localization to Cajal body	GO:1904867	0.0349	1	8	125	28189	Cct2|0.68445
coronary artery morphogenesis	GO:0060982	0.0349	1	8	125	28189	Sec24b|0.61495
small nucleolar ribonucleoprotein complex assembly	GO:0000491	0.0349	1	8	125	28189	Ruvbl2|0.749025
regulation of phospholipase A2 activity	GO:0032429	0.0349	1	8	125	28189	Anxa1|1.5062
positive regulation of protein localization to Cajal body	GO:1904871	0.0349	1	8	125	28189	Cct2|0.68445
nucleolus organization	GO:0007000	0.0349	1	8	125	28189	RGD:621578|1.377075
positive regulation of prostaglandin biosynthetic process	GO:0031394	0.0349	1	8	125	28189	Anxa1|1.5062
regulation of inorganic anion transmembrane transport	GO:1903795	0.0349	1	8	125	28189	Prnp|0.5683
negative regulation of production of miRNAs involved in gene silencing by miRNA	GO:1903799	0.0349	1	8	125	28189	Ppp3ca|0.620125
negative regulation of neuroblast proliferation	GO:0007406	0.0349	1	8	125	28189	Ctnna1|0.48005
regulation of protein localization to Cajal body	GO:1904869	0.0349	1	8	125	28189	Cct2|0.68445
regulation of chloride transport	GO:2001225	0.0349	1	8	125	28189	Prnp|0.5683
negative regulation of cell differentiation	GO:0045596	0.0354	8	848	125	28189	Ctnna1|0.48005;G6pdx|0.60885;Ppp3ca|0.620125;Lingo1|0.6464;Nme1|0.721675;Anxa1|1.5062;Hook3|1.622575;S100b|1.70825
ethanolamine-containing compound metabolic process	GO:0042439	0.0367	2	68	125	28189	Enpp6|0.655875;Dbi|0.7166
response to extracellular stimulus	GO:0009991	0.0372	9	1016	125	28189	Oxct1|0.57545;Por|0.600225;Vcam1|0.60605;G6pdx|0.60885;Hmgcs2|0.650175;Nme1|0.721675;Ctsd|1.327475;Gdap1|1.587675;Crym|2.19085
synaptic vesicle cycle	GO:0099504	0.0373	3	165	125	28189	Synj1|1.876975;Stxbp1|1.9356;Rab3a|2.075675
regulation of regulated secretory pathway	GO:1903305	0.0373	3	165	125	28189	Ppp3ca|0.620125;Stxbp1|1.9356;Rab3a|2.075675
protein homooligomerization	GO:0051260	0.0378	5	415	125	28189	Prnp|0.5683;Lonp1|0.660875;St13|0.666975;Shmt2|0.697125;Slc1a2|2.287925
nucleoside diphosphate phosphorylation	GO:0006165	0.0378	3	166	125	28189	Cmpk2|0.5898;Nme1|0.721675;Pkm|1.417825
ribose phosphate biosynthetic process	GO:0046390	0.0381	5	416	125	28189	Atp5b|0.5505;Atp5l|0.604025;G6pdx|0.60885;Atp5a1|0.609725;Nme1|0.721675
cellular amine metabolic process	GO:0044106	0.0384	3	167	125	28189	Pebp1|0.6424;Enpp6|0.655875;Dbi|0.7166
positive regulation of regulated secretory pathway	GO:1903307	0.0387	2	70	125	28189	Stxbp1|1.9356;Rab3a|2.075675
synaptic vesicle recycling	GO:0036465	0.0387	2	70	125	28189	Synj1|1.876975;Rab3a|2.075675
morphogenesis of a polarized epithelium	GO:0001738	0.0387	2	70	125	28189	Sec24b|0.61495;Wdr1|1.39075
muscle fiber development	GO:0048747	0.0387	2	70	125	28189	Gpx1|0.55135;Ppp3ca|0.620125
epidermis development	GO:0008544	0.0388	4	286	125	28189	Sec24b|0.61495;Dbi|0.7166;Nme1|0.721675;Anxa1|1.5062
regulation of neuron apoptotic process	GO:0043523	0.0388	4	286	125	28189	Gpx1|0.55135;Prnp|0.5683;G6pdx|0.60885;Stxbp1|1.9356
cell-cell adhesion	GO:0098609	0.0388	9	1024	125	28189	Ctnna1|0.48005;Prnp|0.5683;Vcam1|0.60605;Ctnnd1|0.611325;Vcl|0.78425;Csrp1|1.505775;Anxa1|1.5062;Stxbp1|1.9356;Rab10|2.01085
amino sugar biosynthetic process	GO:0046349	0.0392	1	9	125	28189	Nanp|0.73345
negative regulation of RIG-I signaling pathway	GO:0039536	0.0392	1	9	125	28189	Ufd1|0.75885
protein localization to nucleoplasm	GO:1990173	0.0392	1	9	125	28189	Cct2|0.68445
positive regulation of NFAT protein import into nucleus	GO:0051533	0.0392	1	9	125	28189	Ppp3ca|0.620125
DNA strand renaturation	GO:0000733	0.0392	1	9	125	28189	Anxa1|1.5062
erythrocyte maturation	GO:0043249	0.0392	1	9	125	28189	G6pdx|0.60885
negative regulation of sodium ion transmembrane transporter activity	GO:2000650	0.0392	1	9	125	28189	Atp1a2|1.4705
regulation of ER-associated ubiquitin-dependent protein catabolic process	GO:1903069	0.0392	1	9	125	28189	Ubqln2|0.688675
regulation of calcium ion transmembrane transport via high voltage-gated calcium channel	GO:1902514	0.0392	1	9	125	28189	G6pdx|0.60885
negative regulation of synaptic transmission, GABAergic	GO:0032229	0.0392	1	9	125	28189	Stxbp1|1.9356
regulation of T-helper 1 cell differentiation	GO:0045625	0.0392	1	9	125	28189	Anxa1|1.5062
pyramidal neuron development	GO:0021860	0.0392	1	9	125	28189	Slc4a10|1.68675
regulation of aerobic respiration	GO:1903715	0.0392	1	9	125	28189	Shmt2|0.697125
platelet degranulation	GO:0002576	0.0392	1	9	125	28189	Stxbp1|1.9356
UV protection	GO:0009650	0.0392	1	9	125	28189	Gpx1|0.55135
negative regulation of activated T cell proliferation	GO:0046007	0.0392	1	9	125	28189	Prnp|0.5683
negative regulation of vesicle fusion	GO:0031339	0.0392	1	9	125	28189	Stxbp1|1.9356
positive regulation of steroid hormone biosynthetic process	GO:0090031	0.0392	1	9	125	28189	Por|0.600225
glycine biosynthetic process	GO:0006545	0.0392	1	9	125	28189	Shmt2|0.697125
regulation of glycogen catabolic process	GO:0005981	0.0392	1	9	125	28189	Ppp1cb|0.511925
regulation of mitochondrial DNA metabolic process	GO:1901858	0.0392	1	9	125	28189	Lonp1|0.660875
lung lobe morphogenesis	GO:0060463	0.0392	1	9	125	28189	Sec24b|0.61495
fatty acid derivative metabolic process	GO:1901568	0.0396	3	169	125	28189	Oxct1|0.57545;Cotl1|0.7095;Anxa1|1.5062
cellular response to organic substance	GO:0071310	0.0396	20	2984	125	28189	Ctnna1|0.48005;Prnp|0.5683;Oxct1|0.57545;Cmpk2|0.5898;Por|0.600225;Vcam1|0.60605;Ppp3ca|0.620125;Hmgcs2|0.650175;Smarcd1|0.69005;Nme1|0.721675;Ruvbl2|0.749025;Ufd1|0.75885;Atp1a2|1.4705;Anxa1|1.5062;Gdap1|1.587675;Atp1a1|1.720825;Stx8|1.787375;Stxbp1|1.9356;Rab10|2.01085;Atp1a3|2.40965
negative regulation of cell development	GO:0010721	0.0398	5	421	125	28189	Ctnna1|0.48005;G6pdx|0.60885;Ppp3ca|0.620125;Lingo1|0.6464;Hook3|1.622575
purine ribonucleotide metabolic process	GO:0009150	0.0404	8	871	125	28189	Atp5b|0.5505;Atp5l|0.604025;Atp5a1|0.609725;Shmt2|0.697125;Nme1|0.721675;Pkm|1.417825;Atp1a2|1.4705;Sdha|2.167525
carbohydrate derivative metabolic process	GO:1901135	0.0405	13	1712	125	28189	Atp5b|0.5505;Cmpk2|0.5898;Atp5l|0.604025;G6pdx|0.60885;Atp5a1|0.609725;Hexb|0.671275;Shmt2|0.697125;Chid1|0.704175;Nme1|0.721675;Nanp|0.73345;Pkm|1.417825;Atp1a2|1.4705;Sdha|2.167525
fatty acid biosynthetic process	GO:0006633	0.0407	3	171	125	28189	Acsf3|0.601075;Cotl1|0.7095;Anxa1|1.5062
cellular response to organic cyclic compound	GO:0071407	0.0408	8	873	125	28189	Ctnna1|0.48005;Ppp3ca|0.620125;Hmgcs2|0.650175;Ruvbl2|0.749025;Atp1a2|1.4705;Anxa1|1.5062;Gdap1|1.587675;Atp1a1|1.720825
muscle structure development	GO:0061061	0.0409	7	717	125	28189	Gpx1|0.55135;G6pdx|0.60885;Ppp3ca|0.620125;Nebl|0.69365;Wdr1|1.39075;S100b|1.70825;RGD:2174|1.76415
glycerolipid metabolic process	GO:0046486	0.0412	5	425	125	28189	Ppp1cb|0.511925;Gpx1|0.55135;Dbi|0.7166;Synj1|1.876975;Mtm1|5.731725
developmental maturation	GO:0021700	0.0413	4	292	125	28189	G6pdx|0.60885;Pebp1|0.6424;Stxbp1|1.9356;Rab3a|2.075675
potassium ion transmembrane transport	GO:0071805	0.0413	4	292	125	28189	Prnp|0.5683;Atp1a2|1.4705;Atp1a1|1.720825;Atp1a3|2.40965
cellular potassium ion transport	GO:0071804	0.0413	4	292	125	28189	Prnp|0.5683;Atp1a2|1.4705;Atp1a1|1.720825;Atp1a3|2.40965
cellular protein complex assembly	GO:0043623	0.0416	7	720	125	28189	Sec24b|0.61495;Lonp1|0.660875;Cct2|0.68445;Psmd13|0.6973;Cand1|0.734975;Vdac2|1.3619;Stxbp1|1.9356
organic substance catabolic process	GO:1901575	0.0417	16	2258	125	28189	Ppp1cb|0.511925;Gpx1|0.55135;Pgm2l1|0.563225;Oxct1|0.57545;Acsf3|0.601075;Pgm2|0.604275;Ccdc22|0.607125;Enpp6|0.655875;Lonp1|0.660875;Hadhb|0.6715;Ubqln2|0.688675;Psmd13|0.6973;Chid1|0.704175;Ufd1|0.75885;Ctsd|1.327475;Pkm|1.417825
regulation of calcium ion transmembrane transport	GO:1903169	0.0419	3	173	125	28189	G6pdx|0.60885;Cacnb1|0.812975;Atp1a2|1.4705
pyruvate metabolic process	GO:0006090	0.0425	3	174	125	28189	Pkm|1.417825;Dlat|2.09025;Pdhb|2.20115
lipid modification	GO:0030258	0.0431	4	296	125	28189	Por|0.600225;Hadhb|0.6715;Synj1|1.876975;Mtm1|5.731725
cargo loading into vesicle	GO:0035459	0.0435	1	10	125	28189	Sec24b|0.61495
dopamine uptake involved in synaptic transmission	GO:0051583	0.0435	1	10	125	28189	Rab3b|2.1705
regulation of neutrophil apoptotic process	GO:0033029	0.0435	1	10	125	28189	Anxa1|1.5062
regulation of anion channel activity	GO:0010359	0.0435	1	10	125	28189	Prnp|0.5683
pulmonary artery morphogenesis	GO:0061156	0.0435	1	10	125	28189	Sec24b|0.61495
tetrahydrobiopterin biosynthetic process	GO:0006729	0.0435	1	10	125	28189	SPR|0.667775
pyrimidine deoxyribonucleotide biosynthetic process	GO:0009221	0.0435	1	10	125	28189	Cmpk2|0.5898
4-hydroxyproline metabolic process	GO:0019471	0.0435	1	10	125	28189	P4hb|0.667175
peptidyl-lysine monomethylation	GO:0018026	0.0435	1	10	125	28189	Setd3|0.542825
presynaptic active zone organization	GO:1990709	0.0435	1	10	125	28189	Rab3a|2.075675
negative regulation of hormone biosynthetic process	GO:0032353	0.0435	1	10	125	28189	Atp1a1|1.720825
chitin catabolic process	GO:0006032	0.0435	1	10	125	28189	Chid1|0.704175
regulation of unsaturated fatty acid biosynthetic process	GO:2001279	0.0435	1	10	125	28189	Anxa1|1.5062
response to iron(III) ion	GO:0010041	0.0435	1	10	125	28189	G6pdx|0.60885
positive regulation of establishment of protein localization to telomere	GO:1904851	0.0435	1	10	125	28189	Cct2|0.68445
regulation of glucocorticoid metabolic process	GO:0031943	0.0435	1	10	125	28189	Atp1a1|1.720825
aspartate metabolic process	GO:0006531	0.0435	1	10	125	28189	Nmnat3|0.38105
vesicle fusion with Golgi apparatus	GO:0048280	0.0435	1	10	125	28189	Vti1b|0.5106
negative regulation of sodium ion transmembrane transport	GO:1902306	0.0435	1	10	125	28189	Atp1a2|1.4705
negative regulation of hormone metabolic process	GO:0032351	0.0435	1	10	125	28189	Atp1a1|1.720825
L-glutamate(1-) import into cell	GO:1903802	0.0435	1	10	125	28189	Slc1a2|2.287925
regulation of prostaglandin biosynthetic process	GO:0031392	0.0435	1	10	125	28189	Anxa1|1.5062
regulation of SNARE complex assembly	GO:0035542	0.0435	1	10	125	28189	Stxbp1|1.9356
L-glutamate import into cell	GO:1990123	0.0435	1	10	125	28189	Slc1a2|2.287925
response to vitamin D	GO:0033280	0.0439	2	75	125	28189	Gdap1|1.587675;Crym|2.19085
protein localization to chromosome	GO:0034502	0.0439	2	75	125	28189	Cct2|0.68445;Ruvbl2|0.749025
purine nucleotide metabolic process	GO:0006163	0.0441	8	887	125	28189	Atp5b|0.5505;Atp5l|0.604025;Atp5a1|0.609725;Shmt2|0.697125;Nme1|0.721675;Pkm|1.417825;Atp1a2|1.4705;Sdha|2.167525
ribonucleotide metabolic process	GO:0009259	0.0444	8	888	125	28189	Atp5b|0.5505;Atp5l|0.604025;Atp5a1|0.609725;Shmt2|0.697125;Nme1|0.721675;Pkm|1.417825;Atp1a2|1.4705;Sdha|2.167525
negative regulation of intracellular signal transduction	GO:1902532	0.0448	6	580	125	28189	Gpx1|0.55135;Prnp|0.5683;Ccdc22|0.607125;Pebp1|0.6424;Ufd1|0.75885;Vdac2|1.3619
hormone biosynthetic process	GO:0042446	0.0449	2	76	125	28189	Por|0.600225;Atp1a1|1.720825
regulation of cardiac muscle hypertrophy	GO:0010611	0.0449	2	76	125	28189	G6pdx|0.60885;Ppp3ca|0.620125
regulation of T cell proliferation	GO:0042129	0.045	3	178	125	28189	Prnp|0.5683;Vcam1|0.60605;Anxa1|1.5062
nucleoside metabolic process	GO:0009116	0.0451	5	436	125	28189	Atp5b|0.5505;Atp5l|0.604025;Atp5a1|0.609725;Shmt2|0.697125;Nme1|0.721675
cellular response to acid chemical	GO:0071229	0.0453	4	301	125	28189	Hmgcs2|0.650175;Smarcd1|0.69005;Nme1|0.721675;Atp1a3|2.40965
blood circulation	GO:0008015	0.0454	6	582	125	28189	Gpx1|0.55135;Pebp1|0.6424;Atp1a2|1.4705;Atp1a1|1.720825;RGD:2174|1.76415;Atp1a3|2.40965
cellular response to steroid hormone stimulus	GO:0071383	0.0455	5	437	125	28189	Hmgcs2|0.650175;Ruvbl2|0.749025;Atp1a2|1.4705;Anxa1|1.5062;Atp1a1|1.720825
regulation of neurogenesis	GO:0050767	0.0456	9	1056	125	28189	Ctnna1|0.48005;Ppp3ca|0.620125;Lingo1|0.6464;Nme1|0.721675;Wdr1|1.39075;Ndrg4|1.414975;Rab21|1.5494;Lrrc7|1.5681;Hook3|1.622575
regulation of cation transmembrane transport	GO:1904062	0.0458	4	302	125	28189	Prnp|0.5683;G6pdx|0.60885;Cacnb1|0.812975;Atp1a2|1.4705
calcium ion transmembrane transport	GO:0070588	0.0458	5	438	125	28189	G6pdx|0.60885;Gpm6a|0.69725;Cacnb1|0.812975;Atp1a2|1.4705;RGD:2174|1.76415
fatty acid derivative biosynthetic process	GO:1901570	0.046	2	77	125	28189	Cotl1|0.7095;Anxa1|1.5062
regulation of steroid biosynthetic process	GO:0050810	0.046	2	77	125	28189	Por|0.600225;Atp1a1|1.720825
DNA geometric change	GO:0032392	0.046	2	77	125	28189	Ruvbl2|0.749025;Anxa1|1.5062
signal release from synapse	GO:0099643	0.0462	3	180	125	28189	Lin7c|0.5028;Stxbp1|1.9356;Rab3a|2.075675
epidermal cell differentiation	GO:0009913	0.0469	3	181	125	28189	Sec24b|0.61495;Nme1|0.721675;Anxa1|1.5062
regulation of multicellular organismal process	GO:0051239	0.047	22	3426	125	28189	Ctnna1|0.48005;Atp5b|0.5505;Gpx1|0.55135;Prnp|0.5683;Por|0.600225;G6pdx|0.60885;Sec24b|0.61495;Ppp3ca|0.620125;Pebp1|0.6424;Lingo1|0.6464;Nme1|0.721675;Ufd1|0.75885;Wdr1|1.39075;Ndrg4|1.414975;Atp1a2|1.4705;Anxa1|1.5062;Rab21|1.5494;Lrrc7|1.5681;Hook3|1.622575;S100b|1.70825;Atp1a1|1.720825;RGD:2174|1.76415
regulation of muscle hypertrophy	GO:0014743	0.0471	2	78	125	28189	G6pdx|0.60885;Ppp3ca|0.620125
myofibril assembly	GO:0030239	0.0471	2	78	125	28189	Nebl|0.69365;Wdr1|1.39075
tRNA aminoacylation for protein translation	GO:0006418	0.0471	2	78	125	28189	Gars|0.60655;Nars|1.434375
succinate metabolic process	GO:0006105	0.0477	1	11	125	28189	Sdha|2.167525
catecholamine uptake involved in synaptic transmission	GO:0051934	0.0477	1	11	125	28189	Rab3b|2.1705
negative regulation of striated muscle contraction	GO:0045988	0.0477	1	11	125	28189	Atp1a2|1.4705
regulation of cardiac muscle hypertrophy in response to stress	GO:1903242	0.0477	1	11	125	28189	Ppp3ca|0.620125
pyramidal neuron differentiation	GO:0021859	0.0477	1	11	125	28189	Slc4a10|1.68675
positive regulation of myeloid cell apoptotic process	GO:0033034	0.0477	1	11	125	28189	Anxa1|1.5062
choline metabolic process	GO:0019695	0.0477	1	11	125	28189	Enpp6|0.655875
lung lobe development	GO:0060462	0.0477	1	11	125	28189	Sec24b|0.61495
regulation of establishment of protein localization to telomere	GO:0070203	0.0477	1	11	125	28189	Cct2|0.68445
negative regulation of gene silencing by miRNA	GO:0060965	0.0477	1	11	125	28189	Ppp3ca|0.620125
cytoplasmic sequestering of NF-kappaB	GO:0007253	0.0477	1	11	125	28189	Ccdc22|0.607125
negative regulation of beta-amyloid formation	GO:1902430	0.0477	1	11	125	28189	Prnp|0.5683
prolactin secretion	GO:0070459	0.0477	1	11	125	28189	Anxa1|1.5062
positive regulation of vacuolar transport	GO:1903337	0.0477	1	11	125	28189	Rab21|1.5494
N-acetylneuraminate metabolic process	GO:0006054	0.0477	1	11	125	28189	Nanp|0.73345
regulation of dendritic spine maintenance	GO:1902950	0.0477	1	11	125	28189	Prnp|0.5683
circulatory system process	GO:0003013	0.048	6	590	125	28189	Gpx1|0.55135;Pebp1|0.6424;Atp1a2|1.4705;Atp1a1|1.720825;RGD:2174|1.76415;Atp1a3|2.40965
negative regulation of immune system process	GO:0002683	0.0481	5	444	125	28189	Gpx1|0.55135;Prnp|0.5683;Nme1|0.721675;Ufd1|0.75885;Anxa1|1.5062
response to calcium ion	GO:0051592	0.0481	3	183	125	28189	Ppp3ca|0.620125;Pebp1|0.6424;Cpne7|1.4327
retrograde transport, endosome to Golgi	GO:0042147	0.0482	2	79	125	28189	Vti1b|0.5106;Vps50|0.62745
regulation of oxidative stress-induced cell death	GO:1903201	0.0482	2	79	125	28189	Gpx1|0.55135;P4hb|0.667175
cellular developmental process	GO:0048869	0.0492	30	5024	125	28189	Ctnna1|0.48005;Atp5b|0.5505;Gpx1|0.55135;Por|0.600225;G6pdx|0.60885;Sec24b|0.61495;Ppp3ca|0.620125;Pebp1|0.6424;Lingo1|0.6464;Dbnl|0.650675;Nebl|0.69365;Gpm6a|0.69725;Nme1|0.721675;Cand1|0.734975;Vcl|0.78425;Msi2|1.265625;Kif5c|1.2841;Wdr1|1.39075;Ndrg4|1.414975;Anxa1|1.5062;Rab21|1.5494;Lrrc7|1.5681;Hook3|1.622575;Slc4a10|1.68675;S100b|1.70825;RGD:2174|1.76415;Stxbp1|1.9356;Rdh14|2.055575;Rab3a|…
striated muscle tissue development	GO:0014706	0.0496	5	448	125	28189	Gpx1|0.55135;G6pdx|0.60885;Ppp3ca|0.620125;Nebl|0.69365;S100b|1.70825
nucleotide phosphorylation	GO:0046939	0.0501	3	186	125	28189	Cmpk2|0.5898;Nme1|0.721675;Pkm|1.417825
regulation of lipid biosynthetic process	GO:0046890	0.0501	3	186	125	28189	Por|0.600225;Anxa1|1.5062;Atp1a1|1.720825
RNA localization	GO:0006403	0.0501	3	186	125	28189	Cct2|0.68445;Ruvbl2|0.749025;Kif5c|1.2841
tRNA aminoacylation	GO:0043039	0.0504	2	81	125	28189	Gars|0.60655;Nars|1.434375
lactation	GO:0007595	0.0504	2	81	125	28189	Nme1|0.721675;Mtx1|1.392825
neuron apoptotic process	GO:0051402	0.051	4	313	125	28189	Gpx1|0.55135;Prnp|0.5683;G6pdx|0.60885;Stxbp1|1.9356
amino acid activation	GO:0043038	0.0515	2	82	125	28189	Gars|0.60655;Nars|1.434375
ubiquitin-dependent ERAD pathway	GO:0030433	0.0515	2	82	125	28189	Ubqln2|0.688675;Ufd1|0.75885
Golgi to vacuole transport	GO:0006896	0.0519	1	12	125	28189	Vti1b|0.5106
amino acid import across plasma membrane	GO:0089718	0.0519	1	12	125	28189	Slc1a2|2.287925
gap junction assembly	GO:0016264	0.0519	1	12	125	28189	Ctnna1|0.48005
deoxyribonucleoside diphosphate metabolic process	GO:0009186	0.0519	1	12	125	28189	Cmpk2|0.5898
regulation of establishment of protein localization to chromosome	GO:0070202	0.0519	1	12	125	28189	Cct2|0.68445
regulation of integrin-mediated signaling pathway	GO:2001044	0.0519	1	12	125	28189	Ctnna1|0.48005
glucosamine-containing compound catabolic process	GO:1901072	0.0519	1	12	125	28189	Chid1|0.704175
neutrophil apoptotic process	GO:0001781	0.0519	1	12	125	28189	Anxa1|1.5062
negative regulation of cell growth involved in cardiac muscle cell development	GO:0061052	0.0519	1	12	125	28189	G6pdx|0.60885
negative regulation of receptor internalization	GO:0002091	0.0519	1	12	125	28189	Ubqln2|0.688675
positive regulation of protein localization to chromosome, telomeric region	GO:1904816	0.0519	1	12	125	28189	Cct2|0.68445
regulation of cardiac muscle adaptation	GO:0010612	0.0519	1	12	125	28189	Ppp3ca|0.620125
tetrahydrobiopterin metabolic process	GO:0046146	0.0519	1	12	125	28189	SPR|0.667775
negative regulation of inflammatory response to antigenic stimulus	GO:0002862	0.0519	1	12	125	28189	Gpx1|0.55135
chitin metabolic process	GO:0006030	0.0519	1	12	125	28189	Chid1|0.704175
negative regulation of viral-induced cytoplasmic pattern recognition receptor signaling pathway	GO:0039532	0.0519	1	12	125	28189	Ufd1|0.75885
positive regulation of ERAD pathway	GO:1904294	0.0519	1	12	125	28189	Ubqln2|0.688675
response to aluminum ion	GO:0010044	0.0519	1	12	125	28189	Lonp1|0.660875
learning	GO:0007612	0.0521	3	189	125	28189	Ndrg4|1.414975;Atp1a2|1.4705;Atp1a3|2.40965
regulation of smoothened signaling pathway	GO:0008589	0.0526	2	83	125	28189	Ctnna1|0.48005;Por|0.600225
pyrimidine-containing compound metabolic process	GO:0072527	0.0526	2	83	125	28189	Cmpk2|0.5898;Nme1|0.721675
response to cAMP	GO:0051591	0.0527	3	190	125	28189	Pebp1|0.6424;Hmgcs2|0.650175;Nme1|0.721675
fatty acid metabolic process	GO:0006631	0.0532	5	457	125	28189	Por|0.600225;Acsf3|0.601075;Hadhb|0.6715;Cotl1|0.7095;Anxa1|1.5062
carbohydrate metabolic process	GO:0005975	0.0532	9	1088	125	28189	Ppp1cb|0.511925;Pgm2l1|0.563225;Pgm2|0.604275;G6pdx|0.60885;Hexb|0.671275;Chid1|0.704175;Nanp|0.73345;Pkm|1.417825;Dlat|2.09025
glycosyl compound metabolic process	GO:1901657	0.0536	5	458	125	28189	Atp5b|0.5505;Atp5l|0.604025;Atp5a1|0.609725;Shmt2|0.697125;Nme1|0.721675
regulation of synapse structure or activity	GO:0050803	0.0539	4	319	125	28189	Dbi|0.7166;S100b|1.70825;Stxbp1|1.9356;Rab3a|2.075675
establishment of protein localization to membrane	GO:0090150	0.0539	4	319	125	28189	Prnp|0.5683;Timm13|0.6038;Ubl4a|1.94075;Rab10|2.01085
regulation of mitochondrion organization	GO:0010821	0.0544	4	320	125	28189	Gpx1|0.55135;Lonp1|0.660875;Shmt2|0.697125;Nme1|0.721675
mammary gland development	GO:0030879	0.0548	3	193	125	28189	Gpx1|0.55135;Nme1|0.721675;Mtx1|1.392825
calcium ion regulated exocytosis	GO:0017156	0.0548	3	193	125	28189	Ppp3ca|0.620125;Stxbp1|1.9356;Rab3a|2.075675
anatomical structure development	GO:0048856	0.0555	39	6930	125	28189	Ctnna1|0.48005;Lin7c|0.5028;Hapln4|0.528475;Atp5b|0.5505;Gpx1|0.55135;Oxct1|0.57545;Por|0.600225;Vcam1|0.60605;G6pdx|0.60885;Ctnnd1|0.611325;Sec24b|0.61495;Ppp3ca|0.620125;Pebp1|0.6424;Lingo1|0.6464;Hmgcs2|0.650175;Dbnl|0.650675;Nebl|0.69365;Gpm6a|0.69725;Dbi|0.7166;Nme1|0.721675;Vcl|0.78425;Msi2|1.265625;Kif5c|1.2841;Wdr1|1.39075;Mtx1|1.392825;Ndrg4|1.414975;Csrp1|1.505775;Anxa1|1.5062;Rab21|1.5…
regulation of metal ion transport	GO:0010959	0.0556	5	463	125	28189	Prnp|0.5683;G6pdx|0.60885;Cacnb1|0.812975;Atp1a2|1.4705;Atp1a1|1.720825
regulation of blood vessel endothelial cell migration	GO:0043535	0.056	2	86	125	28189	Atp5b|0.5505;Anxa1|1.5062
regulation of neurotransmitter uptake	GO:0051580	0.0561	1	13	125	28189	Rab3b|2.1705
nucleoside diphosphate biosynthetic process	GO:0009133	0.0561	1	13	125	28189	Cmpk2|0.5898
negative regulation of gene silencing by RNA	GO:0060967	0.0561	1	13	125	28189	Ppp3ca|0.620125
regulation of T-helper 2 cell differentiation	GO:0045628	0.0561	1	13	125	28189	Anxa1|1.5062
regulation of establishment of planar polarity involved in neural tube closure	GO:0090178	0.0561	1	13	125	28189	Sec24b|0.61495
2'-deoxyribonucleotide biosynthetic process	GO:0009265	0.0561	1	13	125	28189	Cmpk2|0.5898
calcium ion transmembrane transport via high voltage-gated calcium channel	GO:0061577	0.0561	1	13	125	28189	G6pdx|0.60885
cell migration involved in heart development	GO:0060973	0.0561	1	13	125	28189	Ndrg4|1.414975
protein oxidation	GO:0018158	0.0561	1	13	125	28189	Gpx1|0.55135
deoxyribose phosphate biosynthetic process	GO:0046385	0.0561	1	13	125	28189	Cmpk2|0.5898
ketone catabolic process	GO:0042182	0.0561	1	13	125	28189	Oxct1|0.57545
negative regulation of posttranscriptional gene silencing	GO:0060149	0.0561	1	13	125	28189	Ppp3ca|0.620125
pons development	GO:0021548	0.0561	1	13	125	28189	Sec24b|0.61495
peptidyl-lysine dimethylation	GO:0018027	0.0561	1	13	125	28189	Setd3|0.542825
establishment of protein localization to mitochondrial membrane	GO:0090151	0.0561	1	13	125	28189	Timm13|0.6038
pyrimidine deoxyribonucleotide metabolic process	GO:0009219	0.0561	1	13	125	28189	Cmpk2|0.5898
negative regulation of type 2 immune response	GO:0002829	0.0561	1	13	125	28189	Anxa1|1.5062
ER-associated misfolded protein catabolic process	GO:0071712	0.0561	1	13	125	28189	Ufd1|0.75885
lateral ventricle development	GO:0021670	0.0561	1	13	125	28189	Dbi|0.7166
negative regulation of interleukin-17 production	GO:0032700	0.0561	1	13	125	28189	Prnp|0.5683
L-glutamate import	GO:0051938	0.0561	1	13	125	28189	Slc1a2|2.287925
regulation of ER to Golgi vesicle-mediated transport	GO:0060628	0.0561	1	13	125	28189	Sec24b|0.61495
behavior	GO:0007610	0.0562	8	933	125	28189	Prnp|0.5683;Pebp1|0.6424;Dbi|0.7166;Ndrg4|1.414975;Atp1a2|1.4705;Slc4a10|1.68675;S100b|1.70825;Atp1a3|2.40965
calcium ion transport	GO:0006816	0.0568	6	616	125	28189	G6pdx|0.60885;Ppp3ca|0.620125;Gpm6a|0.69725;Cacnb1|0.812975;Atp1a2|1.4705;RGD:2174|1.76415
cardiac muscle cell development	GO:0055013	0.0572	2	87	125	28189	G6pdx|0.60885;Nebl|0.69365
regulation of lipase activity	GO:0060191	0.0572	2	87	125	28189	Por|0.600225;Anxa1|1.5062
regulation of glial cell differentiation	GO:0045685	0.0572	2	87	125	28189	Lingo1|0.6464;Wdr1|1.39075
muscle tissue development	GO:0060537	0.0573	5	467	125	28189	Gpx1|0.55135;G6pdx|0.60885;Ppp3ca|0.620125;Nebl|0.69365;S100b|1.70825
regulation of cell development	GO:0060284	0.0573	10	1275	125	28189	Ctnna1|0.48005;G6pdx|0.60885;Ppp3ca|0.620125;Lingo1|0.6464;Nme1|0.721675;Wdr1|1.39075;Ndrg4|1.414975;Rab21|1.5494;Lrrc7|1.5681;Hook3|1.622575
synapse organization	GO:0050808	0.0575	4	326	125	28189	Dbnl|0.650675;Gpm6a|0.69725;Cacnb1|0.812975;Rab3a|2.075675
cellular component biogenesis	GO:0044085	0.0581	22	3507	125	28189	Nap1l4|0.430025;Ctnna1|0.48005;Prnp|0.5683;Sec24b|0.61495;Dbnl|0.650675;Lonp1|0.660875;St13|0.666975;Cct2|0.68445;Ywhab|0.68665;Ubqln2|0.688675;Nebl|0.69365;Shmt2|0.697125;Gpm6a|0.69725;Psmd13|0.6973;Cand1|0.734975;Ruvbl2|0.749025;Vcl|0.78425;Ppm1e|1.3216;Vdac2|1.3619;Wdr1|1.39075;Stxbp1|1.9356;Slc1a2|2.287925
endothelial cell migration	GO:0043542	0.0582	3	198	125	28189	Atp5b|0.5505;Gpx1|0.55135;Anxa1|1.5062
nucleoside diphosphate metabolic process	GO:0009132	0.0582	3	198	125	28189	Cmpk2|0.5898;Nme1|0.721675;Pkm|1.417825
clathrin-mediated endocytosis	GO:0072583	0.0583	2	88	125	28189	Ubqln2|0.688675;Synj1|1.876975
positive regulation of anion transport	GO:1903793	0.0583	2	88	125	28189	Stxbp1|1.9356;Rab3b|2.1705
regulation of body fluid levels	GO:0050878	0.0586	5	470	125	28189	Nme1|0.721675;Vcl|0.78425;Mtx1|1.392825;Csrp1|1.505775;Stxbp1|1.9356
cellular cation homeostasis	GO:0030003	0.0591	7	780	125	28189	Atp5b|0.5505;Ccdc22|0.607125;Atp1a2|1.4705;Slc4a10|1.68675;Atp1a1|1.720825;RGD:2174|1.76415;Atp1a3|2.40965
developmental growth	GO:0048589	0.0594	7	781	125	28189	Gpx1|0.55135;Por|0.600225;G6pdx|0.60885;Vcl|0.78425;Anxa1|1.5062;Rab21|1.5494;Slc4a10|1.68675
central nervous system neuron development	GO:0021954	0.0595	2	89	125	28189	Lingo1|0.6464;Slc4a10|1.68675
actin-mediated cell contraction	GO:0070252	0.0595	2	89	125	28189	Atp1a2|1.4705;Atp1a1|1.720825
actin filament-based process	GO:0030029	0.0596	8	945	125	28189	Ctnna1|0.48005;Nebl|0.69365;Ppm1e|1.3216;Wdr1|1.39075;Atp1a2|1.4705;Anxa1|1.5062;Coro2b|1.652275;Atp1a1|1.720825
response to transition metal nanoparticle	GO:1990267	0.0597	3	200	125	28189	Prnp|0.5683;Vcam1|0.60605;S100b|1.70825
cellular amino acid metabolic process	GO:0006520	0.0599	5	473	125	28189	Nmnat3|0.38105;Gars|0.60655;P4hb|0.667175;Shmt2|0.697125;Nars|1.434375
positive regulation of cell projection organization	GO:0031346	0.0603	5	474	125	28189	Gpm6a|0.69725;Nme1|0.721675;Ndrg4|1.414975;Rab21|1.5494;Lrrc7|1.5681
microtubule anchoring at centrosome	GO:0034454	0.0603	1	14	125	28189	Hook3|1.622575
histone H3-K36 methylation	GO:0010452	0.0603	1	14	125	28189	Setd3|0.542825
negative regulation of receptor binding	GO:1900121	0.0603	1	14	125	28189	Ruvbl2|0.749025
positive regulation of extrinsic apoptotic signaling pathway in absence of ligand	GO:2001241	0.0603	1	14	125	28189	Ctnna1|0.48005
establishment of planar polarity involved in neural tube closure	GO:0090177	0.0603	1	14	125	28189	Sec24b|0.61495
dopamine uptake	GO:0090494	0.0603	1	14	125	28189	Rab3b|2.1705
negative regulation of amyloid precursor protein catabolic process	GO:1902992	0.0603	1	14	125	28189	Prnp|0.5683
negative regulation of calcium ion-dependent exocytosis	GO:0045955	0.0603	1	14	125	28189	Ppp3ca|0.620125
negative regulation of calcineurin-NFAT signaling cascade	GO:0070885	0.0603	1	14	125	28189	Prnp|0.5683
pentose metabolic process	GO:0019321	0.0603	1	14	125	28189	G6pdx|0.60885
negative regulation of skeletal muscle tissue development	GO:0048642	0.0603	1	14	125	28189	S100b|1.70825
regulation of protein localization to chromosome, telomeric region	GO:1904814	0.0603	1	14	125	28189	Cct2|0.68445
positive regulation of keratinocyte differentiation	GO:0045618	0.0603	1	14	125	28189	Nme1|0.721675
tetrahydrofolate interconversion	GO:0035999	0.0603	1	14	125	28189	Shmt2|0.697125
positive regulation of RNA polymerase II transcriptional preinitiation complex assembly	GO:0045899	0.0603	1	14	125	28189	Cand1|0.734975
negative regulation of sodium ion transport	GO:0010766	0.0603	1	14	125	28189	Atp1a2|1.4705
regulation of production of miRNAs involved in gene silencing by miRNA	GO:1903798	0.0603	1	14	125	28189	Ppp3ca|0.620125
regulation of muscle contraction	GO:0006937	0.0604	3	201	125	28189	Atp1a2|1.4705;Atp1a1|1.720825;RGD:2174|1.76415
negative regulation of leukocyte differentiation	GO:1902106	0.0607	2	90	125	28189	Nme1|0.721675;Anxa1|1.5062
regulation of cellular response to oxidative stress	GO:1900407	0.0607	2	90	125	28189	Gpx1|0.55135;P4hb|0.667175
negative regulation of catalytic activity	GO:0043086	0.0617	8	952	125	28189	Gpx1|0.55135;Prnp|0.5683;Por|0.600225;Pebp1|0.6424;Cand1|0.734975;Ppm1e|1.3216;Ppp1r14a|1.343275;Anxa1|1.5062
endocytosis	GO:0006897	0.0617	7	788	125	28189	Ppp3ca|0.620125;Dbnl|0.650675;Ubqln2|0.688675;Nme1|0.721675;Anxa1|1.5062;Rab21|1.5494;Synj1|1.876975
vacuole organization	GO:0007033	0.0618	3	203	125	28189	Ubqln2|0.688675;Hook3|1.622575;Mtm1|5.731725
cardiac cell development	GO:0055006	0.0619	2	91	125	28189	G6pdx|0.60885;Nebl|0.69365
negative regulation of extrinsic apoptotic signaling pathway	GO:2001237	0.0619	2	91	125	28189	Ctnna1|0.48005;Gpx1|0.55135
regulation of blood circulation	GO:1903522	0.0628	4	336	125	28189	Pebp1|0.6424;Atp1a2|1.4705;Atp1a1|1.720825;RGD:2174|1.76415
negative regulation of cysteine-type endopeptidase activity involved in apoptotic process	GO:0043154	0.0631	2	92	125	28189	Gpx1|0.55135;Por|0.600225
regulation of transcription factor import into nucleus	GO:0042990	0.0631	2	92	125	28189	Ccdc22|0.607125;Ppp3ca|0.620125
response to electrical stimulus	GO:0051602	0.0631	2	92	125	28189	Pebp1|0.6424;Rab3a|2.075675
multicellular organism development	GO:0007275	0.0634	35	6167	125	28189	Ctnna1|0.48005;Hapln4|0.528475;Atp5b|0.5505;Gpx1|0.55135;Oxct1|0.57545;Por|0.600225;Vcam1|0.60605;G6pdx|0.60885;Ctnnd1|0.611325;Sec24b|0.61495;Ppp3ca|0.620125;Pebp1|0.6424;Lingo1|0.6464;Hmgcs2|0.650175;Dbnl|0.650675;Nebl|0.69365;Gpm6a|0.69725;Dbi|0.7166;Nme1|0.721675;Vcl|0.78425;Kif5c|1.2841;Wdr1|1.39075;Mtx1|1.392825;Ndrg4|1.414975;Csrp1|1.505775;Anxa1|1.5062;Rab21|1.5494;Lrrc7|1.5681;Hook3|1.62…
regulation of cellular pH	GO:0030641	0.0643	2	93	125	28189	Atp5b|0.5505;Slc4a10|1.68675
regulation of calcium-mediated signaling	GO:0050848	0.0643	2	93	125	28189	Prnp|0.5683;Ppp3ca|0.620125
histone H2A acetylation	GO:0043968	0.0645	1	15	125	28189	Ruvbl2|0.749025
Golgi localization	GO:0051645	0.0645	1	15	125	28189	Hook3|1.622575
regulation of production of small RNA involved in gene silencing by RNA	GO:0070920	0.0645	1	15	125	28189	Ppp3ca|0.620125
establishment of protein localization to telomere	GO:0070200	0.0645	1	15	125	28189	Cct2|0.68445
positive regulation of vesicle fusion	GO:0031340	0.0645	1	15	125	28189	Anxa1|1.5062
acetate ester metabolic process	GO:1900619	0.0645	1	15	125	28189	Pebp1|0.6424
dicarboxylic acid catabolic process	GO:0043649	0.0645	1	15	125	28189	Acsf3|0.601075
catecholamine uptake	GO:0090493	0.0645	1	15	125	28189	Rab3b|2.1705
cellular copper ion homeostasis	GO:0006878	0.0645	1	15	125	28189	Ccdc22|0.607125
establishment of planar polarity of embryonic epithelium	GO:0042249	0.0645	1	15	125	28189	Sec24b|0.61495
coronary vasculature morphogenesis	GO:0060977	0.0645	1	15	125	28189	Sec24b|0.61495
myoblast migration	GO:0051451	0.0645	1	15	125	28189	Anxa1|1.5062
regulation of early endosome to late endosome transport	GO:2000641	0.0645	1	15	125	28189	Rab21|1.5494
G-protein coupled receptor internalization	GO:0002031	0.0645	1	15	125	28189	Ubqln2|0.688675
acetylcholine metabolic process	GO:0008291	0.0645	1	15	125	28189	Pebp1|0.6424
L-serine metabolic process	GO:0006563	0.0645	1	15	125	28189	Shmt2|0.697125
negative regulation of interleukin-8 production	GO:0032717	0.0645	1	15	125	28189	Anxa1|1.5062
negative regulation of platelet-derived growth factor receptor signaling pathway	GO:0010642	0.0645	1	15	125	28189	Ndrg4|1.414975
nucleosome disassembly	GO:0006337	0.0645	1	15	125	28189	Smarcd1|0.69005
sodium ion transmembrane transport	GO:0035725	0.0648	3	207	125	28189	Atp1a2|1.4705;Atp1a1|1.720825;Atp1a3|2.40965
T cell proliferation	GO:0042098	0.0648	3	207	125	28189	Prnp|0.5683;Vcam1|0.60605;Anxa1|1.5062
regulation of cell projection organization	GO:0031344	0.0651	7	798	125	28189	Prnp|0.5683;Ppp3ca|0.620125;Gpm6a|0.69725;Nme1|0.721675;Ndrg4|1.414975;Rab21|1.5494;Lrrc7|1.5681
cellular ion homeostasis	GO:0006873	0.0654	7	799	125	28189	Atp5b|0.5505;Ccdc22|0.607125;Atp1a2|1.4705;Slc4a10|1.68675;Atp1a1|1.720825;RGD:2174|1.76415;Atp1a3|2.40965
response to amine	GO:0014075	0.0655	2	94	125	28189	Ppp3ca|0.620125;Nme1|0.721675
negative regulation of intrinsic apoptotic signaling pathway	GO:2001243	0.0655	2	94	125	28189	Gpx1|0.55135;Vdac2|1.3619
catabolic process	GO:0009056	0.0655	18	2780	125	28189	Ppp1cb|0.511925;Gpx1|0.55135;Pgm2l1|0.563225;Oxct1|0.57545;Por|0.600225;Acsf3|0.601075;Pgm2|0.604275;Ccdc22|0.607125;Enpp6|0.655875;Lonp1|0.660875;Hadhb|0.6715;Ubqln2|0.688675;Psmd13|0.6973;Chid1|0.704175;Nme1|0.721675;Ufd1|0.75885;Ctsd|1.327475;Pkm|1.417825
purine-containing compound metabolic process	GO:0072521	0.0657	8	965	125	28189	Atp5b|0.5505;Atp5l|0.604025;Atp5a1|0.609725;Shmt2|0.697125;Nme1|0.721675;Pkm|1.417825;Atp1a2|1.4705;Sdha|2.167525
negative regulation of G-protein coupled receptor protein signaling pathway	GO:0045744	0.0667	2	95	125	28189	Ywhab|0.68665;Ubqln2|0.688675
positive regulation of endothelial cell migration	GO:0010595	0.0667	2	95	125	28189	Atp5b|0.5505;Anxa1|1.5062
transcription factor import into nucleus	GO:0042991	0.0667	2	95	125	28189	Ccdc22|0.607125;Ppp3ca|0.620125
establishment or maintenance of cell polarity	GO:0007163	0.0678	3	211	125	28189	Ctnna1|0.48005;Lin7c|0.5028;Wdr1|1.39075
regulation of neuronal synaptic plasticity	GO:0048168	0.0679	2	96	125	28189	S100b|1.70825;Rab3a|2.075675
myeloid leukocyte mediated immunity	GO:0002444	0.0679	2	96	125	28189	Wdr1|1.39075;Stxbp1|1.9356
post-Golgi vesicle-mediated transport	GO:0006892	0.0679	2	96	125	28189	Vti1b|0.5106;Ccdc22|0.607125
ERAD pathway	GO:0036503	0.0679	2	96	125	28189	Ubqln2|0.688675;Ufd1|0.75885
positive regulation of response to stimulus	GO:0048584	0.0682	16	2414	125	28189	Ctnna1|0.48005;Gpx1|0.55135;Prnp|0.5683;Oxct1|0.57545;Por|0.600225;Ccdc22|0.607125;Ppp3ca|0.620125;Pebp1|0.6424;Ywhab|0.68665;Ubqln2|0.688675;Shoc2|0.725975;Ufd1|0.75885;Ndrg4|1.414975;Anxa1|1.5062;S100b|1.70825;Stxbp1|1.9356
negative regulation of neurogenesis	GO:0050768	0.0684	4	346	125	28189	Ctnna1|0.48005;Ppp3ca|0.620125;Lingo1|0.6464;Hook3|1.622575
skeletal muscle tissue development	GO:0007519	0.0685	3	212	125	28189	Gpx1|0.55135;Ppp3ca|0.620125;S100b|1.70825
glucocorticoid biosynthetic process	GO:0006704	0.0687	1	16	125	28189	Atp1a1|1.720825
positive regulation of actin filament depolymerization	GO:0030836	0.0687	1	16	125	28189	Wdr1|1.39075
cellular response to copper ion	GO:0071280	0.0687	1	16	125	28189	Prnp|0.5683
cardiac myofibril assembly	GO:0055003	0.0687	1	16	125	28189	Nebl|0.69365
vesicle fusion to plasma membrane	GO:0099500	0.0687	1	16	125	28189	Rab3a|2.075675
amino sugar catabolic process	GO:0046348	0.0687	1	16	125	28189	Chid1|0.704175
protein neddylation	GO:0045116	0.0687	1	16	125	28189	RGD:621084|0.629775
positive regulation of hormone biosynthetic process	GO:0046886	0.0687	1	16	125	28189	Por|0.600225
regulation of NFAT protein import into nucleus	GO:0051532	0.0687	1	16	125	28189	Ppp3ca|0.620125
regulation of RIG-I signaling pathway	GO:0039535	0.0687	1	16	125	28189	Ufd1|0.75885
protein-DNA complex disassembly	GO:0032986	0.0687	1	16	125	28189	Smarcd1|0.69005
auditory receptor cell stereocilium organization	GO:0060088	0.0687	1	16	125	28189	Sec24b|0.61495
microtubule anchoring at microtubule organizing center	GO:0072393	0.0687	1	16	125	28189	Hook3|1.622575
amino acid import into cell	GO:1902837	0.0687	1	16	125	28189	Slc1a2|2.287925
positive regulation of calcineurin-NFAT signaling cascade	GO:0070886	0.0687	1	16	125	28189	Ppp3ca|0.620125
L-glutamate transmembrane transport	GO:0089711	0.0687	1	16	125	28189	Slc1a2|2.287925
telencephalon development	GO:0021537	0.0696	4	348	125	28189	Pebp1|0.6424;Dbi|0.7166;Nme1|0.721675;Atp1a3|2.40965
negative regulation of apoptotic signaling pathway	GO:2001234	0.07	3	214	125	28189	Ctnna1|0.48005;Gpx1|0.55135;Vdac2|1.3619
receptor-mediated endocytosis	GO:0006898	0.0701	4	349	125	28189	Dbnl|0.650675;Ubqln2|0.688675;Rab21|1.5494;Synj1|1.876975
positive regulation of lipid biosynthetic process	GO:0046889	0.0704	2	98	125	28189	Por|0.600225;Anxa1|1.5062
response to nicotine	GO:0035094	0.0704	2	98	125	28189	Vcam1|0.60605;Atp1a2|1.4705
tissue regeneration	GO:0042246	0.0704	2	98	125	28189	Gpx1|0.55135;Anxa1|1.5062
actomyosin structure organization	GO:0031032	0.0708	3	215	125	28189	Nebl|0.69365;Ppm1e|1.3216;Wdr1|1.39075
regulation of protein localization to plasma membrane	GO:1903076	0.0717	2	99	125	28189	Prnp|0.5683;Stx8|1.787375
response to glucocorticoid	GO:0051384	0.0725	4	353	125	28189	Pebp1|0.6424;Hmgcs2|0.650175;Anxa1|1.5062;S100b|1.70825
negative regulation of oligodendrocyte differentiation	GO:0048715	0.0728	1	17	125	28189	Lingo1|0.6464
positive regulation of myelination	GO:0031643	0.0728	1	17	125	28189	S100b|1.70825
NFAT protein import into nucleus	GO:0051531	0.0728	1	17	125	28189	Ppp3ca|0.620125
carnitine metabolic process	GO:0009437	0.0728	1	17	125	28189	Por|0.600225
regulation of RNA polymerase II transcriptional preinitiation complex assembly	GO:0045898	0.0728	1	17	125	28189	Cand1|0.734975
T-helper 2 cell differentiation	GO:0045064	0.0728	1	17	125	28189	Anxa1|1.5062
copper ion homeostasis	GO:0055070	0.0728	1	17	125	28189	Ccdc22|0.607125
deoxyribonucleotide biosynthetic process	GO:0009263	0.0728	1	17	125	28189	Cmpk2|0.5898
positive regulation of striated muscle contraction	GO:0045989	0.0728	1	17	125	28189	Atp1a1|1.720825
chaperone mediated protein folding requiring cofactor	GO:0051085	0.0728	1	17	125	28189	St13|0.666975
regulation of response to oxidative stress	GO:1902882	0.0729	2	100	125	28189	Gpx1|0.55135;P4hb|0.667175
cellular response to glucose stimulus	GO:0071333	0.0739	3	219	125	28189	Oxct1|0.57545;Ppp3ca|0.620125;Nme1|0.721675
cell junction assembly	GO:0034329	0.0739	3	219	125	28189	Ctnna1|0.48005;Vcl|0.78425;Wdr1|1.39075
adult locomotory behavior	GO:0008344	0.0742	2	101	125	28189	Atp1a2|1.4705;Atp1a3|2.40965
ER to Golgi vesicle-mediated transport	GO:0006888	0.0742	2	101	125	28189	Vti1b|0.5106;Sec24b|0.61495
regulation of calcium ion transmembrane transporter activity	GO:1901019	0.0742	2	101	125	28189	Cacnb1|0.812975;Atp1a2|1.4705
purine ribonucleoside metabolic process	GO:0046128	0.0748	4	357	125	28189	Atp5b|0.5505;Atp5l|0.604025;Atp5a1|0.609725;Nme1|0.721675
regulation of ion transmembrane transport	GO:0034765	0.0756	6	664	125	28189	Prnp|0.5683;G6pdx|0.60885;Cacnb1|0.812975;Vdac2|1.3619;Wdr1|1.39075;Atp1a2|1.4705
cellular response to hexose stimulus	GO:0071331	0.0763	3	222	125	28189	Oxct1|0.57545;Ppp3ca|0.620125;Nme1|0.721675
response to ionizing radiation	GO:0010212	0.0763	3	222	125	28189	Gpx1|0.55135;Vcam1|0.60605;Anxa1|1.5062
cellular response to peptide	GO:1901653	0.0766	5	509	125	28189	Prnp|0.5683;Por|0.600225;Hmgcs2|0.650175;Rab10|2.01085;Atp1a3|2.40965
response to monosaccharide	GO:0034284	0.0766	4	360	125	28189	Oxct1|0.57545;Ppp3ca|0.620125;Hmgcs2|0.650175;Nme1|0.721675
purine nucleoside metabolic process	GO:0042278	0.0766	4	360	125	28189	Atp5b|0.5505;Atp5l|0.604025;Atp5a1|0.609725;Nme1|0.721675
regulation of sodium ion transport	GO:0002028	0.0767	2	103	125	28189	Atp1a2|1.4705;Atp1a1|1.720825
response to testosterone	GO:0033574	0.0767	2	103	125	28189	Hmgcs2|0.650175;Nme1|0.721675
negative regulation of T cell receptor signaling pathway	GO:0050860	0.0769	1	18	125	28189	Prnp|0.5683
synaptic vesicle fusion to presynaptic active zone membrane	GO:0031629	0.0769	1	18	125	28189	Rab3a|2.075675
UTP biosynthetic process	GO:0006228	0.0769	1	18	125	28189	Nme1|0.721675
regulation of synaptic transmission, dopaminergic	GO:0032225	0.0769	1	18	125	28189	Rab3b|2.1705
positive regulation of protein ubiquitination involved in ubiquitin-dependent protein catabolic process	GO:2000060	0.0769	1	18	125	28189	Ccdc22|0.607125
neurotransmitter reuptake	GO:0098810	0.0769	1	18	125	28189	Rab3b|2.1705
muscle cell cellular homeostasis	GO:0046716	0.0769	1	18	125	28189	Mtm1|5.731725
negative regulation of oxidative stress-induced intrinsic apoptotic signaling pathway	GO:1902176	0.0769	1	18	125	28189	Gpx1|0.55135
auditory receptor cell morphogenesis	GO:0002093	0.0769	1	18	125	28189	Sec24b|0.61495
positive regulation of glutamate secretion	GO:0014049	0.0769	1	18	125	28189	Stxbp1|1.9356
chromatin disassembly	GO:0031498	0.0769	1	18	125	28189	Smarcd1|0.69005
regulation of ventricular cardiac muscle cell membrane repolarization	GO:0060307	0.0769	1	18	125	28189	Wdr1|1.39075
regulation of respiratory gaseous exchange by neurological system process	GO:0002087	0.0769	1	18	125	28189	Atp1a2|1.4705
positive regulation of T-helper cell differentiation	GO:0045624	0.0769	1	18	125	28189	Anxa1|1.5062
mitochondrial DNA replication	GO:0006264	0.0769	1	18	125	28189	Lonp1|0.660875
growth plate cartilage development	GO:0003417	0.0769	1	18	125	28189	Por|0.600225
negative regulation of cardiac muscle cell differentiation	GO:2000726	0.0769	1	18	125	28189	G6pdx|0.60885
myoblast proliferation	GO:0051450	0.0769	1	18	125	28189	Gpx1|0.55135
skeletal muscle organ development	GO:0060538	0.0771	3	223	125	28189	Gpx1|0.55135;Ppp3ca|0.620125;S100b|1.70825
potassium ion transport	GO:0006813	0.0772	4	361	125	28189	Prnp|0.5683;Atp1a2|1.4705;Atp1a1|1.720825;Atp1a3|2.40965
cellular response to monosaccharide stimulus	GO:0071326	0.0779	3	224	125	28189	Oxct1|0.57545;Ppp3ca|0.620125;Nme1|0.721675
regulation of steroid metabolic process	GO:0019218	0.078	2	104	125	28189	Por|0.600225;Atp1a1|1.720825
regulation of generation of precursor metabolites and energy	GO:0043467	0.078	2	104	125	28189	Ppp1cb|0.511925;Shmt2|0.697125
cell part morphogenesis	GO:0032990	0.0782	7	834	125	28189	Ppp3ca|0.620125;Dbnl|0.650675;Gpm6a|0.69725;Rab21|1.5494;Stxbp1|1.9356;Rab3a|2.075675;Mtm1|5.731725
divalent metal ion transport	GO:0070838	0.0786	6	671	125	28189	G6pdx|0.60885;Ppp3ca|0.620125;Gpm6a|0.69725;Cacnb1|0.812975;Atp1a2|1.4705;RGD:2174|1.76415
monocarboxylic acid biosynthetic process	GO:0072330	0.0787	3	225	125	28189	Acsf3|0.601075;Cotl1|0.7095;Anxa1|1.5062
regulation of protein localization to cell periphery	GO:1904375	0.0793	2	105	125	28189	Prnp|0.5683;Stx8|1.787375
divalent inorganic cation transport	GO:0072511	0.0799	6	674	125	28189	G6pdx|0.60885;Ppp3ca|0.620125;Gpm6a|0.69725;Cacnb1|0.812975;Atp1a2|1.4705;RGD:2174|1.76415
positive regulation of organelle organization	GO:0010638	0.0799	6	674	125	28189	Pebp1|0.6424;Cct2|0.68445;Ruvbl2|0.749025;Ppm1e|1.3216;Wdr1|1.39075;Anxa1|1.5062
gliogenesis	GO:0042063	0.0803	4	366	125	28189	Lingo1|0.6464;Wdr1|1.39075;Anxa1|1.5062;S100b|1.70825
establishment of organelle localization	GO:0051656	0.0806	5	517	125	28189	Rab3c|1.423;Synj1|1.876975;Stxbp1|1.9356;Rab3a|2.075675;Rab3b|2.1705
cellular response to hormone stimulus	GO:0032870	0.081	8	1011	125	28189	Por|0.600225;Hmgcs2|0.650175;Ruvbl2|0.749025;Atp1a2|1.4705;Anxa1|1.5062;Atp1a1|1.720825;Rab10|2.01085;Atp1a3|2.40965
GTP biosynthetic process	GO:0006183	0.081	1	19	125	28189	Nme1|0.721675
UTP metabolic process	GO:0046051	0.081	1	19	125	28189	Nme1|0.721675
peptidyl-proline hydroxylation	GO:0019511	0.081	1	19	125	28189	P4hb|0.667175
negative regulation of T-helper cell differentiation	GO:0045623	0.081	1	19	125	28189	Anxa1|1.5062
intracellular sterol transport	GO:0032366	0.081	1	19	125	28189	RGD1307235|0.6427
dendritic spine maintenance	GO:0097062	0.081	1	19	125	28189	Prnp|0.5683
peptidyl-threonine dephosphorylation	GO:0035970	0.081	1	19	125	28189	Ppm1e|1.3216
T-helper 1 cell differentiation	GO:0045063	0.081	1	19	125	28189	Anxa1|1.5062
negative regulation of cardiocyte differentiation	GO:1905208	0.081	1	19	125	28189	G6pdx|0.60885
regulation of viral-induced cytoplasmic pattern recognition receptor signaling pathway	GO:0039531	0.081	1	19	125	28189	Ufd1|0.75885
regulation of cholesterol biosynthetic process	GO:0045540	0.081	1	19	125	28189	Por|0.600225
cytoplasmic sequestering of transcription factor	GO:0042994	0.081	1	19	125	28189	Ccdc22|0.607125
RIG-I signaling pathway	GO:0039529	0.081	1	19	125	28189	Ufd1|0.75885
positive regulation of gene expression, epigenetic	GO:0045815	0.081	1	19	125	28189	Smarcd1|0.69005
intracellular cholesterol transport	GO:0032367	0.081	1	19	125	28189	RGD1307235|0.6427
regulation of multicellular organismal development	GO:2000026	0.0818	15	2288	125	28189	Ctnna1|0.48005;Gpx1|0.55135;Por|0.600225;G6pdx|0.60885;Sec24b|0.61495;Ppp3ca|0.620125;Lingo1|0.6464;Nme1|0.721675;Wdr1|1.39075;Ndrg4|1.414975;Anxa1|1.5062;Rab21|1.5494;Lrrc7|1.5681;Hook3|1.622575;S100b|1.70825
protein homotetramerization	GO:0051289	0.0819	2	107	125	28189	St13|0.666975;Shmt2|0.697125
dicarboxylic acid transport	GO:0006835	0.0832	2	108	125	28189	Stxbp1|1.9356;Slc1a2|2.287925
cell death in response to oxidative stress	GO:0036473	0.0832	2	108	125	28189	Gpx1|0.55135;P4hb|0.667175
negative regulation of nervous system development	GO:0051961	0.0841	4	372	125	28189	Ctnna1|0.48005;Ppp3ca|0.620125;Lingo1|0.6464;Hook3|1.622575
negative regulation of establishment of protein localization	GO:1904950	0.0845	3	232	125	28189	Ccdc22|0.607125;Ppp3ca|0.620125;Anxa1|1.5062
regulation of pH	GO:0006885	0.0846	2	109	125	28189	Atp5b|0.5505;Slc4a10|1.68675
cardiac muscle hypertrophy	GO:0003300	0.0846	2	109	125	28189	G6pdx|0.60885;Ppp3ca|0.620125
regulation of transmembrane transport	GO:0034762	0.0848	6	685	125	28189	Prnp|0.5683;G6pdx|0.60885;Cacnb1|0.812975;Vdac2|1.3619;Wdr1|1.39075;Atp1a2|1.4705
regulation of respiratory system process	GO:0044065	0.0851	1	20	125	28189	Atp1a2|1.4705
hydrogen peroxide catabolic process	GO:0042744	0.0851	1	20	125	28189	Gpx1|0.55135
ventricular cardiac muscle cell membrane repolarization	GO:0099625	0.0851	1	20	125	28189	Wdr1|1.39075
negative regulation of receptor-mediated endocytosis	GO:0048261	0.0851	1	20	125	28189	Ubqln2|0.688675
positive regulation of hormone metabolic process	GO:0032352	0.0851	1	20	125	28189	Por|0.600225
SNARE complex assembly	GO:0035493	0.0851	1	20	125	28189	Stxbp1|1.9356
positive regulation of cell migration involved in sprouting angiogenesis	GO:0090050	0.0851	1	20	125	28189	Anxa1|1.5062
negative regulation of gene silencing	GO:0060969	0.0851	1	20	125	28189	Ppp3ca|0.620125
regulation of oxidative phosphorylation	GO:0002082	0.0851	1	20	125	28189	Shmt2|0.697125
positive regulation of cellular amine metabolic process	GO:0033240	0.0851	1	20	125	28189	Pebp1|0.6424
regulation of short-term neuronal synaptic plasticity	GO:0048172	0.0851	1	20	125	28189	Rab3a|2.075675
positive regulation of T cell proliferation	GO:0042102	0.0859	2	110	125	28189	Vcam1|0.60605;Anxa1|1.5062
anion transport	GO:0006820	0.086	7	854	125	28189	Prnp|0.5683;Vdac2|1.3619;Anxa1|1.5062;Slc4a10|1.68675;Stxbp1|1.9356;Rab3b|2.1705;Slc1a2|2.287925
response to wounding	GO:0009611	0.0861	8	1025	125	28189	Nmnat3|0.38105;Ctnna1|0.48005;Gpx1|0.55135;Pebp1|0.6424;Vcl|0.78425;Csrp1|1.505775;Anxa1|1.5062;Stxbp1|1.9356
negative regulation of cytokine production	GO:0001818	0.0862	3	234	125	28189	Prnp|0.5683;Ufd1|0.75885;Anxa1|1.5062
positive regulation of intracellular transport	GO:0032388	0.0873	4	377	125	28189	Prnp|0.5683;Ppp3ca|0.620125;Rab21|1.5494;Stxbp1|1.9356
regulation of plasma membrane organization	GO:1903729	0.0885	2	112	125	28189	Prnp|0.5683;Stx8|1.787375
maintenance of protein location in cell	GO:0032507	0.0885	2	112	125	28189	Ccdc22|0.607125;Ywhab|0.68665
regulation of lymphocyte proliferation	GO:0050670	0.0887	3	237	125	28189	Prnp|0.5683;Vcam1|0.60605;Anxa1|1.5062
positive regulation of T-helper 1 type immune response	GO:0002827	0.0891	1	21	125	28189	Anxa1|1.5062
hepatocyte differentiation	GO:0070365	0.0891	1	21	125	28189	Anxa1|1.5062
synaptic vesicle priming	GO:0016082	0.0891	1	21	125	28189	Stxbp1|1.9356
intracellular lipid transport	GO:0032365	0.0891	1	21	125	28189	RGD1307235|0.6427
locomotory exploration behavior	GO:0035641	0.0891	1	21	125	28189	Slc4a10|1.68675
mitochondrion distribution	GO:0048311	0.0891	1	21	125	28189	Mtm1|5.731725
leukotriene biosynthetic process	GO:0019370	0.0891	1	21	125	28189	Cotl1|0.7095
proteasome assembly	GO:0043248	0.0891	1	21	125	28189	Psmd13|0.6973
regulation of mammary gland epithelial cell proliferation	GO:0033599	0.0891	1	21	125	28189	Gpx1|0.55135
positive regulation of transport	GO:0051050	0.0895	9	1210	125	28189	Prnp|0.5683;Oxct1|0.57545;G6pdx|0.60885;Ppp3ca|0.620125;Anxa1|1.5062;Rab21|1.5494;Stxbp1|1.9356;Rab3a|2.075675;Rab3b|2.1705
cell-cell junction organization	GO:0045216	0.0896	3	238	125	28189	Ctnna1|0.48005;Vcl|0.78425;Wdr1|1.39075
positive regulation of exocytosis	GO:0045921	0.0899	2	113	125	28189	Stxbp1|1.9356;Rab3a|2.075675
thioester metabolic process	GO:0035383	0.0899	2	113	125	28189	Dlat|2.09025;Pdhb|2.20115
negative regulation of T cell activation	GO:0050868	0.0899	2	113	125	28189	Prnp|0.5683;Anxa1|1.5062
acyl-CoA metabolic process	GO:0006637	0.0899	2	113	125	28189	Dlat|2.09025;Pdhb|2.20115
striated muscle hypertrophy	GO:0014897	0.0899	2	113	125	28189	G6pdx|0.60885;Ppp3ca|0.620125
keratinocyte differentiation	GO:0030216	0.0899	2	113	125	28189	Nme1|0.721675;Anxa1|1.5062
locomotory behavior	GO:0007626	0.0904	3	239	125	28189	Atp1a2|1.4705;Slc4a10|1.68675;Atp1a3|2.40965
actin filament-based movement	GO:0030048	0.0912	2	114	125	28189	Atp1a2|1.4705;Atp1a1|1.720825
negative regulation of cysteine-type endopeptidase activity	GO:2000117	0.0912	2	114	125	28189	Gpx1|0.55135;Por|0.600225
fatty acid oxidation	GO:0019395	0.0912	2	114	125	28189	Por|0.600225;Hadhb|0.6715
cellular response to carbohydrate stimulus	GO:0071322	0.0913	3	240	125	28189	Oxct1|0.57545;Ppp3ca|0.620125;Nme1|0.721675
response to corticosteroid	GO:0031960	0.0918	4	384	125	28189	Pebp1|0.6424;Hmgcs2|0.650175;Anxa1|1.5062;S100b|1.70825
aging	GO:0007568	0.0922	5	539	125	28189	Ctnna1|0.48005;Prnp|0.5683;Vcam1|0.60605;Pebp1|0.6424;Lonp1|0.660875
muscle hypertrophy	GO:0014896	0.0926	2	115	125	28189	G6pdx|0.60885;Ppp3ca|0.620125
cellular macromolecular complex assembly	GO:0034622	0.093	9	1220	125	28189	Nap1l4|0.430025;Sec24b|0.61495;Lonp1|0.660875;Cct2|0.68445;Psmd13|0.6973;Cand1|0.734975;Ruvbl2|0.749025;Vdac2|1.3619;Stxbp1|1.9356
regulation of protein stability	GO:0031647	0.093	3	242	125	28189	Prnp|0.5683;Cct2|0.68445;Stxbp1|1.9356
regulation of mononuclear cell proliferation	GO:0032944	0.093	3	242	125	28189	Prnp|0.5683;Vcam1|0.60605;Anxa1|1.5062
ribonucleoside metabolic process	GO:0009119	0.0932	4	386	125	28189	Atp5b|0.5505;Atp5l|0.604025;Atp5a1|0.609725;Nme1|0.721675
negative regulation of antigen receptor-mediated signaling pathway	GO:0050858	0.0932	1	22	125	28189	Prnp|0.5683
cellular response to misfolded protein	GO:0071218	0.0932	1	22	125	28189	Ufd1|0.75885
glucan catabolic process	GO:0009251	0.0932	1	22	125	28189	Ppp1cb|0.511925
negative regulation of CD4-positive, alpha-beta T cell differentiation	GO:0043371	0.0932	1	22	125	28189	Anxa1|1.5062
regulation of skeletal muscle cell differentiation	GO:2001014	0.0932	1	22	125	28189	S100b|1.70825
endoplasmic reticulum tubular network organization	GO:0071786	0.0932	1	22	125	28189	Rab10|2.01085
glycogen catabolic process	GO:0005980	0.0932	1	22	125	28189	Ppp1cb|0.511925
negative regulation of NF-kappaB import into nucleus	GO:0042347	0.0932	1	22	125	28189	Ccdc22|0.607125
entrainment of circadian clock by photoperiod	GO:0043153	0.0932	1	22	125	28189	Ppp1cb|0.511925
regulation of platelet-derived growth factor receptor signaling pathway	GO:0010640	0.0932	1	22	125	28189	Ndrg4|1.414975
regulation of bone development	GO:1903010	0.0932	1	22	125	28189	Por|0.600225
amino-acid betaine metabolic process	GO:0006577	0.0932	1	22	125	28189	Por|0.600225
negative regulation of interleukin-2 production	GO:0032703	0.0932	1	22	125	28189	Prnp|0.5683
regulation of cardiac muscle cell membrane repolarization	GO:0099623	0.0932	1	22	125	28189	Wdr1|1.39075
regulation of receptor binding	GO:1900120	0.0932	1	22	125	28189	Ruvbl2|0.749025
positive regulation of epidermal cell differentiation	GO:0045606	0.0932	1	22	125	28189	Nme1|0.721675
post-embryonic development	GO:0009791	0.094	2	116	125	28189	Slc4a10|1.68675;Rab3a|2.075675
anion transmembrane transport	GO:0098656	0.0952	4	389	125	28189	Prnp|0.5683;Vdac2|1.3619;Slc4a10|1.68675;Slc1a2|2.287925
lipid oxidation	GO:0034440	0.0953	2	117	125	28189	Por|0.600225;Hadhb|0.6715
negative regulation of canonical Wnt signaling pathway	GO:0090090	0.0953	2	117	125	28189	Ctnnd1|0.611325;Ruvbl2|0.749025
fibril organization	GO:0097435	0.0956	6	708	125	28189	Ctnna1|0.48005;Nebl|0.69365;Ppm1e|1.3216;Wdr1|1.39075;Hook3|1.622575;Mtm1|5.731725
muscle contraction	GO:0006936	0.0965	4	391	125	28189	Atp1a2|1.4705;Atp1a1|1.720825;RGD:2174|1.76415;Atp1a3|2.40965
regulation of gene expression, epigenetic	GO:0040029	0.0965	3	246	125	28189	Gpx1|0.55135;Ppp3ca|0.620125;Smarcd1|0.69005
regulation of receptor-mediated endocytosis	GO:0048259	0.0967	2	118	125	28189	Ubqln2|0.688675;Rab21|1.5494
positive regulation of mast cell activation involved in immune response	GO:0033008	0.0972	1	23	125	28189	Stxbp1|1.9356
pentose-phosphate shunt	GO:0006098	0.0972	1	23	125	28189	G6pdx|0.60885
protein localization to chromatin	GO:0071168	0.0972	1	23	125	28189	Ruvbl2|0.749025
negative regulation of release of cytochrome c from mitochondria	GO:0090201	0.0972	1	23	125	28189	Gpx1|0.55135
cytoplasmic pattern recognition receptor signaling pathway in response to virus	GO:0039528	0.0972	1	23	125	28189	Ufd1|0.75885
positive regulation of chondrocyte differentiation	GO:0032332	0.0972	1	23	125	28189	Por|0.600225
CTP biosynthetic process	GO:0006241	0.0972	1	23	125	28189	Nme1|0.721675
negative regulation of defense response to virus	GO:0050687	0.0972	1	23	125	28189	Ufd1|0.75885
membrane hyperpolarization	GO:0060081	0.0972	1	23	125	28189	Atp1a1|1.720825
serine family amino acid biosynthetic process	GO:0009070	0.0972	1	23	125	28189	Shmt2|0.697125
positive regulation of transcription initiation from RNA polymerase II promoter	GO:0060261	0.0972	1	23	125	28189	Cand1|0.734975
angiogenesis involved in wound healing	GO:0060055	0.0972	1	23	125	28189	Gpx1|0.55135
CTP metabolic process	GO:0046036	0.0972	1	23	125	28189	Nme1|0.721675
mitochondrial DNA metabolic process	GO:0032042	0.0972	1	23	125	28189	Lonp1|0.660875
positive regulation of mast cell degranulation	GO:0043306	0.0972	1	23	125	28189	Stxbp1|1.9356
regulation of interleukin-8 secretion	GO:2000482	0.0972	1	23	125	28189	Anxa1|1.5062
negative regulation of type I interferon production	GO:0032480	0.0972	1	23	125	28189	Ufd1|0.75885
response to selenium ion	GO:0010269	0.0972	1	23	125	28189	Gpx1|0.55135
cellular glucose homeostasis	GO:0001678	0.0974	3	247	125	28189	Oxct1|0.57545;Ppp3ca|0.620125;Nme1|0.721675
protein folding	GO:0006457	0.0974	3	247	125	28189	St13|0.666975;P4hb|0.667175;Cct2|0.68445
maintenance of protein location	GO:0045185	0.0981	2	119	125	28189	Ccdc22|0.607125;Ywhab|0.68665
positive regulation of intracellular signal transduction	GO:1902533	0.0991	8	1059	125	28189	Gpx1|0.55135;Ccdc22|0.607125;Ppp3ca|0.620125;Pebp1|0.6424;Ywhab|0.68665;Shoc2|0.725975;Ndrg4|1.414975;S100b|1.70825
response to endoplasmic reticulum stress	GO:0034976	0.0992	3	249	125	28189	P4hb|0.667175;Ubqln2|0.688675;Ufd1|0.75885
regulation of neuron death	GO:1901214	0.0992	4	395	125	28189	Gpx1|0.55135;Prnp|0.5683;G6pdx|0.60885;Stxbp1|1.9356
positive regulation of proteolysis involved in cellular protein catabolic process	GO:1903052	0.0995	2	120	125	28189	Ccdc22|0.607125;Ubqln2|0.688675
negative regulation of leukocyte cell-cell adhesion	GO:1903038	0.0995	2	120	125	28189	Prnp|0.5683;Anxa1|1.5062
regulation of apoptotic signaling pathway	GO:2001233	0.0999	4	396	125	28189	Ctnna1|0.48005;Gpx1|0.55135;P4hb|0.667175;Vdac2|1.3619
positive regulation of neuron projection development	GO:0010976	0.0999	4	396	125	28189	Nme1|0.721675;Ndrg4|1.414975;Rab21|1.5494;Lrrc7|1.5681
regulation of protein localization to nucleus	GO:1900180	0.1	3	250	125	28189	Ccdc22|0.607125;Ppp3ca|0.620125;Cct2|0.68445
muscle cell migration	GO:0014812	0.101	2	121	125	28189	Ndrg4|1.414975;Anxa1|1.5062
pallium development	GO:0021543	0.101	3	251	125	28189	Pebp1|0.6424;Nme1|0.721675;Atp1a3|2.40965
response to organophosphorus	GO:0046683	0.101	3	251	125	28189	Pebp1|0.6424;Hmgcs2|0.650175;Nme1|0.721675
skin development	GO:0043588	0.101	3	251	125	28189	Dbi|0.7166;Nme1|0.721675;Anxa1|1.5062
organic hydroxy compound biosynthetic process	GO:1901617	0.101	3	251	125	28189	Por|0.600225;G6pdx|0.60885;Hmgcs2|0.650175
endoplasmic reticulum calcium ion homeostasis	GO:0032469	0.101	1	24	125	28189	RGD:2174|1.76415
pyrimidine ribonucleoside triphosphate biosynthetic process	GO:0009209	0.101	1	24	125	28189	Nme1|0.721675
glucocorticoid metabolic process	GO:0008211	0.101	1	24	125	28189	Atp1a1|1.720825
NAD biosynthetic process	GO:0009435	0.101	1	24	125	28189	Nmnat3|0.38105
negative regulation of regulated secretory pathway	GO:1903306	0.101	1	24	125	28189	Ppp3ca|0.620125
positive regulation of fatty acid biosynthetic process	GO:0045723	0.101	1	24	125	28189	Anxa1|1.5062
negative regulation of smooth muscle cell migration	GO:0014912	0.101	1	24	125	28189	Ndrg4|1.414975
pteridine-containing compound biosynthetic process	GO:0042559	0.101	1	24	125	28189	SPR|0.667775
cellular polysaccharide catabolic process	GO:0044247	0.101	1	24	125	28189	Ppp1cb|0.511925
negative regulation of stem cell proliferation	GO:2000647	0.101	1	24	125	28189	Ctnna1|0.48005
podosome assembly	GO:0071800	0.101	1	24	125	28189	Dbnl|0.650675
positive regulation of neurotransmitter secretion	GO:0001956	0.101	1	24	125	28189	Stxbp1|1.9356
negative regulation of steroid metabolic process	GO:0045939	0.101	1	24	125	28189	Atp1a1|1.720825
negative regulation of dendrite morphogenesis	GO:0050774	0.101	1	24	125	28189	Ppp3ca|0.620125
glyceraldehyde-3-phosphate metabolic process	GO:0019682	0.101	1	24	125	28189	G6pdx|0.60885
regulation of ERAD pathway	GO:1904292	0.101	1	24	125	28189	Ubqln2|0.688675
cellular response to thyroid hormone stimulus	GO:0097067	0.101	1	24	125	28189	Atp1a3|2.40965
regulation of interleukin-17 production	GO:0032660	0.101	1	24	125	28189	Prnp|0.5683
deoxyribonucleoside triphosphate metabolic process	GO:0009200	0.101	1	24	125	28189	Cmpk2|0.5898
regulation of beta-amyloid formation	GO:1902003	0.101	1	24	125	28189	Prnp|0.5683
negative regulation of steroid biosynthetic process	GO:0010894	0.101	1	24	125	28189	Atp1a1|1.720825
positive regulation of protein depolymerization	GO:1901881	0.101	1	24	125	28189	Wdr1|1.39075
purine ribonucleotide biosynthetic process	GO:0009152	0.101	4	398	125	28189	Atp5b|0.5505;Atp5l|0.604025;Atp5a1|0.609725;Nme1|0.721675
regulation of leukocyte proliferation	GO:0070663	0.102	3	252	125	28189	Prnp|0.5683;Vcam1|0.60605;Anxa1|1.5062
oligodendrocyte differentiation	GO:0048709	0.102	2	122	125	28189	Lingo1|0.6464;Wdr1|1.39075
regulation of organ growth	GO:0046620	0.102	2	122	125	28189	Por|0.600225;G6pdx|0.60885
cellular response to interferon-gamma	GO:0071346	0.102	2	122	125	28189	Stx8|1.787375;Stxbp1|1.9356
myotube differentiation	GO:0014902	0.102	2	122	125	28189	Gpx1|0.55135;Ppp3ca|0.620125
negative regulation of immune effector process	GO:0002698	0.102	2	122	125	28189	Ufd1|0.75885;Anxa1|1.5062
cation homeostasis	GO:0055080	0.103	7	893	125	28189	Atp5b|0.5505;Ccdc22|0.607125;Atp1a2|1.4705;Slc4a10|1.68675;Atp1a1|1.720825;RGD:2174|1.76415;Atp1a3|2.40965
positive regulation of signal transduction	GO:0009967	0.104	11	1615	125	28189	Ctnna1|0.48005;Gpx1|0.55135;Por|0.600225;Ccdc22|0.607125;Ppp3ca|0.620125;Pebp1|0.6424;Ywhab|0.68665;Ubqln2|0.688675;Shoc2|0.725975;Ndrg4|1.414975;S100b|1.70825
secondary alcohol metabolic process	GO:1902652	0.104	2	123	125	28189	Por|0.600225;G6pdx|0.60885
protein-DNA complex subunit organization	GO:0071824	0.104	3	254	125	28189	Nap1l4|0.430025;Smarcd1|0.69005;Cand1|0.734975
negative regulation of cellular protein metabolic process	GO:0032269	0.104	9	1250	125	28189	Gpx1|0.55135;Prnp|0.5683;Por|0.600225;G6pdx|0.60885;Ppp3ca|0.620125;Pebp1|0.6424;St13|0.666975;Ywhab|0.68665;Ppm1e|1.3216
cellular biogenic amine metabolic process	GO:0006576	0.105	2	124	125	28189	Enpp6|0.655875;Dbi|0.7166
asymmetric protein localization	GO:0008105	0.105	1	25	125	28189	Lin7c|0.5028
polysaccharide catabolic process	GO:0000272	0.105	1	25	125	28189	Ppp1cb|0.511925
neutrophil homeostasis	GO:0001780	0.105	1	25	125	28189	Anxa1|1.5062
regulation of chromatin binding	GO:0035561	0.105	1	25	125	28189	Ppp3ca|0.620125
mitochondrion morphogenesis	GO:0070584	0.105	1	25	125	28189	Mtm1|5.731725
midgut development	GO:0007494	0.105	1	25	125	28189	Hmgcs2|0.650175
protein refolding	GO:0042026	0.105	1	25	125	28189	St13|0.666975
negative regulation of extrinsic apoptotic signaling pathway via death domain receptors	GO:1902042	0.105	1	25	125	28189	Gpx1|0.55135
regulation of mitochondrial translation	GO:0070129	0.105	1	25	125	28189	Shmt2|0.697125
aorta morphogenesis	GO:0035909	0.105	1	25	125	28189	Sec24b|0.61495
auditory receptor cell development	GO:0060117	0.105	1	25	125	28189	Sec24b|0.61495
negative regulation of CD4-positive, alpha-beta T cell activation	GO:2000515	0.105	1	25	125	28189	Anxa1|1.5062
pyrimidine ribonucleoside triphosphate metabolic process	GO:0009208	0.105	1	25	125	28189	Nme1|0.721675
lung development	GO:0030324	0.106	3	256	125	28189	Sec24b|0.61495;Hmgcs2|0.650175;Rab3a|2.075675
wound healing	GO:0042060	0.106	5	563	125	28189	Gpx1|0.55135;Vcl|0.78425;Csrp1|1.505775;Anxa1|1.5062;Stxbp1|1.9356
chemical homeostasis	GO:0048878	0.106	10	1438	125	28189	Atp5b|0.5505;Oxct1|0.57545;Ccdc22|0.607125;Ppp3ca|0.620125;Nme1|0.721675;Atp1a2|1.4705;Slc4a10|1.68675;Atp1a1|1.720825;RGD:2174|1.76415;Atp1a3|2.40965
regulation of amine transport	GO:0051952	0.106	2	125	125	28189	Stxbp1|1.9356;Rab3b|2.1705
purine nucleotide biosynthetic process	GO:0006164	0.107	4	406	125	28189	Atp5b|0.5505;Atp5l|0.604025;Atp5a1|0.609725;Nme1|0.721675
positive regulation of biological process	GO:0048518	0.107	38	7091	125	28189	Ctnna1|0.48005;Setd3|0.542825;Atp5b|0.5505;Gpx1|0.55135;Prnp|0.5683;Oxct1|0.57545;Ptges2|0.591925;Por|0.600225;Vcam1|0.60605;Ccdc22|0.607125;G6pdx|0.60885;Ppp3ca|0.620125;Pebp1|0.6424;Rabgap1|0.650375;P4hb|0.667175;Cct2|0.68445;Ywhab|0.68665;Ubqln2|0.688675;Smarcd1|0.69005;Shmt2|0.697125;Gpm6a|0.69725;Dbi|0.7166;Nme1|0.721675;Shoc2|0.725975;Cand1|0.734975;Ruvbl2|0.749025;Ufd1|0.75885;Ppm1e|1.3216…
regulation of ion transmembrane transporter activity	GO:0032412	0.107	3	258	125	28189	Prnp|0.5683;Cacnb1|0.812975;Atp1a2|1.4705
response to carbohydrate	GO:0009743	0.108	4	407	125	28189	Oxct1|0.57545;Ppp3ca|0.620125;Hmgcs2|0.650175;Nme1|0.721675
cardiac muscle cell differentiation	GO:0055007	0.108	2	126	125	28189	G6pdx|0.60885;Nebl|0.69365
cellular response to nitrogen compound	GO:1901699	0.108	7	905	125	28189	Ctnna1|0.48005;Prnp|0.5683;Por|0.600225;Ppp3ca|0.620125;Hmgcs2|0.650175;Rab10|2.01085;Atp1a3|2.40965
respiratory tube development	GO:0030323	0.108	3	259	125	28189	Sec24b|0.61495;Hmgcs2|0.650175;Rab3a|2.075675
platelet formation	GO:0030220	0.109	1	26	125	28189	Wdr1|1.39075
positive regulation of CD4-positive, alpha-beta T cell differentiation	GO:0043372	0.109	1	26	125	28189	Anxa1|1.5062
response to hydroperoxide	GO:0033194	0.109	1	26	125	28189	Gpx1|0.55135
protein insertion into membrane	GO:0051205	0.109	1	26	125	28189	Ubl4a|1.94075
substrate-dependent cell migration	GO:0006929	0.109	1	26	125	28189	Atp5b|0.5505
negative regulation of calcium-mediated signaling	GO:0050849	0.109	1	26	125	28189	Prnp|0.5683
cardiac muscle cell membrane repolarization	GO:0099622	0.109	1	26	125	28189	Wdr1|1.39075
protein localization to chromosome, telomeric region	GO:0070198	0.109	1	26	125	28189	Cct2|0.68445
negative regulation of alpha-beta T cell differentiation	GO:0046639	0.109	1	26	125	28189	Anxa1|1.5062
cellular response to alcohol	GO:0097306	0.109	3	260	125	28189	Ctnna1|0.48005;Ruvbl2|0.749025;Gdap1|1.587675
regulated exocytosis	GO:0045055	0.109	3	260	125	28189	Ppp3ca|0.620125;Stxbp1|1.9356;Rab3a|2.075675
positive regulation of homeostatic process	GO:0032846	0.109	3	260	125	28189	Oxct1|0.57545;Cct2|0.68445;Anxa1|1.5062
cellular response to mechanical stimulus	GO:0071260	0.109	2	127	125	28189	Atp1a2|1.4705;Atp1a1|1.720825
positive regulation of chromosome organization	GO:2001252	0.109	2	127	125	28189	Cct2|0.68445;Ruvbl2|0.749025
blood coagulation	GO:0007596	0.11	3	261	125	28189	Vcl|0.78425;Csrp1|1.505775;Stxbp1|1.9356
cholesterol metabolic process	GO:0008203	0.111	2	128	125	28189	Por|0.600225;G6pdx|0.60885
muscle organ development	GO:0007517	0.111	4	412	125	28189	Gpx1|0.55135;G6pdx|0.60885;Ppp3ca|0.620125;S100b|1.70825
response to acid chemical	GO:0001101	0.111	5	572	125	28189	Hmgcs2|0.650175;Smarcd1|0.69005;Nme1|0.721675;Gdap1|1.587675;Atp1a3|2.40965
ribonucleotide biosynthetic process	GO:0009260	0.112	4	413	125	28189	Atp5b|0.5505;Atp5l|0.604025;Atp5a1|0.609725;Nme1|0.721675
granulocyte migration	GO:0097530	0.112	2	129	125	28189	Wdr1|1.39075;Anxa1|1.5062
hemostasis	GO:0007599	0.113	3	264	125	28189	Vcl|0.78425;Csrp1|1.505775;Stxbp1|1.9356
platelet morphogenesis	GO:0036344	0.113	1	27	125	28189	Wdr1|1.39075
muscle hypertrophy in response to stress	GO:0003299	0.113	1	27	125	28189	Ppp3ca|0.620125
positive regulation of mast cell activation	GO:0033005	0.113	1	27	125	28189	Stxbp1|1.9356
COPII-coated vesicle budding	GO:0090114	0.113	1	27	125	28189	Sec24b|0.61495
inflammatory cell apoptotic process	GO:0006925	0.113	1	27	125	28189	Anxa1|1.5062
negative regulation of neural precursor cell proliferation	GO:2000178	0.113	1	27	125	28189	Ctnna1|0.48005
inner mitochondrial membrane organization	GO:0007007	0.113	1	27	125	28189	Timm13|0.6038
glycine metabolic process	GO:0006544	0.113	1	27	125	28189	Shmt2|0.697125
cardiac muscle hypertrophy in response to stress	GO:0014898	0.113	1	27	125	28189	Ppp3ca|0.620125
protein K63-linked deubiquitination	GO:0070536	0.113	1	27	125	28189	Shmt2|0.697125
regulation of respiratory gaseous exchange	GO:0043576	0.113	1	27	125	28189	Atp1a2|1.4705
retrograde protein transport, ER to cytosol	GO:0030970	0.113	1	27	125	28189	Ufd1|0.75885
response to misfolded protein	GO:0051788	0.113	1	27	125	28189	Ufd1|0.75885
inorganic ion homeostasis	GO:0098771	0.113	7	916	125	28189	Atp5b|0.5505;Ccdc22|0.607125;Atp1a2|1.4705;Slc4a10|1.68675;Atp1a1|1.720825;RGD:2174|1.76415;Atp1a3|2.40965
hippocampus development	GO:0021766	0.114	2	130	125	28189	Pebp1|0.6424;Nme1|0.721675
amine transport	GO:0015837	0.114	2	130	125	28189	Stxbp1|1.9356;Rab3b|2.1705
insulin secretion	GO:0030073	0.114	3	265	125	28189	Oxct1|0.57545;Ppp3ca|0.620125;Anxa1|1.5062
developmental cell growth	GO:0048588	0.114	3	265	125	28189	G6pdx|0.60885;Vcl|0.78425;Rab21|1.5494
glial cell differentiation	GO:0010001	0.115	3	266	125	28189	Lingo1|0.6464;Wdr1|1.39075;S100b|1.70825
regulation of transmembrane transporter activity	GO:0022898	0.115	3	266	125	28189	Prnp|0.5683;Cacnb1|0.812975;Atp1a2|1.4705
regulation of dendrite morphogenesis	GO:0048814	0.115	2	131	125	28189	Ppp3ca|0.620125;Rab21|1.5494
cell junction organization	GO:0034330	0.116	3	267	125	28189	Ctnna1|0.48005;Vcl|0.78425;Wdr1|1.39075
coagulation	GO:0050817	0.116	3	267	125	28189	Vcl|0.78425;Csrp1|1.505775;Stxbp1|1.9356
peptide metabolic process	GO:0006518	0.117	10	1467	125	28189	Gpx1|0.55135;Prnp|0.5683;Gars|0.60655;G6pdx|0.60885;Ppp3ca|0.620125;Ddx3x|0.691725;Shmt2|0.697125;Rpl18|0.705775;Nars|1.434375;Gdap1|1.587675
positive regulation of steroid biosynthetic process	GO:0010893	0.117	1	28	125	28189	Por|0.600225
regulation of cellular respiration	GO:0043457	0.117	1	28	125	28189	Shmt2|0.697125
L-glutamate transport	GO:0015813	0.117	1	28	125	28189	Slc1a2|2.287925
interleukin-8 secretion	GO:0072606	0.117	1	28	125	28189	Anxa1|1.5062
regulation of amyloid precursor protein catabolic process	GO:1902991	0.117	1	28	125	28189	Prnp|0.5683
regulation of viral entry into host cell	GO:0046596	0.117	1	28	125	28189	P4hb|0.667175
neuronal stem cell population maintenance	GO:0097150	0.117	1	28	125	28189	Hook3|1.622575
regulation of cell growth involved in cardiac muscle cell development	GO:0061050	0.117	1	28	125	28189	G6pdx|0.60885
motor neuron axon guidance	GO:0008045	0.117	1	28	125	28189	Kif5c|1.2841
nucleus localization	GO:0051647	0.117	1	28	125	28189	Hook3|1.622575
positive regulation of leukocyte degranulation	GO:0043302	0.117	1	28	125	28189	Stxbp1|1.9356
defense response to fungus	GO:0050832	0.117	1	28	125	28189	Cotl1|0.7095
cardiac muscle adaptation	GO:0014887	0.117	1	28	125	28189	Ppp3ca|0.620125
intermediate filament organization	GO:0045109	0.117	1	28	125	28189	Mtm1|5.731725
cellular response to follicle-stimulating hormone stimulus	GO:0071372	0.117	1	28	125	28189	Por|0.600225
leukocyte tethering or rolling	GO:0050901	0.117	1	28	125	28189	Vcam1|0.60605
metal ion transport	GO:0030001	0.117	9	1284	125	28189	Prnp|0.5683;G6pdx|0.60885;Ppp3ca|0.620125;Gpm6a|0.69725;Cacnb1|0.812975;Atp1a2|1.4705;Atp1a1|1.720825;RGD:2174|1.76415;Atp1a3|2.40965
negative regulation of homotypic cell-cell adhesion	GO:0034111	0.118	2	133	125	28189	Prnp|0.5683;Anxa1|1.5062
negative regulation of hemopoiesis	GO:1903707	0.118	2	133	125	28189	Nme1|0.721675;Anxa1|1.5062
cellular process	GO:0009987	0.118	113	24362	125	28189	Nmnat3|0.38105;Nap1l4|0.430025;Ctnna1|0.48005;Lin7c|0.5028;Ogdhl|0.50635;Vti1b|0.5106;Ppp1cb|0.511925;Nadk2|0.5133;Idi1|0.520325;Pdia6|0.538075;Setd3|0.542825;Zwint|0.545225;Atp5b|0.5505;Gpx1|0.55135;Pgm2l1|0.563225;Prnp|0.5683;Nt5c3b|0.571075;Oxct1|0.57545;Cmpk2|0.5898;Ptges2|0.591925;Por|0.600225;Acsf3|0.601075;Timm13|0.6038;Atp5l|0.604025;Pgm2|0.604275;Vcam1|0.60605;Gars|0.60655;Ccdc22|0.60712…
negative regulation of cell adhesion	GO:0007162	0.119	3	270	125	28189	Atp5b|0.5505;Prnp|0.5683;Anxa1|1.5062
purine-containing compound biosynthetic process	GO:0072522	0.121	4	425	125	28189	Atp5b|0.5505;Atp5l|0.604025;Atp5a1|0.609725;Nme1|0.721675
regulation of T-helper 1 type immune response	GO:0002825	0.121	1	29	125	28189	Anxa1|1.5062
entrainment of circadian clock	GO:0009649	0.121	1	29	125	28189	Ppp1cb|0.511925
deoxyribose phosphate metabolic process	GO:0019692	0.121	1	29	125	28189	Cmpk2|0.5898
tetrahydrofolate metabolic process	GO:0046653	0.121	1	29	125	28189	Shmt2|0.697125
erythrocyte development	GO:0048821	0.121	1	29	125	28189	G6pdx|0.60885
negative regulation of signal transduction in absence of ligand	GO:1901099	0.121	1	29	125	28189	Ctnna1|0.48005
regulation of cholesterol metabolic process	GO:0090181	0.121	1	29	125	28189	Por|0.600225
regulation of transcription initiation from RNA polymerase II promoter	GO:0060260	0.121	1	29	125	28189	Cand1|0.734975
photoperiodism	GO:0009648	0.121	1	29	125	28189	Ppp1cb|0.511925
desensitization of G-protein coupled receptor protein signaling pathway	GO:0002029	0.121	1	29	125	28189	Ubqln2|0.688675
regulation of glutamate secretion	GO:0014048	0.121	1	29	125	28189	Stxbp1|1.9356
positive regulation of histone acetylation	GO:0035066	0.121	1	29	125	28189	Ruvbl2|0.749025
negative regulation of cardiac muscle tissue growth	GO:0055022	0.121	1	29	125	28189	G6pdx|0.60885
leukocyte adhesion to vascular endothelial cell	GO:0061756	0.121	1	29	125	28189	Vcam1|0.60605
negative regulation of extrinsic apoptotic signaling pathway in absence of ligand	GO:2001240	0.121	1	29	125	28189	Ctnna1|0.48005
2'-deoxyribonucleotide metabolic process	GO:0009394	0.121	1	29	125	28189	Cmpk2|0.5898
negative regulation of heart growth	GO:0061117	0.121	1	29	125	28189	G6pdx|0.60885
negative adaptation of signaling pathway	GO:0022401	0.121	1	29	125	28189	Ubqln2|0.688675
positive regulation of leukocyte apoptotic process	GO:2000108	0.121	1	29	125	28189	Anxa1|1.5062
positive regulation of cellular protein catabolic process	GO:1903364	0.122	2	136	125	28189	Ccdc22|0.607125;Ubqln2|0.688675
animal organ development	GO:0048513	0.122	23	4041	125	28189	Ctnna1|0.48005;Gpx1|0.55135;Oxct1|0.57545;Por|0.600225;G6pdx|0.60885;Ctnnd1|0.611325;Sec24b|0.61495;Ppp3ca|0.620125;Pebp1|0.6424;Hmgcs2|0.650175;Nebl|0.69365;Gpm6a|0.69725;Dbi|0.7166;Nme1|0.721675;Wdr1|1.39075;Mtx1|1.392825;Ndrg4|1.414975;Anxa1|1.5062;Hook3|1.622575;Slc4a10|1.68675;S100b|1.70825;Rab3a|2.075675;Atp1a3|2.40965
positive regulation of cellular process	GO:0048522	0.122	33	6117	125	28189	Ctnna1|0.48005;Setd3|0.542825;Atp5b|0.5505;Gpx1|0.55135;Prnp|0.5683;Oxct1|0.57545;Ptges2|0.591925;Por|0.600225;Vcam1|0.60605;Ccdc22|0.607125;Ppp3ca|0.620125;Pebp1|0.6424;Cct2|0.68445;Ywhab|0.68665;Ubqln2|0.688675;Smarcd1|0.69005;Shmt2|0.697125;Gpm6a|0.69725;Dbi|0.7166;Nme1|0.721675;Shoc2|0.725975;Cand1|0.734975;Ruvbl2|0.749025;Ppm1e|1.3216;Wdr1|1.39075;Ndrg4|1.414975;Anxa1|1.5062;Rab21|1.5494;Lrr…
negative regulation of cellular component organization	GO:0051129	0.124	6	762	125	28189	Gpx1|0.55135;Prnp|0.5683;Ppp3ca|0.620125;Ubqln2|0.688675;Vdac2|1.3619;Stxbp1|1.9356
body fluid secretion	GO:0007589	0.124	2	137	125	28189	Nme1|0.721675;Mtx1|1.392825
response to external stimulus	GO:0009605	0.125	18	3040	125	28189	Ppp1cb|0.511925;Gpx1|0.55135;Oxct1|0.57545;Cmpk2|0.5898;Por|0.600225;Vcam1|0.60605;G6pdx|0.60885;Hmgcs2|0.650175;Cotl1|0.7095;Nme1|0.721675;Ufd1|0.75885;Kif5c|1.2841;Ctsd|1.327475;Atp1a2|1.4705;Anxa1|1.5062;Gdap1|1.587675;Atp1a1|1.720825;Crym|2.19085
positive regulation of telomere maintenance via telomerase	GO:0032212	0.125	1	30	125	28189	Cct2|0.68445
mitochondrial fusion	GO:0008053	0.125	1	30	125	28189	Gdap1|1.587675
amyloid-beta formation	GO:0034205	0.125	1	30	125	28189	Prnp|0.5683
guanosine-containing compound biosynthetic process	GO:1901070	0.125	1	30	125	28189	Nme1|0.721675
regulation of keratinocyte differentiation	GO:0045616	0.125	1	30	125	28189	Nme1|0.721675
negative regulation of interferon-gamma production	GO:0032689	0.125	1	30	125	28189	Prnp|0.5683
protein localization to centrosome	GO:0071539	0.125	1	30	125	28189	Hook3|1.622575
mitochondrial genome maintenance	GO:0000002	0.125	1	30	125	28189	Lonp1|0.660875
establishment of protein localization to endoplasmic reticulum	GO:0072599	0.125	1	30	125	28189	Rab10|2.01085
interleukin-17 production	GO:0032620	0.125	1	30	125	28189	Prnp|0.5683
leukotriene metabolic process	GO:0006691	0.125	1	30	125	28189	Cotl1|0.7095
ruffle organization	GO:0031529	0.125	1	30	125	28189	Dbnl|0.650675
negative regulation of cytosolic calcium ion concentration	GO:0051481	0.125	1	30	125	28189	Atp1a2|1.4705
positive regulation of alcohol biosynthetic process	GO:1902932	0.125	1	30	125	28189	Por|0.600225
response to methylmercury	GO:0051597	0.125	1	30	125	28189	S100b|1.70825
regulation of type 2 immune response	GO:0002828	0.125	1	30	125	28189	Anxa1|1.5062
chronic inflammatory response	GO:0002544	0.125	1	30	125	28189	Vcam1|0.60605
positive regulation of DNA-templated transcription, initiation	GO:2000144	0.125	1	30	125	28189	Cand1|0.734975
sperm capacitation	GO:0048240	0.125	1	30	125	28189	Pebp1|0.6424
negative regulation of developmental process	GO:0051093	0.125	8	1120	125	28189	Ctnna1|0.48005;G6pdx|0.60885;Ppp3ca|0.620125;Lingo1|0.6464;Nme1|0.721675;Anxa1|1.5062;Hook3|1.622575;S100b|1.70825
response to peptide	GO:1901652	0.125	6	765	125	28189	Prnp|0.5683;Por|0.600225;Hmgcs2|0.650175;Anxa1|1.5062;Rab10|2.01085;Atp1a3|2.40965
negative regulation of protein secretion	GO:0050709	0.125	2	138	125	28189	Ppp3ca|0.620125;Anxa1|1.5062
cellular response to glucocorticoid stimulus	GO:0071385	0.125	2	138	125	28189	Hmgcs2|0.650175;Anxa1|1.5062
regulation of proteolysis involved in cellular protein catabolic process	GO:1903050	0.125	3	277	125	28189	Gpx1|0.55135;Ccdc22|0.607125;Ubqln2|0.688675
regulation of membrane potential	GO:0042391	0.126	5	595	125	28189	Ppp3ca|0.620125;Wdr1|1.39075;Atp1a1|1.720825;Gria3|2.054775;Atp1a3|2.40965
icosanoid metabolic process	GO:0006690	0.127	2	139	125	28189	Cotl1|0.7095;Anxa1|1.5062
Golgi vesicle transport	GO:0048193	0.127	3	279	125	28189	Vti1b|0.5106;Ccdc22|0.607125;Sec24b|0.61495
carbohydrate derivative biosynthetic process	GO:1901137	0.128	7	947	125	28189	Atp5b|0.5505;Cmpk2|0.5898;Atp5l|0.604025;G6pdx|0.60885;Atp5a1|0.609725;Nme1|0.721675;Nanp|0.73345
adaptation of signaling pathway	GO:0023058	0.129	1	31	125	28189	Ubqln2|0.688675
regulation of glucan biosynthetic process	GO:0010962	0.129	1	31	125	28189	Ppp1cb|0.511925
regulation of inflammatory response to antigenic stimulus	GO:0002861	0.129	1	31	125	28189	Gpx1|0.55135
prostaglandin biosynthetic process	GO:0001516	0.129	1	31	125	28189	Anxa1|1.5062
ventricular system development	GO:0021591	0.129	1	31	125	28189	Dbi|0.7166
protein hydroxylation	GO:0018126	0.129	1	31	125	28189	P4hb|0.667175
positive regulation of amino acid transport	GO:0051957	0.129	1	31	125	28189	Stxbp1|1.9356
positive regulation of interleukin-2 production	GO:0032743	0.129	1	31	125	28189	Anxa1|1.5062
regulation of membrane repolarization	GO:0060306	0.129	1	31	125	28189	Wdr1|1.39075
cartilage development involved in endochondral bone morphogenesis	GO:0060351	0.129	1	31	125	28189	Por|0.600225
positive regulation of CD4-positive, alpha-beta T cell activation	GO:2000516	0.129	1	31	125	28189	Anxa1|1.5062
positive regulation of telomerase activity	GO:0051973	0.129	1	31	125	28189	Cct2|0.68445
regulation of glycogen biosynthetic process	GO:0005979	0.129	1	31	125	28189	Ppp1cb|0.511925
prostanoid biosynthetic process	GO:0046457	0.129	1	31	125	28189	Anxa1|1.5062
positive regulation of peptidyl-lysine acetylation	GO:2000758	0.129	1	31	125	28189	Ruvbl2|0.749025
DNA conformation change	GO:0071103	0.129	3	281	125	28189	Nap1l4|0.430025;Ruvbl2|0.749025;Anxa1|1.5062
negative regulation of lymphocyte activation	GO:0051250	0.13	2	141	125	28189	Prnp|0.5683;Anxa1|1.5062
neuron death	GO:0070997	0.131	4	438	125	28189	Gpx1|0.55135;Prnp|0.5683;G6pdx|0.60885;Stxbp1|1.9356
acid secretion	GO:0046717	0.131	2	142	125	28189	Anxa1|1.5062;Stxbp1|1.9356
connective tissue development	GO:0061448	0.131	3	283	125	28189	Oxct1|0.57545;Por|0.600225;Hmgcs2|0.650175
regulation of transporter activity	GO:0032409	0.131	3	283	125	28189	Prnp|0.5683;Cacnb1|0.812975;Atp1a2|1.4705
negative regulation of protein metabolic process	GO:0051248	0.132	9	1319	125	28189	Gpx1|0.55135;Prnp|0.5683;Por|0.600225;G6pdx|0.60885;Ppp3ca|0.620125;Pebp1|0.6424;St13|0.666975;Ywhab|0.68665;Ppm1e|1.3216
forebrain neuron development	GO:0021884	0.133	1	32	125	28189	Slc4a10|1.68675
pyrimidine ribonucleoside biosynthetic process	GO:0046132	0.133	1	32	125	28189	Nme1|0.721675
positive regulation of telomere maintenance via telomere lengthening	GO:1904358	0.133	1	32	125	28189	Cct2|0.68445
innervation	GO:0060384	0.133	1	32	125	28189	Vcam1|0.60605
pyrimidine nucleoside biosynthetic process	GO:0046134	0.133	1	32	125	28189	Nme1|0.721675
thyroid hormone metabolic process	GO:0042403	0.133	1	32	125	28189	Crym|2.19085
L-amino acid import	GO:0043092	0.133	1	32	125	28189	Slc1a2|2.287925
regulation of protein ubiquitination involved in ubiquitin-dependent protein catabolic process	GO:2000058	0.133	1	32	125	28189	Ccdc22|0.607125
pyrimidine ribonucleotide biosynthetic process	GO:0009220	0.133	1	32	125	28189	Nme1|0.721675
axon extension	GO:0048675	0.133	2	143	125	28189	Vcl|0.78425;Rab21|1.5494
regulation of endocytosis	GO:0030100	0.133	3	285	125	28189	Ppp3ca|0.620125;Ubqln2|0.688675;Rab21|1.5494
negative regulation of immune response	GO:0050777	0.134	2	144	125	28189	Gpx1|0.55135;Anxa1|1.5062
cellular response to corticosteroid stimulus	GO:0071384	0.134	2	144	125	28189	Hmgcs2|0.650175;Anxa1|1.5062
positive regulation of epithelial cell migration	GO:0010634	0.134	2	144	125	28189	Atp5b|0.5505;Anxa1|1.5062
single fertilization	GO:0007338	0.134	2	144	125	28189	Cct2|0.68445;Vdac2|1.3619
response to interferon-gamma	GO:0034341	0.134	2	144	125	28189	Stx8|1.787375;Stxbp1|1.9356
epithelial cell migration	GO:0010631	0.135	3	287	125	28189	Atp5b|0.5505;Gpx1|0.55135;Anxa1|1.5062
respiratory system development	GO:0060541	0.135	3	287	125	28189	Sec24b|0.61495;Hmgcs2|0.650175;Rab3a|2.075675
protein stabilization	GO:0050821	0.136	2	145	125	28189	Cct2|0.68445;Stxbp1|1.9356
positive regulation of protein localization to nucleus	GO:1900182	0.136	2	145	125	28189	Ppp3ca|0.620125;Cct2|0.68445
acidic amino acid transport	GO:0015800	0.136	1	33	125	28189	Slc1a2|2.287925
cytoplasmic pattern recognition receptor signaling pathway	GO:0002753	0.136	1	33	125	28189	Ufd1|0.75885
neutrophil mediated immunity	GO:0002446	0.136	1	33	125	28189	Wdr1|1.39075
regulation of gene silencing by miRNA	GO:0060964	0.136	1	33	125	28189	Ppp3ca|0.620125
Rac protein signal transduction	GO:0016601	0.136	1	33	125	28189	Dbnl|0.650675
positive regulation of protein complex disassembly	GO:0043243	0.136	1	33	125	28189	Wdr1|1.39075
RNA polymerase II transcriptional preinitiation complex assembly	GO:0051123	0.136	1	33	125	28189	Cand1|0.734975
positive regulation of G1/S transition of mitotic cell cycle	GO:1900087	0.136	1	33	125	28189	Anxa1|1.5062
plasma membrane fusion	GO:0045026	0.136	1	33	125	28189	Rab3a|2.075675
mammary gland epithelial cell proliferation	GO:0033598	0.136	1	33	125	28189	Gpx1|0.55135
positive regulation of cAMP-mediated signaling	GO:0043950	0.136	1	33	125	28189	Pebp1|0.6424
regulation of T-helper cell differentiation	GO:0045622	0.136	1	33	125	28189	Anxa1|1.5062
single-organism membrane budding	GO:1902591	0.136	1	33	125	28189	Sec24b|0.61495
regulation of cell differentiation	GO:0045595	0.137	13	2093	125	28189	Ctnna1|0.48005;Por|0.600225;G6pdx|0.60885;Ppp3ca|0.620125;Lingo1|0.6464;Nme1|0.721675;Wdr1|1.39075;Ndrg4|1.414975;Anxa1|1.5062;Rab21|1.5494;Lrrc7|1.5681;Hook3|1.622575;S100b|1.70825
epithelium migration	GO:0090132	0.137	3	289	125	28189	Atp5b|0.5505;Gpx1|0.55135;Anxa1|1.5062
regulation of establishment of protein localization	GO:0070201	0.138	7	965	125	28189	Prnp|0.5683;Oxct1|0.57545;Ccdc22|0.607125;Ppp3ca|0.620125;Cct2|0.68445;Ywhab|0.68665;Anxa1|1.5062
negative regulation of Wnt signaling pathway	GO:0030178	0.139	2	147	125	28189	Ctnnd1|0.611325;Ruvbl2|0.749025
response to purine-containing compound	GO:0014074	0.139	3	291	125	28189	Pebp1|0.6424;Hmgcs2|0.650175;Nme1|0.721675
regulation of gliogenesis	GO:0014013	0.14	2	148	125	28189	Lingo1|0.6464;Wdr1|1.39075
maintenance of location in cell	GO:0051651	0.14	2	148	125	28189	Ccdc22|0.607125;Ywhab|0.68665
unsaturated fatty acid metabolic process	GO:0033559	0.14	2	148	125	28189	Cotl1|0.7095;Anxa1|1.5062
response to UV	GO:0009411	0.14	2	148	125	28189	Gpx1|0.55135;Ruvbl2|0.749025
cell proliferation in forebrain	GO:0021846	0.14	1	34	125	28189	Hook3|1.622575
pyrimidine ribonucleotide metabolic process	GO:0009218	0.14	1	34	125	28189	Nme1|0.721675
glucose 6-phosphate metabolic process	GO:0051156	0.14	1	34	125	28189	G6pdx|0.60885
negative regulation of cardiac muscle hypertrophy	GO:0010614	0.14	1	34	125	28189	G6pdx|0.60885
positive regulation of filopodium assembly	GO:0051491	0.14	1	34	125	28189	Gpm6a|0.69725
positive regulation of protein targeting to membrane	GO:0090314	0.14	1	34	125	28189	Prnp|0.5683
amino acid import	GO:0043090	0.14	1	34	125	28189	Slc1a2|2.287925
lymphocyte proliferation	GO:0046651	0.142	3	293	125	28189	Prnp|0.5683;Vcam1|0.60605;Anxa1|1.5062
developmental growth involved in morphogenesis	GO:0060560	0.142	3	293	125	28189	Por|0.600225;Vcl|0.78425;Rab21|1.5494
cellular response to organonitrogen compound	GO:0071417	0.142	6	794	125	28189	Ctnna1|0.48005;Prnp|0.5683;Por|0.600225;Hmgcs2|0.650175;Rab10|2.01085;Atp1a3|2.40965
sulfur compound biosynthetic process	GO:0044272	0.143	2	150	125	28189	Dlat|2.09025;Pdhb|2.20115
smoothened signaling pathway	GO:0007224	0.143	2	150	125	28189	Ctnna1|0.48005;Por|0.600225
negative regulation of glial cell differentiation	GO:0045686	0.144	1	35	125	28189	Lingo1|0.6464
positive regulation of cartilage development	GO:0061036	0.144	1	35	125	28189	Por|0.600225
response to glucagon	GO:0033762	0.144	1	35	125	28189	Hmgcs2|0.650175
regulation of T cell receptor signaling pathway	GO:0050856	0.144	1	35	125	28189	Prnp|0.5683
positive regulation of monooxygenase activity	GO:0032770	0.144	1	35	125	28189	Por|0.600225
negative regulation of muscle contraction	GO:0045932	0.144	1	35	125	28189	Atp1a2|1.4705
regulation of establishment of planar polarity	GO:0090175	0.144	1	35	125	28189	Sec24b|0.61495
negative regulation of alpha-beta T cell activation	GO:0046636	0.144	1	35	125	28189	Anxa1|1.5062
deoxyribonucleotide metabolic process	GO:0009262	0.144	1	35	125	28189	Cmpk2|0.5898
regulation of calcium ion transport	GO:0051924	0.145	3	296	125	28189	G6pdx|0.60885;Cacnb1|0.812975;Atp1a2|1.4705
response to activity	GO:0014823	0.145	2	151	125	28189	Oxct1|0.57545;Pebp1|0.6424
negative regulation of protein complex assembly	GO:0031333	0.145	2	151	125	28189	Vdac2|1.3619;Stxbp1|1.9356
macromolecule catabolic process	GO:0009057	0.145	9	1349	125	28189	Ppp1cb|0.511925;Gpx1|0.55135;Ccdc22|0.607125;Lonp1|0.660875;Ubqln2|0.688675;Psmd13|0.6973;Chid1|0.704175;Ufd1|0.75885;Ctsd|1.327475
tissue migration	GO:0090130	0.146	3	297	125	28189	Atp5b|0.5505;Gpx1|0.55135;Anxa1|1.5062
negative regulation of binding	GO:0051100	0.146	2	152	125	28189	Ppp3ca|0.620125;Ruvbl2|0.749025
mononuclear cell proliferation	GO:0032943	0.147	3	298	125	28189	Prnp|0.5683;Vcam1|0.60605;Anxa1|1.5062
regulation of actin filament-based process	GO:0032970	0.147	4	459	125	28189	Ppm1e|1.3216;Wdr1|1.39075;Atp1a2|1.4705;Atp1a1|1.720825
reactive oxygen species metabolic process	GO:0072593	0.148	3	299	125	28189	Gpx1|0.55135;Por|0.600225;G6pdx|0.60885
regulation of gene silencing by RNA	GO:0060966	0.148	1	36	125	28189	Ppp3ca|0.620125
regulation of glycogen metabolic process	GO:0070873	0.148	1	36	125	28189	Ppp1cb|0.511925
long term synaptic depression	GO:0060292	0.148	1	36	125	28189	Stxbp1|1.9356
negative regulation of muscle hypertrophy	GO:0014741	0.148	1	36	125	28189	G6pdx|0.60885
inner ear receptor stereocilium organization	GO:0060122	0.148	1	36	125	28189	Sec24b|0.61495
regulation of posttranscriptional gene silencing	GO:0060147	0.148	1	36	125	28189	Ppp3ca|0.620125
positive regulation of myeloid leukocyte mediated immunity	GO:0002888	0.148	1	36	125	28189	Stxbp1|1.9356
response to type I interferon	GO:0034340	0.148	1	36	125	28189	Shmt2|0.697125
endochondral bone growth	GO:0003416	0.148	1	36	125	28189	Por|0.600225
ion homeostasis	GO:0050801	0.148	7	985	125	28189	Atp5b|0.5505;Ccdc22|0.607125;Atp1a2|1.4705;Slc4a10|1.68675;Atp1a1|1.720825;RGD:2174|1.76415;Atp1a3|2.40965
heart development	GO:0007507	0.15	5	632	125	28189	Oxct1|0.57545;G6pdx|0.60885;Sec24b|0.61495;Nebl|0.69365;Ndrg4|1.414975
regulation of endothelial cell migration	GO:0010594	0.151	2	155	125	28189	Atp5b|0.5505;Anxa1|1.5062
positive regulation of lymphocyte proliferation	GO:0050671	0.151	2	155	125	28189	Vcam1|0.60605;Anxa1|1.5062
cell projection morphogenesis	GO:0048858	0.151	6	809	125	28189	Ppp3ca|0.620125;Dbnl|0.650675;Gpm6a|0.69725;Rab21|1.5494;Stxbp1|1.9356;Rab3a|2.075675
cellular response to vitamin D	GO:0071305	0.152	1	37	125	28189	Gdap1|1.587675
negative regulation of cardiac muscle tissue development	GO:0055026	0.152	1	37	125	28189	G6pdx|0.60885
positive regulation of steroid metabolic process	GO:0045940	0.152	1	37	125	28189	Por|0.600225
glutamate secretion	GO:0014047	0.152	1	37	125	28189	Stxbp1|1.9356
peptidyl-lysine trimethylation	GO:0018023	0.152	1	37	125	28189	Setd3|0.542825
regulation of activated T cell proliferation	GO:0046006	0.152	1	37	125	28189	Prnp|0.5683
bone growth	GO:0098868	0.152	1	37	125	28189	Por|0.600225
type 2 immune response	GO:0042092	0.152	1	37	125	28189	Anxa1|1.5062
response to follicle-stimulating hormone	GO:0032354	0.152	1	37	125	28189	Por|0.600225
folic acid-containing compound metabolic process	GO:0006760	0.152	1	37	125	28189	Shmt2|0.697125
regulation of cell migration involved in sprouting angiogenesis	GO:0090049	0.152	1	37	125	28189	Anxa1|1.5062
regulation of cellular protein catabolic process	GO:1903362	0.152	3	303	125	28189	Gpx1|0.55135;Ccdc22|0.607125;Ubqln2|0.688675
regulation of extrinsic apoptotic signaling pathway	GO:2001236	0.152	2	156	125	28189	Ctnna1|0.48005;Gpx1|0.55135
regulation of cellular component biogenesis	GO:0044087	0.153	7	994	125	28189	Sec24b|0.61495;Ubqln2|0.688675;Gpm6a|0.69725;Cand1|0.734975;Ppm1e|1.3216;Vdac2|1.3619;Stxbp1|1.9356
circulatory system development	GO:0072359	0.154	8	1180	125	28189	Atp5b|0.5505;Gpx1|0.55135;Oxct1|0.57545;G6pdx|0.60885;Sec24b|0.61495;Nebl|0.69365;Ndrg4|1.414975;Anxa1|1.5062
glycerophospholipid metabolic process	GO:0006650	0.155	3	306	125	28189	Dbi|0.7166;Synj1|1.876975;Mtm1|5.731725
positive regulation of G-protein coupled receptor protein signaling pathway	GO:0045745	0.155	1	38	125	28189	Ubqln2|0.688675
arachidonate transport	GO:1903963	0.155	1	38	125	28189	Anxa1|1.5062
amyloid precursor protein catabolic process	GO:0042987	0.155	1	38	125	28189	Prnp|0.5683
positive regulation of sprouting angiogenesis	GO:1903672	0.155	1	38	125	28189	Anxa1|1.5062
positive regulation of neurological system process	GO:0031646	0.155	1	38	125	28189	S100b|1.70825
ER-nucleus signaling pathway	GO:0006984	0.155	1	38	125	28189	RGD:2174|1.76415
regulation of mast cell degranulation	GO:0043304	0.155	1	38	125	28189	Stxbp1|1.9356
protein exit from endoplasmic reticulum	GO:0032527	0.155	1	38	125	28189	Ufd1|0.75885
aminoglycan catabolic process	GO:0006026	0.155	1	38	125	28189	Chid1|0.704175
regulation of DNA-templated transcription, initiation	GO:2000142	0.155	1	38	125	28189	Cand1|0.734975
positive regulation of epidermis development	GO:0045684	0.155	1	38	125	28189	Nme1|0.721675
arachidonic acid secretion	GO:0050482	0.155	1	38	125	28189	Anxa1|1.5062
regulation of striated muscle tissue development	GO:0016202	0.155	2	158	125	28189	G6pdx|0.60885;S100b|1.70825
response to stress	GO:0006950	0.156	25	4588	125	28189	Nmnat3|0.38105;Ctnna1|0.48005;Gpx1|0.55135;Prnp|0.5683;Oxct1|0.57545;Vcam1|0.60605;G6pdx|0.60885;Ppp3ca|0.620125;Pebp1|0.6424;Hmgcs2|0.650175;Lonp1|0.660875;P4hb|0.667175;Ubqln2|0.688675;Shmt2|0.697125;Cotl1|0.7095;Dbi|0.7166;Nme1|0.721675;Ruvbl2|0.749025;Ufd1|0.75885;Vcl|0.78425;Csrp1|1.505775;Anxa1|1.5062;S100b|1.70825;Stx8|1.787375;Stxbp1|1.9356
nucleosome organization	GO:0034728	0.157	2	159	125	28189	Nap1l4|0.430025;Smarcd1|0.69005
limbic system development	GO:0021761	0.157	2	159	125	28189	Pebp1|0.6424;Nme1|0.721675
positive regulation of mitotic cell cycle	GO:0045931	0.157	2	159	125	28189	Pebp1|0.6424;Anxa1|1.5062
regulation of intracellular signal transduction	GO:1902531	0.158	12	1954	125	28189	Gpx1|0.55135;Prnp|0.5683;Ccdc22|0.607125;Ppp3ca|0.620125;Pebp1|0.6424;P4hb|0.667175;Ywhab|0.68665;Shoc2|0.725975;Ufd1|0.75885;Vdac2|1.3619;Ndrg4|1.414975;S100b|1.70825
cardiocyte differentiation	GO:0035051	0.159	2	160	125	28189	G6pdx|0.60885;Nebl|0.69365
positive regulation of mononuclear cell proliferation	GO:0032946	0.159	2	160	125	28189	Vcam1|0.60605;Anxa1|1.5062
epithelium development	GO:0060429	0.159	8	1190	125	28189	Lin7c|0.5028;Gpx1|0.55135;Sec24b|0.61495;Dbi|0.7166;Nme1|0.721675;Vcl|0.78425;Wdr1|1.39075;Anxa1|1.5062
negative regulation of response to biotic stimulus	GO:0002832	0.159	1	39	125	28189	Ufd1|0.75885
protein targeting to vacuole	GO:0006623	0.159	1	39	125	28189	Vti1b|0.5106
substantia nigra development	GO:0021762	0.159	1	39	125	28189	G6pdx|0.60885
sarcoplasmic reticulum calcium ion transport	GO:0070296	0.159	1	39	125	28189	RGD:2174|1.76415
neurotransmitter metabolic process	GO:0042133	0.159	1	39	125	28189	Pebp1|0.6424
positive regulation of protein acetylation	GO:1901985	0.159	1	39	125	28189	Ruvbl2|0.749025
RNA phosphodiester bond hydrolysis, exonucleolytic	GO:0090503	0.159	1	39	125	28189	Pde12|0.621625
brain morphogenesis	GO:0048854	0.159	1	39	125	28189	Slc4a10|1.68675
regulation of myeloid cell apoptotic process	GO:0033032	0.159	1	39	125	28189	Anxa1|1.5062
regulation of polysaccharide biosynthetic process	GO:0032885	0.159	1	39	125	28189	Ppp1cb|0.511925
regulation of clathrin-mediated endocytosis	GO:2000369	0.159	1	39	125	28189	Ubqln2|0.688675
pyrimidine ribonucleoside metabolic process	GO:0046131	0.159	1	39	125	28189	Nme1|0.721675
regulation of T cell activation	GO:0050863	0.159	3	310	125	28189	Prnp|0.5683;Vcam1|0.60605;Anxa1|1.5062
regulation of peptide transport	GO:0090087	0.16	3	311	125	28189	Oxct1|0.57545;Ccdc22|0.607125;Ppp3ca|0.620125
intrinsic apoptotic signaling pathway	GO:0097193	0.16	3	311	125	28189	Gpx1|0.55135;P4hb|0.667175;Vdac2|1.3619
myeloid cell homeostasis	GO:0002262	0.162	2	162	125	28189	G6pdx|0.60885;Anxa1|1.5062
regulation of muscle tissue development	GO:1901861	0.162	2	162	125	28189	G6pdx|0.60885;S100b|1.70825
memory	GO:0007613	0.162	2	162	125	28189	S100b|1.70825;Atp1a3|2.40965
regulation of protein complex assembly	GO:0043254	0.162	4	477	125	28189	Sec24b|0.61495;Cand1|0.734975;Vdac2|1.3619;Stxbp1|1.9356
leukocyte proliferation	GO:0070661	0.162	3	313	125	28189	Prnp|0.5683;Vcam1|0.60605;Anxa1|1.5062
DNA-templated transcriptional preinitiation complex assembly	GO:0070897	0.163	1	40	125	28189	Cand1|0.734975
negative regulation of striated muscle cell differentiation	GO:0051154	0.163	1	40	125	28189	G6pdx|0.60885
amyloid-beta metabolic process	GO:0050435	0.163	1	40	125	28189	Prnp|0.5683
estrous cycle	GO:0044849	0.163	1	40	125	28189	Anxa1|1.5062
exploration behavior	GO:0035640	0.163	1	40	125	28189	Slc4a10|1.68675
regulation of telomerase activity	GO:0051972	0.163	1	40	125	28189	Cct2|0.68445
positive regulation of tissue remodeling	GO:0034105	0.163	1	40	125	28189	Ppp3ca|0.620125
regulation of mast cell activation involved in immune response	GO:0033006	0.163	1	40	125	28189	Stxbp1|1.9356
flavonoid metabolic process	GO:0009812	0.163	1	40	125	28189	Por|0.600225
regulation of muscle organ development	GO:0048634	0.163	2	163	125	28189	G6pdx|0.60885;S100b|1.70825
regulation of protein localization	GO:0032880	0.164	8	1199	125	28189	Prnp|0.5683;Oxct1|0.57545;Ccdc22|0.607125;Ppp3ca|0.620125;Cct2|0.68445;Ywhab|0.68665;Anxa1|1.5062;Stx8|1.787375
regulation of protein targeting	GO:1903533	0.165	3	315	125	28189	Prnp|0.5683;Ccdc22|0.607125;Ppp3ca|0.620125
chromatin assembly or disassembly	GO:0006333	0.165	2	164	125	28189	Nap1l4|0.430025;Smarcd1|0.69005
sodium ion transport	GO:0006814	0.166	3	316	125	28189	Atp1a2|1.4705;Atp1a1|1.720825;Atp1a3|2.40965
regulation of G-protein coupled receptor protein signaling pathway	GO:0008277	0.166	2	165	125	28189	Ywhab|0.68665;Ubqln2|0.688675
regulation of cellular protein localization	GO:1903827	0.166	5	655	125	28189	Prnp|0.5683;Ccdc22|0.607125;Ppp3ca|0.620125;Cct2|0.68445;Stx8|1.787375
triglyceride catabolic process	GO:0019433	0.167	1	41	125	28189	Ppp1cb|0.511925
negative regulation of transcription factor import into nucleus	GO:0042992	0.167	1	41	125	28189	Ccdc22|0.607125
synaptic transmission, dopaminergic	GO:0001963	0.167	1	41	125	28189	Rab3b|2.1705
cell growth involved in cardiac muscle cell development	GO:0061049	0.167	1	41	125	28189	G6pdx|0.60885
physiological cardiac muscle hypertrophy	GO:0003301	0.167	1	41	125	28189	G6pdx|0.60885
protein destabilization	GO:0031648	0.167	1	41	125	28189	Prnp|0.5683
regulation of neuroblast proliferation	GO:1902692	0.167	1	41	125	28189	Ctnna1|0.48005
regulation of synaptic transmission, GABAergic	GO:0032228	0.167	1	41	125	28189	Stxbp1|1.9356
anterograde axonal transport	GO:0008089	0.167	1	41	125	28189	Rab21|1.5494
prostaglandin metabolic process	GO:0006693	0.167	1	41	125	28189	Anxa1|1.5062
prostanoid metabolic process	GO:0006692	0.167	1	41	125	28189	Anxa1|1.5062
production of miRNAs involved in gene silencing by miRNA	GO:0035196	0.167	1	41	125	28189	Ppp3ca|0.620125
positive regulation of muscle hypertrophy	GO:0014742	0.167	1	41	125	28189	Ppp3ca|0.620125
physiological muscle hypertrophy	GO:0003298	0.167	1	41	125	28189	G6pdx|0.60885
positive regulation of cardiac muscle hypertrophy	GO:0010613	0.167	1	41	125	28189	Ppp3ca|0.620125
ruffle assembly	GO:0097178	0.167	1	41	125	28189	Dbnl|0.650675
negative regulation of calcium ion transmembrane transporter activity	GO:1901020	0.167	1	41	125	28189	Atp1a2|1.4705
negative regulation of organ growth	GO:0046621	0.167	1	41	125	28189	G6pdx|0.60885
positive regulation of synaptic transmission, glutamatergic	GO:0051968	0.167	1	41	125	28189	Stxbp1|1.9356
regulation of neuron projection development	GO:0010975	0.167	5	656	125	28189	Ppp3ca|0.620125;Nme1|0.721675;Ndrg4|1.414975;Rab21|1.5494;Lrrc7|1.5681
negative regulation of apoptotic process	GO:0043066	0.168	7	1020	125	28189	Ctnna1|0.48005;Gpx1|0.55135;Prnp|0.5683;Por|0.600225;Nme1|0.721675;Vdac2|1.3619;Stxbp1|1.9356
regulation of molecular function	GO:0065009	0.168	20	3594	125	28189	Gpx1|0.55135;Prnp|0.5683;Por|0.600225;Ppp3ca|0.620125;Pebp1|0.6424;Rabgap1|0.650375;Cct2|0.68445;Ywhab|0.68665;Nme1|0.721675;Shoc2|0.725975;Cand1|0.734975;Ruvbl2|0.749025;Cacnb1|0.812975;Acap2|1.247825;Ppm1e|1.3216;Ppp1r14a|1.343275;Atp1a2|1.4705;Anxa1|1.5062;Stx8|1.787375;Rab3a|2.075675
response to estradiol	GO:0032355	0.169	3	319	125	28189	Ruvbl2|0.749025;Anxa1|1.5062;Stxbp1|1.9356
positive regulation of leukocyte proliferation	GO:0070665	0.17	2	167	125	28189	Vcam1|0.60605;Anxa1|1.5062
response to hypoxia	GO:0001666	0.17	4	486	125	28189	Vcam1|0.60605;Lonp1|0.660875;P4hb|0.667175;S100b|1.70825
movement of cell or subcellular component	GO:0006928	0.17	13	2183	125	28189	Ctnna1|0.48005;Atp5b|0.5505;Gpx1|0.55135;Vcam1|0.60605;Gpm6a|0.69725;Vcl|0.78425;Kif5c|1.2841;Wdr1|1.39075;Ndrg4|1.414975;Atp1a2|1.4705;Anxa1|1.5062;Rab21|1.5494;Atp1a1|1.720825
GTP metabolic process	GO:0046039	0.17	1	42	125	28189	Nme1|0.721675
myeloid cell apoptotic process	GO:0033028	0.17	1	42	125	28189	Anxa1|1.5062
positive regulation of cell cycle G1/S phase transition	GO:1902808	0.17	1	42	125	28189	Anxa1|1.5062
regulation of long-term synaptic potentiation	GO:1900271	0.17	1	42	125	28189	Prnp|0.5683
regulation of NF-kappaB import into nucleus	GO:0042345	0.17	1	42	125	28189	Ccdc22|0.607125
regulation of protein targeting to membrane	GO:0090313	0.17	1	42	125	28189	Prnp|0.5683
filopodium assembly	GO:0046847	0.17	1	42	125	28189	Gpm6a|0.69725
activated T cell proliferation	GO:0050798	0.17	1	42	125	28189	Prnp|0.5683
regulation of cellular carbohydrate catabolic process	GO:0043471	0.17	1	42	125	28189	Ppp1cb|0.511925
protein homotrimerization	GO:0070207	0.17	1	42	125	28189	Slc1a2|2.287925
retinol metabolic process	GO:0042572	0.17	1	42	125	28189	Rdh14|2.055575
positive regulation of insulin secretion involved in cellular response to glucose stimulus	GO:0035774	0.17	1	42	125	28189	Oxct1|0.57545
positive regulation of endocytosis	GO:0045807	0.171	2	168	125	28189	Ppp3ca|0.620125;Rab21|1.5494
positive regulation of I-kappaB kinase/NF-kappaB signaling	GO:0043123	0.173	2	169	125	28189	Ccdc22|0.607125;S100b|1.70825
peptide hormone secretion	GO:0030072	0.173	3	323	125	28189	Oxct1|0.57545;Ppp3ca|0.620125;Anxa1|1.5062
regulation of extrinsic apoptotic signaling pathway in absence of ligand	GO:2001239	0.174	1	43	125	28189	Ctnna1|0.48005
production of small RNA involved in gene silencing by RNA	GO:0070918	0.174	1	43	125	28189	Ppp3ca|0.620125
regulation of autophagosome assembly	GO:2000785	0.174	1	43	125	28189	Ubqln2|0.688675
regulation of sodium ion transmembrane transporter activity	GO:2000649	0.174	1	43	125	28189	Atp1a2|1.4705
dsRNA fragmentation	GO:0031050	0.174	1	43	125	28189	Ppp3ca|0.620125
establishment of protein localization to vacuole	GO:0072666	0.174	1	43	125	28189	Vti1b|0.5106
NF-kappaB import into nucleus	GO:0042348	0.174	1	43	125	28189	Ccdc22|0.607125
positive regulation of calcium ion-dependent exocytosis	GO:0045956	0.174	1	43	125	28189	Stxbp1|1.9356
negative regulation of T cell differentiation	GO:0045581	0.174	1	43	125	28189	Anxa1|1.5062
proteolysis involved in cellular protein catabolic process	GO:0051603	0.174	6	846	125	28189	Gpx1|0.55135;Ccdc22|0.607125;Lonp1|0.660875;Ubqln2|0.688675;Psmd13|0.6973;Ufd1|0.75885
gland development	GO:0048732	0.174	5	666	125	28189	Gpx1|0.55135;Hmgcs2|0.650175;Nme1|0.721675;Mtx1|1.392825;Anxa1|1.5062
alcohol biosynthetic process	GO:0046165	0.176	2	171	125	28189	Por|0.600225;G6pdx|0.60885
regulation of leukocyte cell-cell adhesion	GO:1903037	0.177	3	326	125	28189	Prnp|0.5683;Vcam1|0.60605;Anxa1|1.5062
negative regulation of leukocyte activation	GO:0002695	0.177	2	172	125	28189	Prnp|0.5683;Anxa1|1.5062
cytoskeleton-dependent intracellular transport	GO:0030705	0.177	2	172	125	28189	Rab21|1.5494;Hook3|1.622575
excitatory postsynaptic potential	GO:0060079	0.177	2	172	125	28189	Ppp3ca|0.620125;Gria3|2.054775
response to retinoic acid	GO:0032526	0.177	2	172	125	28189	Gdap1|1.587675;Atp1a3|2.40965
positive regulation of calcium-mediated signaling	GO:0050850	0.178	1	44	125	28189	Ppp3ca|0.620125
regulation of CD4-positive, alpha-beta T cell differentiation	GO:0043370	0.178	1	44	125	28189	Anxa1|1.5062
regulation of polysaccharide metabolic process	GO:0032881	0.178	1	44	125	28189	Ppp1cb|0.511925
negative regulation of myeloid leukocyte differentiation	GO:0002762	0.178	1	44	125	28189	Nme1|0.721675
negative regulation of dendrite development	GO:2000171	0.178	1	44	125	28189	Ppp3ca|0.620125
actin filament organization	GO:0007015	0.179	4	496	125	28189	Ctnna1|0.48005;Nebl|0.69365;Ppm1e|1.3216;Wdr1|1.39075
internal peptidyl-lysine acetylation	GO:0018393	0.179	2	173	125	28189	Por|0.600225;Ruvbl2|0.749025
positive regulation of lipid metabolic process	GO:0045834	0.179	2	173	125	28189	Por|0.600225;Anxa1|1.5062
negative regulation of programmed cell death	GO:0043069	0.179	7	1039	125	28189	Ctnna1|0.48005;Gpx1|0.55135;Prnp|0.5683;Por|0.600225;Nme1|0.721675;Vdac2|1.3619;Stxbp1|1.9356
response to glucose	GO:0009749	0.18	3	329	125	28189	Oxct1|0.57545;Ppp3ca|0.620125;Nme1|0.721675
actin cytoskeleton organization	GO:0030036	0.18	6	855	125	28189	Ctnna1|0.48005;Nebl|0.69365;Ppm1e|1.3216;Wdr1|1.39075;Anxa1|1.5062;Coro2b|1.652275
regulation of apoptotic process	GO:0042981	0.181	11	1812	125	28189	Ctnna1|0.48005;Gpx1|0.55135;Prnp|0.5683;Por|0.600225;G6pdx|0.60885;P4hb|0.667175;Nme1|0.721675;Vdac2|1.3619;Anxa1|1.5062;S100b|1.70825;Stxbp1|1.9356
negative regulation of cell-cell adhesion	GO:0022408	0.181	2	174	125	28189	Prnp|0.5683;Anxa1|1.5062
protein heterooligomerization	GO:0051291	0.181	2	174	125	28189	Ctnna1|0.48005;Ywhab|0.68665
aorta development	GO:0035904	0.181	1	45	125	28189	Sec24b|0.61495
regulation of fatty acid biosynthetic process	GO:0042304	0.181	1	45	125	28189	Anxa1|1.5062
cellular response to antibiotic	GO:0071236	0.181	1	45	125	28189	Rab10|2.01085
response to prostaglandin	GO:0034694	0.181	1	45	125	28189	Hmgcs2|0.650175
positive regulation of fatty acid metabolic process	GO:0045923	0.181	1	45	125	28189	Anxa1|1.5062
endosome organization	GO:0007032	0.181	1	45	125	28189	Hook3|1.622575
toxin transport	GO:1901998	0.181	1	45	125	28189	Cct2|0.68445
symbiosis, encompassing mutualism through parasitism	GO:0044403	0.182	3	331	125	28189	Gpx1|0.55135;Vcam1|0.60605;P4hb|0.667175
response to decreased oxygen levels	GO:0036293	0.183	4	501	125	28189	Vcam1|0.60605;Lonp1|0.660875;P4hb|0.667175;S100b|1.70825
cardiovascular system development	GO:0072358	0.184	7	1048	125	28189	Atp5b|0.5505;Gpx1|0.55135;Oxct1|0.57545;Sec24b|0.61495;Nebl|0.69365;Ndrg4|1.414975;Anxa1|1.5062
regulation of cell morphogenesis	GO:0022604	0.185	5	680	125	28189	Ppp3ca|0.620125;Wdr1|1.39075;Anxa1|1.5062;Rab21|1.5494;S100b|1.70825
regulation of receptor internalization	GO:0002090	0.185	1	46	125	28189	Ubqln2|0.688675
L-alpha-amino acid transmembrane transport	GO:1902475	0.185	1	46	125	28189	Slc1a2|2.287925
coronary vasculature development	GO:0060976	0.185	1	46	125	28189	Sec24b|0.61495
protein kinase B signaling	GO:0043491	0.185	2	177	125	28189	Gpx1|0.55135;Lingo1|0.6464
chemical synaptic transmission, postsynaptic	GO:0099565	0.185	2	177	125	28189	Ppp3ca|0.620125;Gria3|2.054775
protein catabolic process	GO:0030163	0.186	7	1050	125	28189	Gpx1|0.55135;Ccdc22|0.607125;Lonp1|0.660875;Ubqln2|0.688675;Psmd13|0.6973;Ufd1|0.75885;Ctsd|1.327475
negative regulation of protein modification process	GO:0031400	0.186	5	682	125	28189	Prnp|0.5683;G6pdx|0.60885;Pebp1|0.6424;Ywhab|0.68665;Ppm1e|1.3216
negative regulation of hydrolase activity	GO:0051346	0.187	4	505	125	28189	Gpx1|0.55135;Por|0.600225;Pebp1|0.6424;Anxa1|1.5062
organic substance metabolic process	GO:0071704	0.187	73	15233	125	28189	Nmnat3|0.38105;Ogdhl|0.50635;Ppp1cb|0.511925;Nadk2|0.5133;Idi1|0.520325;Setd3|0.542825;Acbd3|0.544125;Atp5b|0.5505;Gpx1|0.55135;Pgm2l1|0.563225;Prnp|0.5683;Nt5c3b|0.571075;Oxct1|0.57545;Cmpk2|0.5898;Ptges2|0.591925;Cndp2|0.594625;Por|0.600225;Acsf3|0.601075;Atp5l|0.604025;Pgm2|0.604275;Vcam1|0.60605;Gars|0.60655;Ccdc22|0.607125;G6pdx|0.60885;Atp5a1|0.609725;Ppp3ca|0.620125;Pde12|0.621625;RGD:6210…
regulation of DNA replication	GO:0006275	0.187	2	178	125	28189	Lonp1|0.660875;Cct2|0.68445
extracellular matrix organization	GO:0030198	0.187	6	866	125	28189	Ctnna1|0.48005;Nebl|0.69365;Ppm1e|1.3216;Wdr1|1.39075;Hook3|1.622575;Mtm1|5.731725
negative regulation of endopeptidase activity	GO:0010951	0.188	3	336	125	28189	Gpx1|0.55135;Por|0.600225;Pebp1|0.6424
extracellular structure organization	GO:0043062	0.189	6	868	125	28189	Ctnna1|0.48005;Nebl|0.69365;Ppm1e|1.3216;Wdr1|1.39075;Hook3|1.622575;Mtm1|5.731725
phosphatidylcholine metabolic process	GO:0046470	0.189	1	47	125	28189	Dbi|0.7166
regulation of cardiac muscle cell differentiation	GO:2000725	0.189	1	47	125	28189	G6pdx|0.60885
pyrimidine nucleoside metabolic process	GO:0006213	0.189	1	47	125	28189	Nme1|0.721675
protein localization to microtubule cytoskeleton	GO:0072698	0.189	1	47	125	28189	Hook3|1.622575
regulation of telomere maintenance via telomerase	GO:0032210	0.189	1	47	125	28189	Cct2|0.68445
antigen processing and presentation	GO:0019882	0.19	3	338	125	28189	Rab3c|1.423;Rab10|2.01085;Rab3b|2.1705
alpha-amino acid metabolic process	GO:1901605	0.19	3	338	125	28189	Nmnat3|0.38105;P4hb|0.667175;Shmt2|0.697125
myeloid leukocyte migration	GO:0097529	0.19	2	180	125	28189	Wdr1|1.39075;Anxa1|1.5062
regulation of programmed cell death	GO:0043067	0.19	11	1834	125	28189	Ctnna1|0.48005;Gpx1|0.55135;Prnp|0.5683;Por|0.600225;G6pdx|0.60885;P4hb|0.667175;Nme1|0.721675;Vdac2|1.3619;Anxa1|1.5062;S100b|1.70825;Stxbp1|1.9356
positive regulation of ion transport	GO:0043270	0.192	3	340	125	28189	G6pdx|0.60885;Stxbp1|1.9356;Rab3b|2.1705
auditory receptor cell differentiation	GO:0042491	0.192	1	48	125	28189	Sec24b|0.61495
regulation of extrinsic apoptotic signaling pathway via death domain receptors	GO:1902041	0.192	1	48	125	28189	Gpx1|0.55135
positive regulation of alpha-beta T cell differentiation	GO:0046638	0.192	1	48	125	28189	Anxa1|1.5062
cellular response to virus	GO:0098586	0.192	1	48	125	28189	Ufd1|0.75885
negative regulation of lymphocyte differentiation	GO:0045620	0.192	1	48	125	28189	Anxa1|1.5062
positive regulation of organic acid transport	GO:0032892	0.192	1	48	125	28189	Stxbp1|1.9356
regulation of cellular amine metabolic process	GO:0033238	0.192	1	48	125	28189	Pebp1|0.6424
regulation of leukocyte degranulation	GO:0043300	0.192	1	48	125	28189	Stxbp1|1.9356
cellular amide metabolic process	GO:0043603	0.192	10	1641	125	28189	Gpx1|0.55135;Prnp|0.5683;Gars|0.60655;G6pdx|0.60885;Ppp3ca|0.620125;Ddx3x|0.691725;Shmt2|0.697125;Rpl18|0.705775;Nars|1.434375;Gdap1|1.587675
regulation of homotypic cell-cell adhesion	GO:0034110	0.193	3	341	125	28189	Prnp|0.5683;Vcam1|0.60605;Anxa1|1.5062
adult behavior	GO:0030534	0.193	2	182	125	28189	Atp1a2|1.4705;Atp1a3|2.40965
cell maturation	GO:0048469	0.193	2	182	125	28189	G6pdx|0.60885;Pebp1|0.6424
leukocyte migration	GO:0050900	0.194	3	342	125	28189	Vcam1|0.60605;Wdr1|1.39075;Anxa1|1.5062
positive regulation of neuron differentiation	GO:0045666	0.195	4	514	125	28189	Nme1|0.721675;Ndrg4|1.414975;Rab21|1.5494;Lrrc7|1.5681
regulation of protein import	GO:1904589	0.195	2	183	125	28189	Ccdc22|0.607125;Ppp3ca|0.620125
response to hexose	GO:0009746	0.195	3	343	125	28189	Oxct1|0.57545;Ppp3ca|0.620125;Nme1|0.721675
positive regulation of transcription factor import into nucleus	GO:0042993	0.196	1	49	125	28189	Ppp3ca|0.620125
peptidyl-cysteine modification	GO:0018198	0.196	1	49	125	28189	Rab3b|2.1705
positive regulation of telomere maintenance	GO:0032206	0.196	1	49	125	28189	Cct2|0.68445
cellular response to gonadotropin stimulus	GO:0071371	0.196	1	49	125	28189	Por|0.600225
negative regulation of endocytosis	GO:0045806	0.196	1	49	125	28189	Ubqln2|0.688675
T-helper 1 type immune response	GO:0042088	0.196	1	49	125	28189	Anxa1|1.5062
mitochondrial fission	GO:0000266	0.196	1	49	125	28189	Gdap1|1.587675
hydrogen peroxide metabolic process	GO:0042743	0.196	1	49	125	28189	Gpx1|0.55135
regulation of chondrocyte differentiation	GO:0032330	0.196	1	49	125	28189	Por|0.600225
acylglycerol catabolic process	GO:0046464	0.196	1	49	125	28189	Ppp1cb|0.511925
cell migration involved in sprouting angiogenesis	GO:0002042	0.196	1	49	125	28189	Anxa1|1.5062
amyloid precursor protein metabolic process	GO:0042982	0.196	1	49	125	28189	Prnp|0.5683
regulation of cellular component movement	GO:0051270	0.197	7	1068	125	28189	Ctnna1|0.48005;Atp5b|0.5505;Vcl|0.78425;Ndrg4|1.414975;Atp1a2|1.4705;Anxa1|1.5062;Atp1a1|1.720825
internal protein amino acid acetylation	GO:0006475	0.197	2	184	125	28189	Por|0.600225;Ruvbl2|0.749025
peptidyl-lysine acetylation	GO:0018394	0.197	2	184	125	28189	Por|0.600225;Ruvbl2|0.749025
synapse assembly	GO:0007416	0.198	2	185	125	28189	Dbnl|0.650675;Gpm6a|0.69725
cellular metal ion homeostasis	GO:0006875	0.199	5	699	125	28189	Ccdc22|0.607125;Atp1a2|1.4705;Atp1a1|1.720825;RGD:2174|1.76415;Atp1a3|2.40965
regulation of telomere maintenance via telomere lengthening	GO:1904356	0.199	1	50	125	28189	Cct2|0.68445
mitochondrial transmembrane transport	GO:1990542	0.199	1	50	125	28189	Timm13|0.6038
protein localization to endoplasmic reticulum	GO:0070972	0.199	1	50	125	28189	Rab10|2.01085
RNA secondary structure unwinding	GO:0010501	0.199	1	50	125	28189	Ddx3x|0.691725
regulation of epidermal cell differentiation	GO:0045604	0.199	1	50	125	28189	Nme1|0.721675
negative regulation of lipid biosynthetic process	GO:0051055	0.199	1	50	125	28189	Atp1a1|1.720825
protein localization to vacuole	GO:0072665	0.199	1	50	125	28189	Vti1b|0.5106
metabolic process	GO:0008152	0.2	83	17575	125	28189	Nmnat3|0.38105;Ogdhl|0.50635;Ppp1cb|0.511925;Nadk2|0.5133;Idi1|0.520325;Hsdl1|0.536325;Setd3|0.542825;Acbd3|0.544125;Atp5b|0.5505;Gpx1|0.55135;Pgm2l1|0.563225;Prnp|0.5683;Nt5c3b|0.571075;Oxct1|0.57545;Cmpk2|0.5898;Ptges2|0.591925;Cndp2|0.594625;Por|0.600225;Acsf3|0.601075;Atp5l|0.604025;Pgm2|0.604275;Vcam1|0.60605;Gars|0.60655;Ccdc22|0.607125;G6pdx|0.60885;Atp5a1|0.609725;Dbt|0.6188;Ppp3ca|0.6201…
fertilization	GO:0009566	0.2	2	186	125	28189	Cct2|0.68445;Vdac2|1.3619
negative regulation of defense response	GO:0031348	0.2	2	186	125	28189	Gpx1|0.55135;Ufd1|0.75885
protein complex disassembly	GO:0043241	0.2	2	186	125	28189	Smarcd1|0.69005;Wdr1|1.39075
G1/S transition of mitotic cell cycle	GO:0000082	0.2	2	186	125	28189	Ppp3ca|0.620125;Anxa1|1.5062
neutral lipid catabolic process	GO:0046461	0.203	1	51	125	28189	Ppp1cb|0.511925
protein localization to cytoskeleton	GO:0044380	0.203	1	51	125	28189	Hook3|1.622575
response to growth hormone	GO:0060416	0.203	1	51	125	28189	Hmgcs2|0.650175
negative regulation of calcium ion transmembrane transport	GO:1903170	0.203	1	51	125	28189	Atp1a2|1.4705
regulation of antigen receptor-mediated signaling pathway	GO:0050854	0.203	1	51	125	28189	Prnp|0.5683
eating behavior	GO:0042755	0.203	1	51	125	28189	Pebp1|0.6424
sleep	GO:0030431	0.203	1	51	125	28189	Dlat|2.09025
intra-Golgi vesicle-mediated transport	GO:0006891	0.203	1	51	125	28189	Vti1b|0.5106
cellular protein catabolic process	GO:0044257	0.204	6	890	125	28189	Gpx1|0.55135;Ccdc22|0.607125;Lonp1|0.660875;Ubqln2|0.688675;Psmd13|0.6973;Ufd1|0.75885
regulation of hormone secretion	GO:0046883	0.204	3	351	125	28189	Oxct1|0.57545;Ppp3ca|0.620125;Anxa1|1.5062
neural precursor cell proliferation	GO:0061351	0.205	2	189	125	28189	Ctnna1|0.48005;Hook3|1.622575
negative regulation of cellular amide metabolic process	GO:0034249	0.206	2	190	125	28189	Prnp|0.5683;Ppp3ca|0.620125
protein tetramerization	GO:0051262	0.206	2	190	125	28189	St13|0.666975;Shmt2|0.697125
regulation of sodium ion transmembrane transport	GO:1902305	0.207	1	52	125	28189	Atp1a2|1.4705
regulation of release of cytochrome c from mitochondria	GO:0090199	0.207	1	52	125	28189	Gpx1|0.55135
negative regulation of cytokine secretion	GO:0050710	0.207	1	52	125	28189	Anxa1|1.5062
regulation of amino acid transport	GO:0051955	0.207	1	52	125	28189	Stxbp1|1.9356
regulation of voltage-gated calcium channel activity	GO:1901385	0.207	1	52	125	28189	Cacnb1|0.812975
regulation of myelination	GO:0031641	0.207	1	52	125	28189	S100b|1.70825
endocrine pancreas development	GO:0031018	0.207	1	52	125	28189	Anxa1|1.5062
synaptic transmission, GABAergic	GO:0051932	0.207	1	52	125	28189	Stxbp1|1.9356
regulation of filopodium assembly	GO:0051489	0.207	1	52	125	28189	Gpm6a|0.69725
regulation of mast cell activation	GO:0033003	0.207	1	52	125	28189	Stxbp1|1.9356
mitochondrion localization	GO:0051646	0.207	1	52	125	28189	Mtm1|5.731725
cellular response to hypoxia	GO:0071456	0.208	2	191	125	28189	P4hb|0.667175;S100b|1.70825
sensory perception of mechanical stimulus	GO:0050954	0.208	2	191	125	28189	Gpx1|0.55135;Rab3a|2.075675
cellular metabolic process	GO:0044237	0.208	69	14426	125	28189	Nmnat3|0.38105;Ogdhl|0.50635;Ppp1cb|0.511925;Nadk2|0.5133;Idi1|0.520325;Setd3|0.542825;Atp5b|0.5505;Gpx1|0.55135;Pgm2l1|0.563225;Prnp|0.5683;Nt5c3b|0.571075;Oxct1|0.57545;Cmpk2|0.5898;Ptges2|0.591925;Por|0.600225;Acsf3|0.601075;Atp5l|0.604025;Pgm2|0.604275;Gars|0.60655;Ccdc22|0.607125;G6pdx|0.60885;Atp5a1|0.609725;Ppp3ca|0.620125;Pde12|0.621625;RGD:621084|0.629775;Pebp1|0.6424;Hmgcs2|0.650175;Enp…
negative regulation of biological process	GO:0048519	0.208	30	5833	125	28189	Ctnna1|0.48005;Zwint|0.545225;Atp5b|0.5505;Gpx1|0.55135;Prnp|0.5683;Por|0.600225;Ccdc22|0.607125;G6pdx|0.60885;Ctnnd1|0.611325;Ppp3ca|0.620125;Pebp1|0.6424;Lingo1|0.6464;St13|0.666975;Ywhab|0.68665;Ubqln2|0.688675;Nme1|0.721675;Cand1|0.734975;Ruvbl2|0.749025;Ufd1|0.75885;Ppm1e|1.3216;Ppp1r14a|1.343275;Vdac2|1.3619;Ndrg4|1.414975;Atp1a2|1.4705;Anxa1|1.5062;Hook3|1.622575;S100b|1.70825;Atp1a1|1.720…
interspecies interaction between organisms	GO:0044419	0.209	3	355	125	28189	Gpx1|0.55135;Vcam1|0.60605;P4hb|0.667175
regulation of CD4-positive, alpha-beta T cell activation	GO:2000514	0.21	1	53	125	28189	Anxa1|1.5062
regulation of DNA-dependent DNA replication	GO:0090329	0.21	1	53	125	28189	Lonp1|0.660875
regulation of cardiocyte differentiation	GO:1905207	0.21	1	53	125	28189	G6pdx|0.60885
regulation of carbohydrate catabolic process	GO:0043470	0.21	1	53	125	28189	Ppp1cb|0.511925
monocyte chemotaxis	GO:0002548	0.21	1	53	125	28189	Anxa1|1.5062
inner ear receptor cell development	GO:0060119	0.21	1	53	125	28189	Sec24b|0.61495
positive regulation of heart contraction	GO:0045823	0.21	1	53	125	28189	Atp1a1|1.720825
negative regulation of oxidative stress-induced cell death	GO:1903202	0.21	1	53	125	28189	Gpx1|0.55135
one-carbon metabolic process	GO:0006730	0.21	1	53	125	28189	Shmt2|0.697125
neuromuscular junction development	GO:0007528	0.21	1	53	125	28189	Cacnb1|0.812975
negative regulation of peptidase activity	GO:0010466	0.21	3	356	125	28189	Gpx1|0.55135;Por|0.600225;Pebp1|0.6424
positive regulation of T cell activation	GO:0050870	0.211	2	193	125	28189	Vcam1|0.60605;Anxa1|1.5062
regulation of protein import into nucleus	GO:0042306	0.213	2	194	125	28189	Ccdc22|0.607125;Ppp3ca|0.620125
phosphatidylinositol metabolic process	GO:0046488	0.213	2	194	125	28189	Synj1|1.876975;Mtm1|5.731725
dendrite morphogenesis	GO:0048813	0.213	2	194	125	28189	Ppp3ca|0.620125;Rab21|1.5494
regulation of protein transport	GO:0051223	0.213	6	904	125	28189	Prnp|0.5683;Oxct1|0.57545;Ccdc22|0.607125;Ppp3ca|0.620125;Ywhab|0.68665;Anxa1|1.5062
regulation of response to stimulus	GO:0048583	0.213	23	4361	125	28189	Ctnna1|0.48005;Gpx1|0.55135;Prnp|0.5683;Oxct1|0.57545;Por|0.600225;Ccdc22|0.607125;G6pdx|0.60885;Ctnnd1|0.611325;Ppp3ca|0.620125;Pebp1|0.6424;P4hb|0.667175;Ywhab|0.68665;Ubqln2|0.688675;Nme1|0.721675;Shoc2|0.725975;Ruvbl2|0.749025;Ufd1|0.75885;Vdac2|1.3619;Ndrg4|1.414975;Anxa1|1.5062;S100b|1.70825;RGD:2174|1.76415;Stxbp1|1.9356
hair cell differentiation	GO:0035315	0.214	1	54	125	28189	Sec24b|0.61495
positive regulation of oxidoreductase activity	GO:0051353	0.214	1	54	125	28189	Por|0.600225
negative regulation of gliogenesis	GO:0014014	0.214	1	54	125	28189	Lingo1|0.6464
intermediate filament cytoskeleton organization	GO:0045104	0.214	1	54	125	28189	Mtm1|5.731725
response to fungus	GO:0009620	0.214	1	54	125	28189	Cotl1|0.7095
regulation of glutamate receptor signaling pathway	GO:1900449	0.214	1	54	125	28189	Prnp|0.5683
protein transmembrane import into intracellular organelle	GO:0044743	0.214	1	54	125	28189	Timm13|0.6038
negative regulation of cellular response to oxidative stress	GO:1900408	0.214	1	54	125	28189	Gpx1|0.55135
regulation of nucleocytoplasmic transport	GO:0046822	0.214	2	195	125	28189	Ccdc22|0.607125;Ppp3ca|0.620125
glucose homeostasis	GO:0042593	0.216	3	361	125	28189	Oxct1|0.57545;Ppp3ca|0.620125;Nme1|0.721675
cellular carbohydrate metabolic process	GO:0044262	0.216	3	361	125	28189	Ppp1cb|0.511925;Pgm2l1|0.563225;Pgm2|0.604275
regulation of immune effector process	GO:0002697	0.216	3	361	125	28189	Ufd1|0.75885;Anxa1|1.5062;Stxbp1|1.9356
neuron projection extension	GO:1990138	0.216	2	196	125	28189	Vcl|0.78425;Rab21|1.5494
positive regulation of nervous system development	GO:0051962	0.217	5	721	125	28189	Nme1|0.721675;Ndrg4|1.414975;Rab21|1.5494;Lrrc7|1.5681;S100b|1.70825
heterophilic cell-cell adhesion via plasma membrane cell adhesion molecules	GO:0007157	0.217	1	55	125	28189	Vcam1|0.60605
response to thyroid hormone	GO:0097066	0.217	1	55	125	28189	Atp1a3|2.40965
response to X-ray	GO:0010165	0.217	1	55	125	28189	Anxa1|1.5062
cellular response to vitamin	GO:0071295	0.217	1	55	125	28189	Gdap1|1.587675
cortical cytoskeleton organization	GO:0030865	0.217	1	55	125	28189	Wdr1|1.39075
response to corticosterone	GO:0051412	0.217	1	55	125	28189	Pebp1|0.6424
cellular response to toxic substance	GO:0097237	0.217	1	55	125	28189	Rab10|2.01085
icosanoid secretion	GO:0032309	0.217	1	55	125	28189	Anxa1|1.5062
regulation of monooxygenase activity	GO:0032768	0.217	1	55	125	28189	Por|0.600225
axonal transport	GO:0098930	0.217	1	55	125	28189	Rab21|1.5494
regeneration	GO:0031099	0.217	3	362	125	28189	Ctnna1|0.48005;Gpx1|0.55135;Anxa1|1.5062
morphogenesis of an epithelium	GO:0002009	0.219	4	540	125	28189	Lin7c|0.5028;Sec24b|0.61495;Vcl|0.78425;Wdr1|1.39075
locomotion	GO:0040011	0.219	11	1894	125	28189	Ctnna1|0.48005;Atp5b|0.5505;Gpx1|0.55135;Vcam1|0.60605;Gpm6a|0.69725;Vcl|0.78425;Kif5c|1.2841;Wdr1|1.39075;Ndrg4|1.414975;Atp1a2|1.4705;Anxa1|1.5062
negative regulation of cell activation	GO:0050866	0.219	2	198	125	28189	Prnp|0.5683;Anxa1|1.5062
carbohydrate homeostasis	GO:0033500	0.219	3	364	125	28189	Oxct1|0.57545;Ppp3ca|0.620125;Nme1|0.721675
positive regulation of establishment of protein localization	GO:1904951	0.22	4	541	125	28189	Prnp|0.5683;Oxct1|0.57545;Ppp3ca|0.620125;Cct2|0.68445
microtubule anchoring	GO:0034453	0.221	1	56	125	28189	Hook3|1.622575
sarcomere organization	GO:0045214	0.221	1	56	125	28189	Wdr1|1.39075
behavioral fear response	GO:0001662	0.221	1	56	125	28189	Dbi|0.7166
regulation of cAMP-mediated signaling	GO:0043949	0.221	1	56	125	28189	Pebp1|0.6424
T-helper cell differentiation	GO:0042093	0.221	1	56	125	28189	Anxa1|1.5062
negative regulation of response to oxidative stress	GO:1902883	0.221	1	56	125	28189	Gpx1|0.55135
Golgi to plasma membrane transport	GO:0006893	0.221	1	56	125	28189	Ccdc22|0.607125
cytoplasmic microtubule organization	GO:0031122	0.221	1	56	125	28189	Hook3|1.622575
ovulation cycle	GO:0042698	0.221	2	199	125	28189	Ctnna1|0.48005;Anxa1|1.5062
cell cycle G1/S phase transition	GO:0044843	0.221	2	199	125	28189	Ppp3ca|0.620125;Anxa1|1.5062
single-organism carbohydrate metabolic process	GO:0044723	0.221	6	915	125	28189	Ppp1cb|0.511925;Pgm2l1|0.563225;Pgm2|0.604275;G6pdx|0.60885;Pkm|1.417825;Dlat|2.09025
protein alkylation	GO:0008213	0.222	2	200	125	28189	Setd3|0.542825;Rab3b|2.1705
protein methylation	GO:0006479	0.222	2	200	125	28189	Setd3|0.542825;Rab3b|2.1705
positive regulation of homotypic cell-cell adhesion	GO:0034112	0.222	2	200	125	28189	Vcam1|0.60605;Anxa1|1.5062
regulation of binding	GO:0051098	0.223	3	367	125	28189	Ppp3ca|0.620125;Nme1|0.721675;Ruvbl2|0.749025
mast cell mediated immunity	GO:0002448	0.224	1	57	125	28189	Stxbp1|1.9356
protein localization to cell surface	GO:0034394	0.224	1	57	125	28189	Vcl|0.78425
behavioral defense response	GO:0002209	0.224	1	57	125	28189	Dbi|0.7166
positive regulation of ATPase activity	GO:0032781	0.224	1	57	125	28189	Rab3a|2.075675
temperature homeostasis	GO:0001659	0.224	1	57	125	28189	Gpx1|0.55135
CD4-positive, alpha-beta T cell differentiation involved in immune response	GO:0002294	0.224	1	57	125	28189	Anxa1|1.5062
positive regulation of protein tyrosine kinase activity	GO:0061098	0.224	1	57	125	28189	Prnp|0.5683
mast cell degranulation	GO:0043303	0.224	1	57	125	28189	Stxbp1|1.9356
negative regulation of mitochondrion organization	GO:0010823	0.224	1	57	125	28189	Gpx1|0.55135
response to oxygen levels	GO:0070482	0.225	4	547	125	28189	Vcam1|0.60605;Lonp1|0.660875;P4hb|0.667175;S100b|1.70825
amino acid transport	GO:0006865	0.226	2	202	125	28189	Stxbp1|1.9356;Slc1a2|2.287925
positive regulation of leukocyte cell-cell adhesion	GO:1903039	0.227	2	203	125	28189	Vcam1|0.60605;Anxa1|1.5062
regulation of gene silencing	GO:0060968	0.227	1	58	125	28189	Ppp3ca|0.620125
dopamine transport	GO:0015872	0.227	1	58	125	28189	Rab3b|2.1705
platelet-derived growth factor receptor signaling pathway	GO:0048008	0.227	1	58	125	28189	Ndrg4|1.414975
regulation of alcohol biosynthetic process	GO:1902930	0.227	1	58	125	28189	Por|0.600225
telomere maintenance via telomerase	GO:0007004	0.227	1	58	125	28189	Cct2|0.68445
positive regulation of extrinsic apoptotic signaling pathway	GO:2001238	0.227	1	58	125	28189	Ctnna1|0.48005
positive regulation of DNA binding	GO:0043388	0.227	1	58	125	28189	Nme1|0.721675
synaptic vesicle endocytosis	GO:0048488	0.227	1	58	125	28189	Synj1|1.876975
alpha-beta T cell differentiation involved in immune response	GO:0002293	0.227	1	58	125	28189	Anxa1|1.5062
regulation of lipid metabolic process	GO:0019216	0.228	3	371	125	28189	Por|0.600225;Anxa1|1.5062;Atp1a1|1.720825
stem cell differentiation	GO:0048863	0.228	3	371	125	28189	Gpm6a|0.69725;Msi2|1.265625;Hook3|1.622575
modification-dependent protein catabolic process	GO:0019941	0.228	5	735	125	28189	Ccdc22|0.607125;Lonp1|0.660875;Ubqln2|0.688675;Psmd13|0.6973;Ufd1|0.75885
regulation of signal transduction	GO:0009966	0.229	17	3146	125	28189	Ctnna1|0.48005;Gpx1|0.55135;Prnp|0.5683;Por|0.600225;Ccdc22|0.607125;Ctnnd1|0.611325;Ppp3ca|0.620125;Pebp1|0.6424;P4hb|0.667175;Ywhab|0.68665;Ubqln2|0.688675;Shoc2|0.725975;Ruvbl2|0.749025;Ufd1|0.75885;Vdac2|1.3619;Ndrg4|1.414975;S100b|1.70825
cellular response to decreased oxygen levels	GO:0036294	0.229	2	204	125	28189	P4hb|0.667175;S100b|1.70825
regulation of organ morphogenesis	GO:2000027	0.229	2	204	125	28189	Por|0.600225;Sec24b|0.61495
mast cell activation involved in immune response	GO:0002279	0.231	1	59	125	28189	Stxbp1|1.9356
histone H3-K4 methylation	GO:0051568	0.231	1	59	125	28189	Setd3|0.542825
regulation of histone acetylation	GO:0035065	0.231	1	59	125	28189	Ruvbl2|0.749025
viral entry into host cell	GO:0046718	0.231	1	59	125	28189	P4hb|0.667175
alpha-beta T cell activation involved in immune response	GO:0002287	0.231	1	59	125	28189	Anxa1|1.5062
regulation of myeloid leukocyte mediated immunity	GO:0002886	0.231	1	59	125	28189	Stxbp1|1.9356
negative regulation of I-kappaB kinase/NF-kappaB signaling	GO:0043124	0.231	1	59	125	28189	Ccdc22|0.607125
positive regulation of chromatin modification	GO:1903310	0.231	1	59	125	28189	Ruvbl2|0.749025
positive regulation of stress fiber assembly	GO:0051496	0.231	1	59	125	28189	Ppm1e|1.3216
peptide cross-linking	GO:0018149	0.231	1	59	125	28189	Anxa1|1.5062
response to chemical	GO:0042221	0.232	34	6776	125	28189	Ctnna1|0.48005;Gpx1|0.55135;Prnp|0.5683;Oxct1|0.57545;Cmpk2|0.5898;Por|0.600225;Vcam1|0.60605;G6pdx|0.60885;Ppp3ca|0.620125;Pebp1|0.6424;Hmgcs2|0.650175;Lonp1|0.660875;P4hb|0.667175;Ubqln2|0.688675;Smarcd1|0.69005;Shmt2|0.697125;Nme1|0.721675;Ruvbl2|0.749025;Ufd1|0.75885;Kif5c|1.2841;Ppm1e|1.3216;Ppp1r14a|1.343275;Cpne7|1.4327;Atp1a2|1.4705;Anxa1|1.5062;Lrrc7|1.5681;Gdap1|1.587675;S100b|1.70825;A…
neuron-neuron synaptic transmission	GO:0007270	0.232	2	206	125	28189	Stxbp1|1.9356;Rab3b|2.1705
macromolecular complex disassembly	GO:0032984	0.232	2	206	125	28189	Smarcd1|0.69005;Wdr1|1.39075
organonitrogen compound catabolic process	GO:1901565	0.233	8	1322	125	28189	Gpx1|0.55135;Ccdc22|0.607125;Lonp1|0.660875;Ubqln2|0.688675;Psmd13|0.6973;Chid1|0.704175;Ufd1|0.75885;Ctsd|1.327475
cellular catabolic process	GO:0044248	0.234	13	2331	125	28189	Ppp1cb|0.511925;Gpx1|0.55135;Oxct1|0.57545;Por|0.600225;Acsf3|0.601075;Ccdc22|0.607125;Lonp1|0.660875;Hadhb|0.6715;Ubqln2|0.688675;Psmd13|0.6973;Nme1|0.721675;Ufd1|0.75885;Ctsd|1.327475
positive regulation of mitotic nuclear division	GO:0045840	0.234	1	60	125	28189	Pebp1|0.6424
positive regulation of dendrite morphogenesis	GO:0050775	0.234	1	60	125	28189	Rab21|1.5494
entry into host	GO:0044409	0.234	1	60	125	28189	P4hb|0.667175
entry into host cell	GO:0030260	0.234	1	60	125	28189	P4hb|0.667175
entry into cell of other organism involved in symbiotic interaction	GO:0051806	0.234	1	60	125	28189	P4hb|0.667175
entry into other organism involved in symbiotic interaction	GO:0051828	0.234	1	60	125	28189	P4hb|0.667175
response to copper ion	GO:0046688	0.234	1	60	125	28189	Prnp|0.5683
fear response	GO:0042596	0.234	1	60	125	28189	Dbi|0.7166
positive regulation of protein localization to plasma membrane	GO:1903078	0.234	1	60	125	28189	Prnp|0.5683
positive regulation of Ras protein signal transduction	GO:0046579	0.234	1	60	125	28189	Shoc2|0.725975
regulation of skeletal muscle tissue development	GO:0048641	0.234	1	60	125	28189	S100b|1.70825
artery morphogenesis	GO:0048844	0.234	1	60	125	28189	Sec24b|0.61495
modification-dependent macromolecule catabolic process	GO:0043632	0.235	5	744	125	28189	Ccdc22|0.607125;Lonp1|0.660875;Ubqln2|0.688675;Psmd13|0.6973;Ufd1|0.75885
multi-organism cellular process	GO:0044764	0.236	2	208	125	28189	Vcam1|0.60605;Ufd1|0.75885
protein import	GO:0017038	0.236	3	378	125	28189	Timm13|0.6038;Ccdc22|0.607125;Ppp3ca|0.620125
small molecule catabolic process	GO:0044282	0.237	3	379	125	28189	Oxct1|0.57545;Acsf3|0.601075;Hadhb|0.6715
central nervous system neuron differentiation	GO:0021953	0.237	2	209	125	28189	Lingo1|0.6464;Slc4a10|1.68675
icosanoid transport	GO:0071715	0.238	1	61	125	28189	Anxa1|1.5062
positive regulation of wound healing	GO:0090303	0.238	1	61	125	28189	Anxa1|1.5062
positive regulation of muscle contraction	GO:0045933	0.238	1	61	125	28189	Atp1a1|1.720825
negative regulation of smooth muscle cell proliferation	GO:0048662	0.238	1	61	125	28189	Ndrg4|1.414975
cellular extravasation	GO:0045123	0.238	1	61	125	28189	Vcam1|0.60605
intermediate filament-based process	GO:0045103	0.238	1	61	125	28189	Mtm1|5.731725
fatty acid derivative transport	GO:1901571	0.238	1	61	125	28189	Anxa1|1.5062
endoplasmic reticulum to cytosol transport	GO:1903513	0.238	1	61	125	28189	Ufd1|0.75885
regulation of cell adhesion	GO:0030155	0.238	5	748	125	28189	Ppp1cb|0.511925;Atp5b|0.5505;Prnp|0.5683;Vcam1|0.60605;Anxa1|1.5062
organelle fission	GO:0048285	0.24	4	563	125	28189	Zwint|0.545225;Pebp1|0.6424;Psmd13|0.6973;Gdap1|1.587675
regulation of canonical Wnt signaling pathway	GO:0060828	0.24	2	211	125	28189	Ctnnd1|0.611325;Ruvbl2|0.749025
endothelial cell development	GO:0001885	0.241	1	62	125	28189	Gpx1|0.55135
response to food	GO:0032094	0.241	1	62	125	28189	G6pdx|0.60885
response to iron ion	GO:0010039	0.241	1	62	125	28189	G6pdx|0.60885
aspartate family amino acid metabolic process	GO:0009066	0.241	1	62	125	28189	Nmnat3|0.38105
myeloid cell development	GO:0061515	0.241	1	62	125	28189	G6pdx|0.60885
tissue remodeling	GO:0048771	0.242	2	212	125	28189	Ppp3ca|0.620125;Anxa1|1.5062
organ growth	GO:0035265	0.242	2	212	125	28189	Por|0.600225;G6pdx|0.60885
positive regulation of protein catabolic process	GO:0045732	0.244	2	213	125	28189	Ccdc22|0.607125;Ubqln2|0.688675
negative regulation of protein import	GO:1904590	0.244	1	63	125	28189	Ccdc22|0.607125
response to amphetamine	GO:0001975	0.244	1	63	125	28189	Ppp3ca|0.620125
meiosis I	GO:0007127	0.244	1	63	125	28189	Psmd13|0.6973
cell recognition	GO:0008037	0.245	2	214	125	28189	Cct2|0.68445;Vdac2|1.3619
positive regulation of leukocyte activation	GO:0002696	0.246	3	387	125	28189	Vcam1|0.60605;Anxa1|1.5062;Stxbp1|1.9356
positive regulation of immune effector process	GO:0002699	0.247	2	215	125	28189	Anxa1|1.5062;Stxbp1|1.9356
protein trimerization	GO:0070206	0.248	1	64	125	28189	Slc1a2|2.287925
negative regulation of T cell proliferation	GO:0042130	0.248	1	64	125	28189	Prnp|0.5683
regulation of interleukin-8 production	GO:0032677	0.248	1	64	125	28189	Anxa1|1.5062
regulation of sprouting angiogenesis	GO:1903670	0.248	1	64	125	28189	Anxa1|1.5062
calcium ion-regulated exocytosis of neurotransmitter	GO:0048791	0.248	1	64	125	28189	RGD:2174|1.76415
T cell differentiation involved in immune response	GO:0002292	0.248	1	64	125	28189	Anxa1|1.5062
serine family amino acid metabolic process	GO:0009069	0.248	1	64	125	28189	Shmt2|0.697125
cellular response to metal ion	GO:0071248	0.249	2	216	125	28189	Prnp|0.5683;Cpne7|1.4327
cellular response to abiotic stimulus	GO:0071214	0.249	3	389	125	28189	Ruvbl2|0.749025;Atp1a2|1.4705;Atp1a1|1.720825
regulation of alpha-beta T cell differentiation	GO:0046637	0.251	1	65	125	28189	Anxa1|1.5062
guanosine-containing compound metabolic process	GO:1901068	0.251	1	65	125	28189	Nme1|0.721675
regulation of phospholipase activity	GO:0010517	0.251	1	65	125	28189	Anxa1|1.5062
retinoid metabolic process	GO:0001523	0.251	1	65	125	28189	Rdh14|2.055575
negative regulation of insulin secretion	GO:0046676	0.251	1	65	125	28189	Ppp3ca|0.620125
positive regulation of protein localization to cell periphery	GO:1904377	0.251	1	65	125	28189	Prnp|0.5683
regulation of dendrite development	GO:0050773	0.252	2	218	125	28189	Ppp3ca|0.620125;Rab21|1.5494
positive regulation of fibril organization	GO:1902905	0.252	2	218	125	28189	Ppm1e|1.3216;Wdr1|1.39075
response to estrogen	GO:0043627	0.253	3	393	125	28189	Ctnna1|0.48005;Ruvbl2|0.749025;Anxa1|1.5062
protein-DNA complex assembly	GO:0065004	0.254	2	219	125	28189	Nap1l4|0.430025;Cand1|0.734975
endochondral bone morphogenesis	GO:0060350	0.254	1	66	125	28189	Por|0.600225
primary alcohol metabolic process	GO:0034308	0.254	1	66	125	28189	Rdh14|2.055575
negative regulation of reactive oxygen species metabolic process	GO:2000378	0.254	1	66	125	28189	G6pdx|0.60885
columnar/cuboidal epithelial cell development	GO:0002066	0.254	1	66	125	28189	Sec24b|0.61495
cellular carbohydrate catabolic process	GO:0044275	0.254	1	66	125	28189	Ppp1cb|0.511925
positive regulation of viral life cycle	GO:1903902	0.254	1	66	125	28189	P4hb|0.667175
telomere maintenance via telomere lengthening	GO:0010833	0.254	1	66	125	28189	Cct2|0.68445
negative regulation of nucleocytoplasmic transport	GO:0046823	0.254	1	66	125	28189	Ccdc22|0.607125
release of cytochrome c from mitochondria	GO:0001836	0.254	1	66	125	28189	Gpx1|0.55135
morphogenesis of an epithelial sheet	GO:0002011	0.254	1	66	125	28189	Lin7c|0.5028
chromatin remodeling	GO:0006338	0.255	2	220	125	28189	Smarcd1|0.69005;Ruvbl2|0.749025
negative regulation of cellular process	GO:0048523	0.256	27	5342	125	28189	Ctnna1|0.48005;Zwint|0.545225;Atp5b|0.5505;Gpx1|0.55135;Prnp|0.5683;Por|0.600225;Ccdc22|0.607125;G6pdx|0.60885;Ctnnd1|0.611325;Ppp3ca|0.620125;Pebp1|0.6424;Lingo1|0.6464;St13|0.666975;Ywhab|0.68665;Ubqln2|0.688675;Nme1|0.721675;Ruvbl2|0.749025;Ufd1|0.75885;Ppm1e|1.3216;Vdac2|1.3619;Ndrg4|1.414975;Atp1a2|1.4705;Anxa1|1.5062;Hook3|1.622575;S100b|1.70825;Atp1a1|1.720825;Stxbp1|1.9356
lipid catabolic process	GO:0016042	0.256	3	395	125	28189	Ppp1cb|0.511925;Enpp6|0.655875;Hadhb|0.6715
regulation of cellular catabolic process	GO:0031329	0.257	5	770	125	28189	Ppp1cb|0.511925;Gpx1|0.55135;Ccdc22|0.607125;Ubqln2|0.688675;Nme1|0.721675
regulation of macroautophagy	GO:0016241	0.257	2	221	125	28189	Ubqln2|0.688675;Nme1|0.721675
negative regulation of cell projection organization	GO:0031345	0.257	2	221	125	28189	Prnp|0.5683;Ppp3ca|0.620125
myeloid cell differentiation	GO:0030099	0.257	3	396	125	28189	G6pdx|0.60885;Nme1|0.721675;Wdr1|1.39075
negative regulation of cell death	GO:0060548	0.257	7	1162	125	28189	Ctnna1|0.48005;Gpx1|0.55135;Prnp|0.5683;Por|0.600225;Nme1|0.721675;Vdac2|1.3619;Stxbp1|1.9356
lytic vacuole organization	GO:0080171	0.258	1	67	125	28189	Hook3|1.622575
regulation of cartilage development	GO:0061035	0.258	1	67	125	28189	Por|0.600225
lysosome organization	GO:0007040	0.258	1	67	125	28189	Hook3|1.622575
forebrain neuron differentiation	GO:0021879	0.258	1	67	125	28189	Slc4a10|1.68675
glycerolipid catabolic process	GO:0046503	0.258	1	67	125	28189	Ppp1cb|0.511925
positive regulation of mitotic cell cycle phase transition	GO:1901992	0.258	1	67	125	28189	Anxa1|1.5062
positive regulation of alpha-beta T cell activation	GO:0046635	0.258	1	67	125	28189	Anxa1|1.5062
protein acetylation	GO:0006473	0.258	2	222	125	28189	Por|0.600225;Ruvbl2|0.749025
regulation of leukocyte activation	GO:0002694	0.259	4	582	125	28189	Prnp|0.5683;Vcam1|0.60605;Anxa1|1.5062;Stxbp1|1.9356
peptidyl-lysine modification	GO:0018205	0.259	3	398	125	28189	Setd3|0.542825;Por|0.600225;Ruvbl2|0.749025
growth	GO:0040007	0.259	7	1165	125	28189	Gpx1|0.55135;Por|0.600225;G6pdx|0.60885;Vcl|0.78425;Anxa1|1.5062;Rab21|1.5494;Slc4a10|1.68675
response to vitamin	GO:0033273	0.26	2	223	125	28189	Gdap1|1.587675;Crym|2.19085
intracellular protein transmembrane transport	GO:0065002	0.261	1	68	125	28189	Timm13|0.6038
regulation of peptidyl-lysine acetylation	GO:2000756	0.261	1	68	125	28189	Ruvbl2|0.749025
cellular response to calcium ion	GO:0071277	0.261	1	68	125	28189	Cpne7|1.4327
lung morphogenesis	GO:0060425	0.261	1	68	125	28189	Sec24b|0.61495
histone H4 acetylation	GO:0043967	0.261	1	68	125	28189	Ruvbl2|0.749025
positive regulation of epithelial cell differentiation	GO:0030858	0.261	1	68	125	28189	Nme1|0.721675
regulation of defense response to virus	GO:0050688	0.261	1	68	125	28189	Ufd1|0.75885
regulation of cysteine-type endopeptidase activity involved in apoptotic process	GO:0043281	0.262	2	224	125	28189	Gpx1|0.55135;Por|0.600225
cellular response to lipopolysaccharide	GO:0071222	0.262	2	224	125	28189	Cmpk2|0.5898;Hmgcs2|0.650175
cellular response to oxygen levels	GO:0071453	0.262	2	224	125	28189	P4hb|0.667175;S100b|1.70825
obsolete death	GO:0016265	0.263	10	1775	125	28189	Ctnna1|0.48005;Prnp|0.5683;Por|0.600225;G6pdx|0.60885;P4hb|0.667175;Nme1|0.721675;Vdac2|1.3619;Anxa1|1.5062;S100b|1.70825;Stxbp1|1.9356
regulation of insulin secretion	GO:0050796	0.263	2	225	125	28189	Oxct1|0.57545;Ppp3ca|0.620125
oxidative phosphorylation	GO:0006119	0.263	2	225	125	28189	Shmt2|0.697125;Sdha|2.167525
cell surface receptor signaling pathway involved in cell-cell signaling	GO:1905114	0.264	4	587	125	28189	Ctnnd1|0.611325;Ppp3ca|0.620125;Ruvbl2|0.749025;Gria3|2.054775
regulation of actin filament depolymerization	GO:0030834	0.264	1	69	125	28189	Wdr1|1.39075
regulation of telomere maintenance	GO:0032204	0.264	1	69	125	28189	Cct2|0.68445
positive regulation of DNA biosynthetic process	GO:2000573	0.264	1	69	125	28189	Cct2|0.68445
gene silencing by miRNA	GO:0035195	0.264	1	69	125	28189	Ppp3ca|0.620125
axon regeneration	GO:0031103	0.264	1	69	125	28189	Ctnna1|0.48005
regulation of epithelial cell migration	GO:0010632	0.265	2	226	125	28189	Atp5b|0.5505;Anxa1|1.5062
positive regulation of cell activation	GO:0050867	0.265	3	403	125	28189	Vcam1|0.60605;Anxa1|1.5062;Stxbp1|1.9356
lipid transport	GO:0006869	0.265	3	403	125	28189	RGD1307235|0.6427;Anxa1|1.5062;Osbpl1a|1.764425
methylation	GO:0032259	0.265	3	403	125	28189	Setd3|0.542825;Shmt2|0.697125;Rab3b|2.1705
regulation of developmental growth	GO:0048638	0.267	3	404	125	28189	Por|0.600225;G6pdx|0.60885;Rab21|1.5494
ameboidal-type cell migration	GO:0001667	0.267	3	404	125	28189	Atp5b|0.5505;Gpx1|0.55135;Anxa1|1.5062
response to hydrogen peroxide	GO:0042542	0.267	2	227	125	28189	Gpx1|0.55135;Anxa1|1.5062
regulation of postsynaptic membrane potential	GO:0060078	0.267	2	227	125	28189	Ppp3ca|0.620125;Gria3|2.054775
positive regulation of small GTPase mediated signal transduction	GO:0051057	0.268	1	70	125	28189	Shoc2|0.725975
negative regulation of protein import into nucleus	GO:0042308	0.268	1	70	125	28189	Ccdc22|0.607125
interleukin-8 production	GO:0032637	0.268	1	70	125	28189	Anxa1|1.5062
transcription initiation from RNA polymerase II promoter	GO:0006367	0.268	1	70	125	28189	Cand1|0.734975
regulation of ATP metabolic process	GO:1903578	0.268	1	70	125	28189	Shmt2|0.697125
regulation of interleukin-1 production	GO:0032652	0.268	1	70	125	28189	Anxa1|1.5062
cellular response to estradiol stimulus	GO:0071392	0.268	1	70	125	28189	Ruvbl2|0.749025
regulation of nucleoside metabolic process	GO:0009118	0.268	1	70	125	28189	Shmt2|0.697125
mononuclear cell migration	GO:0071674	0.268	1	70	125	28189	Anxa1|1.5062
response to toxic substance	GO:0009636	0.269	3	406	125	28189	Gpx1|0.55135;Pebp1|0.6424;Rab10|2.01085
positive regulation of cellular protein localization	GO:1903829	0.269	3	406	125	28189	Prnp|0.5683;Ppp3ca|0.620125;Cct2|0.68445
regulation of intracellular protein transport	GO:0033157	0.269	3	406	125	28189	Prnp|0.5683;Ccdc22|0.607125;Ppp3ca|0.620125
response to zinc ion	GO:0010043	0.271	1	71	125	28189	Vcam1|0.60605
inflammatory response to antigenic stimulus	GO:0002437	0.271	1	71	125	28189	Gpx1|0.55135
interaction with symbiont	GO:0051702	0.271	1	71	125	28189	Gpx1|0.55135
carboxylic acid transport	GO:0046942	0.271	3	408	125	28189	Anxa1|1.5062;Stxbp1|1.9356;Slc1a2|2.287925
extrinsic apoptotic signaling pathway	GO:0097191	0.272	2	230	125	28189	Ctnna1|0.48005;Gpx1|0.55135
negative regulation of secretion by cell	GO:1903531	0.272	2	230	125	28189	Ppp3ca|0.620125;Anxa1|1.5062
single-organism nuclear import	GO:1902593	0.272	2	230	125	28189	Ccdc22|0.607125;Ppp3ca|0.620125
regulation of I-kappaB kinase/NF-kappaB signaling	GO:0043122	0.272	2	230	125	28189	Ccdc22|0.607125;S100b|1.70825
response to ketone	GO:1901654	0.273	3	409	125	28189	Pebp1|0.6424;Hmgcs2|0.650175;Nme1|0.721675
positive regulation of multicellular organismal process	GO:0051240	0.273	11	1999	125	28189	Atp5b|0.5505;Por|0.600225;Ppp3ca|0.620125;Nme1|0.721675;Ufd1|0.75885;Ndrg4|1.414975;Anxa1|1.5062;Rab21|1.5494;Lrrc7|1.5681;S100b|1.70825;Atp1a1|1.720825
innate immune response	GO:0045087	0.273	5	789	125	28189	Shmt2|0.697125;Ufd1|0.75885;Anxa1|1.5062;Stx8|1.787375;Stxbp1|1.9356
long-chain fatty acid transport	GO:0015909	0.274	1	72	125	28189	Anxa1|1.5062
lamellipodium assembly	GO:0030032	0.274	1	72	125	28189	Vcl|0.78425
CD4-positive, alpha-beta T cell differentiation	GO:0043367	0.274	1	72	125	28189	Anxa1|1.5062
neural retina development	GO:0003407	0.274	1	72	125	28189	Gpm6a|0.69725
regulation of type I interferon production	GO:0032479	0.274	1	72	125	28189	Ufd1|0.75885
tRNA metabolic process	GO:0006399	0.275	2	232	125	28189	Gars|0.60655;Nars|1.434375
positive regulation of receptor-mediated endocytosis	GO:0048260	0.277	1	73	125	28189	Rab21|1.5494
positive regulation of actin filament bundle assembly	GO:0032233	0.277	1	73	125	28189	Ppm1e|1.3216
neuroblast proliferation	GO:0007405	0.277	1	73	125	28189	Ctnna1|0.48005
circadian regulation of gene expression	GO:0032922	0.277	1	73	125	28189	Ppp1cb|0.511925
outflow tract morphogenesis	GO:0003151	0.277	1	73	125	28189	Sec24b|0.61495
cellular response to dsRNA	GO:0071359	0.277	1	73	125	28189	Ppp3ca|0.620125
axo-dendritic transport	GO:0008088	0.277	1	73	125	28189	Rab21|1.5494
regulation of cell death	GO:0010941	0.279	11	2011	125	28189	Ctnna1|0.48005;Gpx1|0.55135;Prnp|0.5683;Por|0.600225;G6pdx|0.60885;P4hb|0.667175;Nme1|0.721675;Vdac2|1.3619;Anxa1|1.5062;S100b|1.70825;Stxbp1|1.9356
hormone secretion	GO:0046879	0.28	3	415	125	28189	Oxct1|0.57545;Ppp3ca|0.620125;Anxa1|1.5062
nuclear import	GO:0051170	0.28	2	235	125	28189	Ccdc22|0.607125;Ppp3ca|0.620125
regulation of ATPase activity	GO:0043462	0.281	1	74	125	28189	Rab3a|2.075675
mitochondrial translation	GO:0032543	0.281	1	74	125	28189	Shmt2|0.697125
prostate gland development	GO:0030850	0.281	1	74	125	28189	Anxa1|1.5062
cellular response to molecule of bacterial origin	GO:0071219	0.281	2	236	125	28189	Cmpk2|0.5898;Hmgcs2|0.650175
osteoblast differentiation	GO:0001649	0.281	2	236	125	28189	Atp5b|0.5505;Rdh14|2.055575
organic acid transport	GO:0015849	0.282	3	417	125	28189	Anxa1|1.5062;Stxbp1|1.9356;Slc1a2|2.287925
cardiac muscle tissue development	GO:0048738	0.283	2	237	125	28189	G6pdx|0.60885;Nebl|0.69365
regulation of cardiac muscle tissue growth	GO:0055021	0.284	1	75	125	28189	G6pdx|0.60885
extrinsic apoptotic signaling pathway in absence of ligand	GO:0097192	0.284	1	75	125	28189	Ctnna1|0.48005
positive regulation of nuclear division	GO:0051785	0.284	1	75	125	28189	Pebp1|0.6424
RNA-dependent DNA biosynthetic process	GO:0006278	0.284	1	75	125	28189	Cct2|0.68445
type I interferon production	GO:0032606	0.284	1	75	125	28189	Ufd1|0.75885
signal transduction in absence of ligand	GO:0038034	0.284	1	75	125	28189	Ctnna1|0.48005
posttranscriptional gene silencing	GO:0016441	0.284	1	75	125	28189	Ppp3ca|0.620125
activation of MAPKK activity	GO:0000186	0.284	1	75	125	28189	Ywhab|0.68665
posttranscriptional gene silencing by RNA	GO:0035194	0.284	1	75	125	28189	Ppp3ca|0.620125
cellular response to external stimulus	GO:0071496	0.285	4	609	125	28189	Nme1|0.721675;Atp1a2|1.4705;Gdap1|1.587675;Atp1a1|1.720825
organonitrogen compound biosynthetic process	GO:1901566	0.286	14	2650	125	28189	Nmnat3|0.38105;Nadk2|0.5133;Atp5b|0.5505;Cmpk2|0.5898;Atp5l|0.604025;Gars|0.60655;Atp5a1|0.609725;Ppp3ca|0.620125;SPR|0.667775;Ddx3x|0.691725;Shmt2|0.697125;Rpl18|0.705775;Nme1|0.721675;Nars|1.434375
metal ion homeostasis	GO:0055065	0.286	5	805	125	28189	Ccdc22|0.607125;Atp1a2|1.4705;Atp1a1|1.720825;RGD:2174|1.76415;Atp1a3|2.40965
positive regulation of cell-cell adhesion	GO:0022409	0.286	2	239	125	28189	Vcam1|0.60605;Anxa1|1.5062
positive regulation of extracellular matrix organization	GO:1903055	0.286	2	239	125	28189	Ppm1e|1.3216;Wdr1|1.39075
negative regulation of calcium ion transport	GO:0051926	0.287	1	76	125	28189	Atp1a2|1.4705
actin filament depolymerization	GO:0030042	0.287	1	76	125	28189	Wdr1|1.39075
forebrain generation of neurons	GO:0021872	0.287	1	76	125	28189	Slc4a10|1.68675
negative regulation of ion transmembrane transporter activity	GO:0032413	0.287	1	76	125	28189	Atp1a2|1.4705
cell motility	GO:0048870	0.288	9	1614	125	28189	Ctnna1|0.48005;Atp5b|0.5505;Gpx1|0.55135;Vcam1|0.60605;Gpm6a|0.69725;Vcl|0.78425;Wdr1|1.39075;Ndrg4|1.414975;Anxa1|1.5062
localization of cell	GO:0051674	0.288	9	1614	125	28189	Ctnna1|0.48005;Atp5b|0.5505;Gpx1|0.55135;Vcam1|0.60605;Gpm6a|0.69725;Vcl|0.78425;Wdr1|1.39075;Ndrg4|1.414975;Anxa1|1.5062
leukocyte activation involved in immune response	GO:0002366	0.288	2	240	125	28189	Anxa1|1.5062;Stxbp1|1.9356
cellular response to endogenous stimulus	GO:0071495	0.289	10	1822	125	28189	Ctnna1|0.48005;Prnp|0.5683;Por|0.600225;Hmgcs2|0.650175;Ruvbl2|0.749025;Atp1a2|1.4705;Anxa1|1.5062;Atp1a1|1.720825;Rab10|2.01085;Atp1a3|2.40965
single-multicellular organism process	GO:0044707	0.29	43	8944	125	28189	Ctnna1|0.48005;Ppp1cb|0.511925;Hapln4|0.528475;Atp5b|0.5505;Gpx1|0.55135;Prnp|0.5683;Oxct1|0.57545;Por|0.600225;Vcam1|0.60605;G6pdx|0.60885;Ctnnd1|0.611325;Sec24b|0.61495;Ppp3ca|0.620125;Pebp1|0.6424;Lingo1|0.6464;Hmgcs2|0.650175;Dbnl|0.650675;Nebl|0.69365;Gpm6a|0.69725;Dbi|0.7166;Nme1|0.721675;Ufd1|0.75885;Vcl|0.78425;Kif5c|1.2841;Wdr1|1.39075;Mtx1|1.392825;Ndrg4|1.414975;Atp1a2|1.4705;Csrp1|1.5…
regulation of blood pressure	GO:0008217	0.29	2	241	125	28189	Atp1a2|1.4705;Atp1a1|1.720825
cellular protein metabolic process	GO:0044267	0.29	33	6748	125	28189	Ppp1cb|0.511925;Setd3|0.542825;Gpx1|0.55135;Prnp|0.5683;Por|0.600225;Gars|0.60655;Ccdc22|0.607125;G6pdx|0.60885;Ppp3ca|0.620125;RGD:621084|0.629775;Pebp1|0.6424;Ilkap|0.66;Lonp1|0.660875;St13|0.666975;P4hb|0.667175;Cct2|0.68445;Ywhab|0.68665;Ubqln2|0.688675;Ddx3x|0.691725;Shmt2|0.697125;Psmd13|0.6973;Rpl18|0.705775;Cand1|0.734975;Ruvbl2|0.749025;Ufd1|0.75885;Ppm1e|1.3216;Ttl|1.329475;Ndrg4|1.4149…
regulation of epidermis development	GO:0045682	0.29	1	77	125	28189	Nme1|0.721675
mast cell activation	GO:0045576	0.29	1	77	125	28189	Stxbp1|1.9356
negative regulation of lymphocyte proliferation	GO:0050672	0.29	1	77	125	28189	Prnp|0.5683
leukocyte degranulation	GO:0043299	0.29	1	77	125	28189	Stxbp1|1.9356
negative regulation of mononuclear cell proliferation	GO:0032945	0.29	1	77	125	28189	Prnp|0.5683
extrinsic apoptotic signaling pathway via death domain receptors	GO:0008625	0.29	1	77	125	28189	Gpx1|0.55135
negative regulation of protein dephosphorylation	GO:0035308	0.29	1	77	125	28189	Ywhab|0.68665
vesicle-mediated transport to the plasma membrane	GO:0098876	0.29	1	77	125	28189	Ccdc22|0.607125
negative regulation of peptide hormone secretion	GO:0090278	0.29	1	77	125	28189	Ppp3ca|0.620125
demethylation	GO:0070988	0.29	1	77	125	28189	Por|0.600225
positive regulation of calcium ion transmembrane transport	GO:1904427	0.29	1	77	125	28189	G6pdx|0.60885
inner ear receptor cell differentiation	GO:0060113	0.29	1	77	125	28189	Sec24b|0.61495
cell activation involved in immune response	GO:0002263	0.293	2	243	125	28189	Anxa1|1.5062;Stxbp1|1.9356
cellular lipid catabolic process	GO:0044242	0.293	2	243	125	28189	Ppp1cb|0.511925;Hadhb|0.6715
protein localization to nucleus	GO:0034504	0.293	3	426	125	28189	Ccdc22|0.607125;Ppp3ca|0.620125;Cct2|0.68445
cellular response to nutrient	GO:0031670	0.293	1	78	125	28189	Gdap1|1.587675
activation of GTPase activity	GO:0090630	0.293	1	78	125	28189	Rabgap1|0.650375
protein transmembrane transport	GO:0071806	0.293	1	78	125	28189	Timm13|0.6038
response to mineralocorticoid	GO:0051385	0.293	1	78	125	28189	Pebp1|0.6424
regulation of organic acid transport	GO:0032890	0.293	1	78	125	28189	Stxbp1|1.9356
regulation of cell-cell adhesion	GO:0022407	0.294	3	427	125	28189	Prnp|0.5683;Vcam1|0.60605;Anxa1|1.5062
cellular ketone metabolic process	GO:0042180	0.295	2	244	125	28189	Oxct1|0.57545;Anxa1|1.5062
positive regulation of cytoplasmic transport	GO:1903651	0.295	2	244	125	28189	Ppp3ca|0.620125;Rab21|1.5494
response to temperature stimulus	GO:0009266	0.295	2	244	125	28189	Pebp1|0.6424;Hmgcs2|0.650175
blood vessel morphogenesis	GO:0048514	0.295	4	619	125	28189	Atp5b|0.5505;Gpx1|0.55135;Sec24b|0.61495;Anxa1|1.5062
response to starvation	GO:0042594	0.295	3	428	125	28189	Oxct1|0.57545;Hmgcs2|0.650175;Nme1|0.721675
positive regulation of cell cycle process	GO:0090068	0.296	2	245	125	28189	Pebp1|0.6424;Anxa1|1.5062
regulation of smooth muscle contraction	GO:0006940	0.296	1	79	125	28189	Atp1a2|1.4705
mammary gland epithelium development	GO:0061180	0.296	1	79	125	28189	Gpx1|0.55135
lysosome localization	GO:0032418	0.296	1	79	125	28189	Stxbp1|1.9356
negative regulation of peptide secretion	GO:0002792	0.296	1	79	125	28189	Ppp3ca|0.620125
[truncated: 848 more rows]

## Sheet: CC_Dep-Sus
GO_Name	GO_ID	Pvalue	Count	Pop_Hit	List_Total	Background_Genes	Genes
cytoplasmic part	GO:0044444	2.08e-22	99	10507	126	29082	Nmnat3|0.38105;Ssr1|0.46075;Ctnna1|0.48005;Ogdhl|0.50635;Ccdc136|0.50645;Vti1b|0.5106;Ppp1cb|0.511925;Nadk2|0.5133;Idi1|0.520325;Hsdl1|0.536325;Pdia6|0.538075;Acbd3|0.544125;Zwint|0.545225;Atp5b|0.5505;Gpx1|0.55135;Pgm2l1|0.563225;Prnp|0.5683;Oxct1|0.57545;Cmpk2|0.5898;Ptges2|0.591925;Cndp2|0.594625;Por|0.600225;Acsf3|0.601075;Timm13|0.6038;Atp5l|0.604025;Pgm2|0.604275;Vcam1|0.60605;Gars|0.60655;…
cytoplasm	GO:0005737	3.81e-19	107	13565	126	29082	Nmnat3|0.38105;Nap1l4|0.430025;Ssr1|0.46075;Ctnna1|0.48005;Lin7c|0.5028;Ogdhl|0.50635;Ccdc136|0.50645;Vti1b|0.5106;Ppp1cb|0.511925;Nadk2|0.5133;Idi1|0.520325;Hsdl1|0.536325;Pdia6|0.538075;Acbd3|0.544125;Zwint|0.545225;Atp5b|0.5505;Gpx1|0.55135;Pgm2l1|0.563225;Prnp|0.5683;Nt5c3b|0.571075;Oxct1|0.57545;Cmpk2|0.5898;Ptges2|0.591925;Cndp2|0.594625;Por|0.600225;Acsf3|0.601075;Timm13|0.6038;Atp5l|0.604…
extracellular vesicle	GO:1903561	2.1e-18	45	2345	126	29082	Lin7c|0.5028;Ppp1cb|0.511925;Atp5b|0.5505;Gpx1|0.55135;Prnp|0.5683;Cndp2|0.594625;Pgm2|0.604275;Vcam1|0.60605;Gars|0.60655;G6pdx|0.60885;Ctnnd1|0.611325;Dbnl|0.650675;Enpp6|0.655875;St13|0.666975;P4hb|0.667175;Cct2|0.68445;Ywhab|0.68665;Nebl|0.69365;Shmt2|0.697125;Gpm6a|0.69725;Psmd13|0.6973;Cotl1|0.7095;Dbi|0.7166;Nme1|0.721675;Cand1|0.734975;Ruvbl2|0.749025;Vcl|0.78425;Igsf8|1.265225;Vdac2|1.36…
extracellular organelle	GO:0043230	2.24e-18	45	2349	126	29082	Lin7c|0.5028;Ppp1cb|0.511925;Atp5b|0.5505;Gpx1|0.55135;Prnp|0.5683;Cndp2|0.594625;Pgm2|0.604275;Vcam1|0.60605;Gars|0.60655;G6pdx|0.60885;Ctnnd1|0.611325;Dbnl|0.650675;Enpp6|0.655875;St13|0.666975;P4hb|0.667175;Cct2|0.68445;Ywhab|0.68665;Nebl|0.69365;Shmt2|0.697125;Gpm6a|0.69725;Psmd13|0.6973;Cotl1|0.7095;Dbi|0.7166;Nme1|0.721675;Cand1|0.734975;Ruvbl2|0.749025;Vcl|0.78425;Igsf8|1.265225;Vdac2|1.36…
vesicle	GO:0031982	1.04e-16	55	3921	126	29082	Ctnna1|0.48005;Lin7c|0.5028;Vti1b|0.5106;Ppp1cb|0.511925;Atp5b|0.5505;Gpx1|0.55135;Prnp|0.5683;Cndp2|0.594625;Pgm2|0.604275;Vcam1|0.60605;Gars|0.60655;Ccdc22|0.607125;G6pdx|0.60885;Ctnnd1|0.611325;Sec24b|0.61495;Vps50|0.62745;Pebp1|0.6424;RGD1307235|0.6427;Dbnl|0.650675;Enpp6|0.655875;St13|0.666975;P4hb|0.667175;Cct2|0.68445;Ywhab|0.68665;Nebl|0.69365;Shmt2|0.697125;Gpm6a|0.69725;Psmd13|0.6973;Co…
extracellular exosome	GO:0070062	3.71e-16	42	2326	126	29082	Lin7c|0.5028;Ppp1cb|0.511925;Atp5b|0.5505;Gpx1|0.55135;Prnp|0.5683;Cndp2|0.594625;Pgm2|0.604275;Vcam1|0.60605;Gars|0.60655;G6pdx|0.60885;Ctnnd1|0.611325;Dbnl|0.650675;Enpp6|0.655875;St13|0.666975;P4hb|0.667175;Cct2|0.68445;Ywhab|0.68665;Nebl|0.69365;Shmt2|0.697125;Gpm6a|0.69725;Psmd13|0.6973;Cotl1|0.7095;Dbi|0.7166;Nme1|0.721675;Cand1|0.734975;Ruvbl2|0.749025;Vcl|0.78425;Igsf8|1.265225;Vdac2|1.36…
mitochondrion	GO:0005739	4.03e-15	41	2369	126	29082	Nmnat3|0.38105;Ogdhl|0.50635;Ccdc136|0.50645;Nadk2|0.5133;Hsdl1|0.536325;Acbd3|0.544125;Atp5b|0.5505;Gpx1|0.55135;Oxct1|0.57545;Cmpk2|0.5898;Ptges2|0.591925;Por|0.600225;Acsf3|0.601075;Timm13|0.6038;Atp5l|0.604025;Gars|0.60655;Atp5a1|0.609725;Dbt|0.6188;Ppp3ca|0.620125;Pde12|0.621625;Pebp1|0.6424;Hmgcs2|0.650175;Lonp1|0.660875;Hadhb|0.6715;Shmt2|0.697125;Dbi|0.7166;Nme1|0.721675;Tomm34|0.770125;P…
membrane-bounded organelle	GO:0043227	1.27e-14	105	14683	126	29082	Nmnat3|0.38105;Nap1l4|0.430025;Ssr1|0.46075;Ctnna1|0.48005;Lin7c|0.5028;Ogdhl|0.50635;Ccdc136|0.50645;Vti1b|0.5106;Ppp1cb|0.511925;Nadk2|0.5133;Idi1|0.520325;Hsdl1|0.536325;Pdia6|0.538075;Setd3|0.542825;Acbd3|0.544125;Zwint|0.545225;Atp5b|0.5505;Gpx1|0.55135;Prnp|0.5683;Oxct1|0.57545;Cmpk2|0.5898;Ptges2|0.591925;Cndp2|0.594625;Por|0.600225;Acsf3|0.601075;Timm13|0.6038;Atp5l|0.604025;Pgm2|0.604275…
extracellular membrane-bounded organelle	GO:0065010	3.26e-13	34	1851	126	29082	Lin7c|0.5028;Ppp1cb|0.511925;Atp5b|0.5505;Prnp|0.5683;Cndp2|0.594625;Pgm2|0.604275;Gars|0.60655;G6pdx|0.60885;Dbnl|0.650675;Enpp6|0.655875;St13|0.666975;P4hb|0.667175;Cct2|0.68445;Ywhab|0.68665;Nebl|0.69365;Shmt2|0.697125;Gpm6a|0.69725;Psmd13|0.6973;Cotl1|0.7095;Dbi|0.7166;Nme1|0.721675;Cand1|0.734975;Ruvbl2|0.749025;Vdac2|1.3619;Wdr1|1.39075;Nars|1.434375;Csrp1|1.505775;Anxa1|1.5062;Rab21|1.5494…
extracellular region part	GO:0044421	6.81e-13	51	4182	126	29082	Lin7c|0.5028;Ppp1cb|0.511925;Hapln4|0.528475;Pdia6|0.538075;Atp5b|0.5505;Gpx1|0.55135;Prnp|0.5683;Cndp2|0.594625;Pgm2|0.604275;Vcam1|0.60605;Gars|0.60655;G6pdx|0.60885;Ctnnd1|0.611325;Pebp1|0.6424;Lingo1|0.6464;Dbnl|0.650675;Enpp6|0.655875;St13|0.666975;P4hb|0.667175;Cct2|0.68445;Ywhab|0.68665;Nebl|0.69365;Shmt2|0.697125;Gpm6a|0.69725;Psmd13|0.6973;Cotl1|0.7095;Dbi|0.7166;Nme1|0.721675;Cand1|0.73…
membrane-bounded vesicle	GO:0031988	8.64e-13	41	2783	126	29082	Ctnna1|0.48005;Lin7c|0.5028;Vti1b|0.5106;Ppp1cb|0.511925;Atp5b|0.5505;Prnp|0.5683;Cndp2|0.594625;Pgm2|0.604275;Gars|0.60655;G6pdx|0.60885;Sec24b|0.61495;Pebp1|0.6424;Dbnl|0.650675;Enpp6|0.655875;St13|0.666975;P4hb|0.667175;Cct2|0.68445;Ywhab|0.68665;Nebl|0.69365;Shmt2|0.697125;Gpm6a|0.69725;Psmd13|0.6973;Cotl1|0.7095;Dbi|0.7166;Nme1|0.721675;Cand1|0.734975;Ruvbl2|0.749025;Ctsd|1.327475;Vdac2|1.36…
cytosol	GO:0005829	1.17e-11	48	4036	126	29082	Ctnna1|0.48005;Ogdhl|0.50635;Vti1b|0.5106;Ppp1cb|0.511925;Pdia6|0.538075;Zwint|0.545225;Gpx1|0.55135;Pgm2l1|0.563225;Prnp|0.5683;Cmpk2|0.5898;Ptges2|0.591925;Cndp2|0.594625;Por|0.600225;Pgm2|0.604275;Gars|0.60655;G6pdx|0.60885;Ctnnd1|0.611325;Ppp3ca|0.620125;Rabgap1|0.650375;Dbnl|0.650675;Ilkap|0.66;Lonp1|0.660875;St13|0.666975;Cct2|0.68445;Ywhab|0.68665;Ubqln2|0.688675;Psmd13|0.6973;Rpl18|0.7057…
intracellular part	GO:0044424	1.31e-11	113	18375	126	29082	Nmnat3|0.38105;Nap1l4|0.430025;Ssr1|0.46075;Ctnna1|0.48005;Lin7c|0.5028;Ogdhl|0.50635;Ccdc136|0.50645;Vti1b|0.5106;Ppp1cb|0.511925;Nadk2|0.5133;Idi1|0.520325;Hsdl1|0.536325;Pdia6|0.538075;Setd3|0.542825;Acbd3|0.544125;Zwint|0.545225;Atp5b|0.5505;Gpx1|0.55135;Pgm2l1|0.563225;Prnp|0.5683;Nt5c3b|0.571075;Oxct1|0.57545;Cmpk2|0.5898;Ptges2|0.591925;Cndp2|0.594625;Por|0.600225;Acsf3|0.601075;Timm13|0.6…
intracellular	GO:0005622	2.24e-11	116	19489	126	29082	Nmnat3|0.38105;Nap1l4|0.430025;Ssr1|0.46075;Ctnna1|0.48005;Lin7c|0.5028;Ogdhl|0.50635;Ccdc136|0.50645;Vti1b|0.5106;Ppp1cb|0.511925;Nadk2|0.5133;Idi1|0.520325;Hsdl1|0.536325;Pdia6|0.538075;Setd3|0.542825;Acbd3|0.544125;Zwint|0.545225;Atp5b|0.5505;Gpx1|0.55135;Pgm2l1|0.563225;Prnp|0.5683;Nt5c3b|0.571075;Oxct1|0.57545;Cmpk2|0.5898;Ptges2|0.591925;Cndp2|0.594625;Por|0.600225;Acsf3|0.601075;Timm13|0.6…
organelle	GO:0043226	7.04e-11	107	16884	126	29082	Nmnat3|0.38105;Nap1l4|0.430025;Ssr1|0.46075;Ctnna1|0.48005;Lin7c|0.5028;Ogdhl|0.50635;Ccdc136|0.50645;Vti1b|0.5106;Ppp1cb|0.511925;Nadk2|0.5133;Idi1|0.520325;Hsdl1|0.536325;Pdia6|0.538075;Setd3|0.542825;Acbd3|0.544125;Zwint|0.545225;Atp5b|0.5505;Gpx1|0.55135;Prnp|0.5683;Oxct1|0.57545;Cmpk2|0.5898;Ptges2|0.591925;Cndp2|0.594625;Por|0.600225;Acsf3|0.601075;Timm13|0.6038;Atp5l|0.604025;Pgm2|0.604275…
myelin sheath	GO:0043209	7.88e-11	12	200	126	29082	Atp5b|0.5505;Pebp1|0.6424;Cct2|0.68445;Nme1|0.721675;Vdac2|1.3619;Wdr1|1.39075;Atp1a2|1.4705;Atp1a1|1.720825;Stxbp1|1.9356;Dlat|2.09025;Sdha|2.167525;Atp1a3|2.40965
intracellular membrane-bounded organelle	GO:0043231	2.68e-10	93	13441	126	29082	Nmnat3|0.38105;Nap1l4|0.430025;Ssr1|0.46075;Ctnna1|0.48005;Ogdhl|0.50635;Ccdc136|0.50645;Vti1b|0.5106;Ppp1cb|0.511925;Nadk2|0.5133;Idi1|0.520325;Hsdl1|0.536325;Pdia6|0.538075;Setd3|0.542825;Acbd3|0.544125;Zwint|0.545225;Atp5b|0.5505;Gpx1|0.55135;Prnp|0.5683;Oxct1|0.57545;Cmpk2|0.5898;Ptges2|0.591925;Cndp2|0.594625;Por|0.600225;Acsf3|0.601075;Timm13|0.6038;Atp5l|0.604025;Vcam1|0.60605;Gars|0.60655…
extracellular region	GO:0005576	3.95e-10	51	4950	126	29082	Lin7c|0.5028;Ppp1cb|0.511925;Hapln4|0.528475;Pdia6|0.538075;Atp5b|0.5505;Gpx1|0.55135;Prnp|0.5683;Cndp2|0.594625;Pgm2|0.604275;Vcam1|0.60605;Gars|0.60655;G6pdx|0.60885;Ctnnd1|0.611325;Pebp1|0.6424;Lingo1|0.6464;Dbnl|0.650675;Enpp6|0.655875;St13|0.666975;P4hb|0.667175;Cct2|0.68445;Ywhab|0.68665;Nebl|0.69365;Shmt2|0.697125;Gpm6a|0.69725;Psmd13|0.6973;Cotl1|0.7095;Dbi|0.7166;Nme1|0.721675;Cand1|0.73…
intracellular organelle	GO:0043229	3.14e-09	100	15758	126	29082	Nmnat3|0.38105;Nap1l4|0.430025;Ssr1|0.46075;Ctnna1|0.48005;Lin7c|0.5028;Ogdhl|0.50635;Ccdc136|0.50645;Vti1b|0.5106;Ppp1cb|0.511925;Nadk2|0.5133;Idi1|0.520325;Hsdl1|0.536325;Pdia6|0.538075;Setd3|0.542825;Acbd3|0.544125;Zwint|0.545225;Atp5b|0.5505;Gpx1|0.55135;Prnp|0.5683;Oxct1|0.57545;Cmpk2|0.5898;Ptges2|0.591925;Cndp2|0.594625;Por|0.600225;Acsf3|0.601075;Timm13|0.6038;Atp5l|0.604025;Vcam1|0.60605…
whole membrane	GO:0098805	3.52e-08	31	2436	126	29082	Ctnna1|0.48005;Lin7c|0.5028;Vti1b|0.5106;Prnp|0.5683;Atp5a1|0.609725;Sec24b|0.61495;Pebp1|0.6424;Dbnl|0.650675;Hadhb|0.6715;Eps15l1|0.718675;Nme1|0.721675;Tomm34|0.770125;Vdac2|1.3619;Mtx1|1.392825;Ndrg4|1.414975;Rab3c|1.423;Atp1a2|1.4705;Anxa1|1.5062;Rab21|1.5494;Lrrc7|1.5681;Gdap1|1.587675;Slc4a10|1.68675;Atp1a1|1.720825;Stx8|1.787375;Stxbp1|1.9356;Rab10|2.01085;Gria3|2.054775;Rdh14|2.055575;Ra…
intracellular vesicle	GO:0097708	3.63e-08	26	1774	126	29082	Ctnna1|0.48005;Vti1b|0.5106;Vcam1|0.60605;Gars|0.60655;Ccdc22|0.607125;Sec24b|0.61495;Vps50|0.62745;Pebp1|0.6424;RGD1307235|0.6427;Dbnl|0.650675;P4hb|0.667175;Ywhab|0.68665;Ctsd|1.327475;Vdac2|1.3619;Rab3c|1.423;Atp1a2|1.4705;Anxa1|1.5062;Rab21|1.5494;Atp1a1|1.720825;Osbpl1a|1.764425;Stx8|1.787375;Stxbp1|1.9356;Rab10|2.01085;Rab3a|2.075675;Rab3b|2.1705;Mtm1|5.731725
endomembrane system	GO:0012505	7.51e-08	43	4371	126	29082	Ssr1|0.46075;Ctnna1|0.48005;Vti1b|0.5106;Pdia6|0.538075;Acbd3|0.544125;Prnp|0.5683;Por|0.600225;Vcam1|0.60605;Gars|0.60655;Ccdc22|0.607125;Sec24b|0.61495;Vps50|0.62745;Pebp1|0.6424;RGD1307235|0.6427;Rabgap1|0.650375;Dbnl|0.650675;P4hb|0.667175;Hadhb|0.6715;Rpl18|0.705775;Cotl1|0.7095;Dbi|0.7166;Eps15l1|0.718675;Cand1|0.734975;Ufd1|0.75885;Vdac2|1.3619;Ndrg4|1.414975;Rab3c|1.423;Atp1a2|1.4705;Anxa…
cytoplasmic vesicle	GO:0031410	9.28e-08	26	1860	126	29082	Ctnna1|0.48005;Vti1b|0.5106;Vcam1|0.60605;Gars|0.60655;Ccdc22|0.607125;Sec24b|0.61495;Vps50|0.62745;Pebp1|0.6424;RGD1307235|0.6427;Dbnl|0.650675;P4hb|0.667175;Ywhab|0.68665;Ctsd|1.327475;Vdac2|1.3619;Rab3c|1.423;Atp1a2|1.4705;Anxa1|1.5062;Rab21|1.5494;Atp1a1|1.720825;Osbpl1a|1.764425;Stx8|1.787375;Stxbp1|1.9356;Rab10|2.01085;Rab3a|2.075675;Rab3b|2.1705;Mtm1|5.731725
endosome	GO:0005768	1.66e-07	17	850	126	29082	Vti1b|0.5106;Vcam1|0.60605;Ccdc22|0.607125;Vps50|0.62745;RGD1307235|0.6427;Dbnl|0.650675;Rab3c|1.423;Atp1a2|1.4705;Anxa1|1.5062;Rab21|1.5494;Atp1a1|1.720825;Osbpl1a|1.764425;Stx8|1.787375;Rab10|2.01085;Rab3a|2.075675;Rab3b|2.1705;Mtm1|5.731725
synapse	GO:0045202	1.69e-07	21	1292	126	29082	Lin7c|0.5028;Vti1b|0.5106;Prnp|0.5683;Ctnnd1|0.611325;Ppp3ca|0.620125;Pebp1|0.6424;Dbnl|0.650675;Gpm6a|0.69725;Vdac2|1.3619;Rab3c|1.423;Atp1a2|1.4705;Lrrc7|1.5681;Atp1a1|1.720825;RGD:2174|1.76415;Synj1|1.876975;Stxbp1|1.9356;Gria3|2.054775;Rab3a|2.075675;Rab3b|2.1705;Slc1a2|2.287925;Atp1a3|2.40965
synapse part	GO:0044456	1.98e-07	19	1075	126	29082	Lin7c|0.5028;Vti1b|0.5106;Prnp|0.5683;Ctnnd1|0.611325;Ppp3ca|0.620125;Pebp1|0.6424;Dbnl|0.650675;Gpm6a|0.69725;Vdac2|1.3619;Rab3c|1.423;Atp1a2|1.4705;Lrrc7|1.5681;Atp1a1|1.720825;Stxbp1|1.9356;Gria3|2.054775;Rab3a|2.075675;Rab3b|2.1705;Slc1a2|2.287925;Atp1a3|2.40965
mitochondrial part	GO:0044429	1.98e-07	20	1188	126	29082	Atp5b|0.5505;Oxct1|0.57545;Timm13|0.6038;Atp5l|0.604025;Atp5a1|0.609725;Dbt|0.6188;Pde12|0.621625;Pebp1|0.6424;Hmgcs2|0.650175;Lonp1|0.660875;Hadhb|0.6715;Shmt2|0.697125;Nme1|0.721675;Tomm34|0.770125;Vdac2|1.3619;Mtx1|1.392825;Anxa1|1.5062;Gdap1|1.587675;Dlat|2.09025;Sdha|2.167525
intracellular organelle part	GO:0044446	2.39e-07	70	9698	126	29082	Ssr1|0.46075;Vti1b|0.5106;Ppp1cb|0.511925;Setd3|0.542825;Acbd3|0.544125;Zwint|0.545225;Atp5b|0.5505;Prnp|0.5683;Oxct1|0.57545;Cmpk2|0.5898;Cndp2|0.594625;Por|0.600225;Timm13|0.6038;Atp5l|0.604025;Vcam1|0.60605;Gars|0.60655;G6pdx|0.60885;Atp5a1|0.609725;Sec24b|0.61495;Dbt|0.6188;Ppp3ca|0.620125;Pde12|0.621625;Vps50|0.62745;Pebp1|0.6424;Hmgcs2|0.650175;Dbnl|0.650675;Ilkap|0.66;Lonp1|0.660875;P4hb|0…
cell part	GO:0044464	3.74e-07	122	23856	126	29082	Nmnat3|0.38105;Nap1l4|0.430025;Ssr1|0.46075;Ctnna1|0.48005;Lin7c|0.5028;Ogdhl|0.50635;Ccdc136|0.50645;Vti1b|0.5106;Ppp1cb|0.511925;Nadk2|0.5133;Idi1|0.520325;Hsdl1|0.536325;Pdia6|0.538075;Setd3|0.542825;Acbd3|0.544125;Zwint|0.545225;Atp5b|0.5505;Gpx1|0.55135;Pgm2l1|0.563225;Prnp|0.5683;Nt5c3b|0.571075;Oxct1|0.57545;Cmpk2|0.5898;Ptges2|0.591925;Cndp2|0.594625;Por|0.600225;Acsf3|0.601075;Timm13|0.6…
organelle part	GO:0044422	3.79e-07	71	10015	126	29082	Ssr1|0.46075;Vti1b|0.5106;Ppp1cb|0.511925;Setd3|0.542825;Acbd3|0.544125;Zwint|0.545225;Atp5b|0.5505;Prnp|0.5683;Oxct1|0.57545;Cmpk2|0.5898;Cndp2|0.594625;Por|0.600225;Timm13|0.6038;Atp5l|0.604025;Vcam1|0.60605;Gars|0.60655;G6pdx|0.60885;Atp5a1|0.609725;Sec24b|0.61495;Dbt|0.6188;Ppp3ca|0.620125;Pde12|0.621625;Vps50|0.62745;Pebp1|0.6424;Hmgcs2|0.650175;Dbnl|0.650675;Ilkap|0.66;Lonp1|0.660875;P4hb|0…
organelle membrane	GO:0031090	5.79e-07	33	3065	126	29082	Vti1b|0.5106;Acbd3|0.544125;Atp5b|0.5505;Prnp|0.5683;Por|0.600225;Timm13|0.6038;Atp5l|0.604025;Atp5a1|0.609725;Sec24b|0.61495;Pebp1|0.6424;Hmgcs2|0.650175;Dbnl|0.650675;Hadhb|0.6715;Shmt2|0.697125;Cotl1|0.7095;Nme1|0.721675;Ufd1|0.75885;Tomm34|0.770125;Vdac2|1.3619;Mtx1|1.392825;Ndrg4|1.414975;Rab3c|1.423;Anxa1|1.5062;Rab21|1.5494;Lrrc7|1.5681;Gdap1|1.587675;RGD:2174|1.76415;Stx8|1.787375;Rab10|2…
cell	GO:0005623	6.46e-07	122	23981	126	29082	Nmnat3|0.38105;Nap1l4|0.430025;Ssr1|0.46075;Ctnna1|0.48005;Lin7c|0.5028;Ogdhl|0.50635;Ccdc136|0.50645;Vti1b|0.5106;Ppp1cb|0.511925;Nadk2|0.5133;Idi1|0.520325;Hsdl1|0.536325;Pdia6|0.538075;Setd3|0.542825;Acbd3|0.544125;Zwint|0.545225;Atp5b|0.5505;Gpx1|0.55135;Pgm2l1|0.563225;Prnp|0.5683;Nt5c3b|0.571075;Oxct1|0.57545;Cmpk2|0.5898;Ptges2|0.591925;Cndp2|0.594625;Por|0.600225;Acsf3|0.601075;Timm13|0.6…
neuron part	GO:0097458	1.53e-06	26	2153	126	29082	Lin7c|0.5028;Vti1b|0.5106;Zwint|0.545225;Gpx1|0.55135;Prnp|0.5683;Gars|0.60655;Ctnnd1|0.611325;Ppp3ca|0.620125;Pebp1|0.6424;Dbnl|0.650675;Smarcd1|0.69005;Gpm6a|0.69725;Kif5c|1.2841;Vdac2|1.3619;Rab3c|1.423;Atp1a2|1.4705;Rab21|1.5494;Lrrc7|1.5681;Slc4a10|1.68675;S100b|1.70825;Atp1a1|1.720825;Stxbp1|1.9356;Rab3a|2.075675;Rab3b|2.1705;Slc1a2|2.287925;Atp1a3|2.40965
cation-transporting ATPase complex	GO:0090533	1.54e-06	4	20	126	29082	Atp1a2|1.4705;Atp1a1|1.720825;RGD:2174|1.76415;Atp1a3|2.40965
mitochondrial nucleoid	GO:0042645	1.87e-06	5	47	126	29082	Atp5b|0.5505;Dbt|0.6188;Lonp1|0.660875;Shmt2|0.697125;Vdac2|1.3619
nucleoid	GO:0009295	2.08e-06	5	48	126	29082	Atp5b|0.5505;Dbt|0.6188;Lonp1|0.660875;Shmt2|0.697125;Vdac2|1.3619
mitochondrial matrix	GO:0005759	2.37e-06	10	339	126	29082	Atp5b|0.5505;Oxct1|0.57545;Dbt|0.6188;Pde12|0.621625;Hmgcs2|0.650175;Lonp1|0.660875;Hadhb|0.6715;Shmt2|0.697125;Vdac2|1.3619;Dlat|2.09025
ATPase dependent transmembrane transport complex	GO:0098533	2.79e-06	4	23	126	29082	Atp1a2|1.4705;Atp1a1|1.720825;RGD:2174|1.76415;Atp1a3|2.40965
sarcolemma	GO:0042383	2.83e-06	8	201	126	29082	Vcam1|0.60605;Ppp3ca|0.620125;Vcl|0.78425;Cacnb1|0.812975;Atp1a2|1.4705;Anxa1|1.5062;Atp1a1|1.720825;Atp1a3|2.40965
cytoplasmic, membrane-bounded vesicle	GO:0016023	4.03e-06	17	1073	126	29082	Ctnna1|0.48005;Vti1b|0.5106;Gars|0.60655;Sec24b|0.61495;Pebp1|0.6424;Dbnl|0.650675;P4hb|0.667175;Ywhab|0.68665;Ctsd|1.327475;Vdac2|1.3619;Rab3c|1.423;Rab21|1.5494;Atp1a1|1.720825;Stxbp1|1.9356;Rab10|2.01085;Rab3a|2.075675;Rab3b|2.1705
adherens junction	GO:0005912	5.22e-06	12	551	126	29082	Ctnna1|0.48005;Lin7c|0.5028;Ppp1cb|0.511925;Ctnnd1|0.611325;P4hb|0.667175;Ywhab|0.68665;Rpl18|0.705775;Vcl|0.78425;Csrp1|1.505775;Anxa1|1.5062;Rab21|1.5494;Rab10|2.01085
postsynapse	GO:0098794	6.05e-06	13	659	126	29082	Lin7c|0.5028;Prnp|0.5683;Ctnnd1|0.611325;Ppp3ca|0.620125;Dbnl|0.650675;Gpm6a|0.69725;Atp1a2|1.4705;Lrrc7|1.5681;Atp1a1|1.720825;Stxbp1|1.9356;Gria3|2.054775;Slc1a2|2.287925;Atp1a3|2.40965
mitochondrial membrane	GO:0031966	6.31e-06	15	877	126	29082	Atp5b|0.5505;Timm13|0.6038;Atp5l|0.604025;Atp5a1|0.609725;Pebp1|0.6424;Hmgcs2|0.650175;Hadhb|0.6715;Shmt2|0.697125;Nme1|0.721675;Tomm34|0.770125;Vdac2|1.3619;Mtx1|1.392825;Anxa1|1.5062;Gdap1|1.587675;Sdha|2.167525
podosome	GO:0002102	6.34e-06	4	28	126	29082	Vcam1|0.60605;Dbnl|0.650675;Vcl|0.78425;Wdr1|1.39075
anchoring junction	GO:0070161	6.37e-06	12	562	126	29082	Ctnna1|0.48005;Lin7c|0.5028;Ppp1cb|0.511925;Ctnnd1|0.611325;P4hb|0.667175;Ywhab|0.68665;Rpl18|0.705775;Vcl|0.78425;Csrp1|1.505775;Anxa1|1.5062;Rab21|1.5494;Rab10|2.01085
cell projection	GO:0042995	7.41e-06	24	2056	126	29082	Ctnna1|0.48005;Lin7c|0.5028;Zwint|0.545225;Vcam1|0.60605;Ctnnd1|0.611325;Pebp1|0.6424;Dbnl|0.650675;Gpm6a|0.69725;Nme1|0.721675;Wdr1|1.39075;Ndrg4|1.414975;Atp1a2|1.4705;Anxa1|1.5062;Rab21|1.5494;Lrrc7|1.5681;Slc4a10|1.68675;S100b|1.70825;Atp1a1|1.720825;Stxbp1|1.9356;Rab10|2.01085;Rab3a|2.075675;Slc1a2|2.287925;Atp1a3|2.40965;Mtm1|5.731725
bounding membrane of organelle	GO:0098588	8.37e-06	24	2071	126	29082	Vti1b|0.5106;Acbd3|0.544125;Por|0.600225;Sec24b|0.61495;Pebp1|0.6424;Dbnl|0.650675;Hadhb|0.6715;Nme1|0.721675;Ufd1|0.75885;Tomm34|0.770125;Vdac2|1.3619;Mtx1|1.392825;Ndrg4|1.414975;Rab3c|1.423;Anxa1|1.5062;Rab21|1.5494;Lrrc7|1.5681;Gdap1|1.587675;RGD:2174|1.76415;Stx8|1.787375;Rab10|2.01085;Rdh14|2.055575;Rab3a|2.075675;Rab3b|2.1705
intercalated disc	GO:0014704	1.02e-05	5	66	126	29082	Ctnna1|0.48005;Vcl|0.78425;Atp1a2|1.4705;Atp1a1|1.720825;RGD:2174|1.76415
focal adhesion	GO:0005925	1.06e-05	10	402	126	29082	Ctnna1|0.48005;Ppp1cb|0.511925;P4hb|0.667175;Ywhab|0.68665;Rpl18|0.705775;Vcl|0.78425;Csrp1|1.505775;Anxa1|1.5062;Rab21|1.5494;Rab10|2.01085
cell-substrate adherens junction	GO:0005924	1.2e-05	10	408	126	29082	Ctnna1|0.48005;Ppp1cb|0.511925;P4hb|0.667175;Ywhab|0.68665;Rpl18|0.705775;Vcl|0.78425;Csrp1|1.505775;Anxa1|1.5062;Rab21|1.5494;Rab10|2.01085
cell junction	GO:0030054	1.26e-05	19	1427	126	29082	Ctnna1|0.48005;Lin7c|0.5028;Ppp1cb|0.511925;Ctnnd1|0.611325;Dbnl|0.650675;P4hb|0.667175;Ywhab|0.68665;Rpl18|0.705775;Vcl|0.78425;Wdr1|1.39075;Atp1a2|1.4705;Csrp1|1.505775;Anxa1|1.5062;Rab21|1.5494;Lrrc7|1.5681;Atp1a1|1.720825;RGD:2174|1.76415;Rab10|2.01085;Gria3|2.054775
mitochondrial envelope	GO:0005740	1.35e-05	15	935	126	29082	Atp5b|0.5505;Timm13|0.6038;Atp5l|0.604025;Atp5a1|0.609725;Pebp1|0.6424;Hmgcs2|0.650175;Hadhb|0.6715;Shmt2|0.697125;Nme1|0.721675;Tomm34|0.770125;Vdac2|1.3619;Mtx1|1.392825;Anxa1|1.5062;Gdap1|1.587675;Sdha|2.167525
cell-substrate junction	GO:0030055	1.54e-05	10	420	126	29082	Ctnna1|0.48005;Ppp1cb|0.511925;P4hb|0.667175;Ywhab|0.68665;Rpl18|0.705775;Vcl|0.78425;Csrp1|1.505775;Anxa1|1.5062;Rab21|1.5494;Rab10|2.01085
mitochondrial outer membrane	GO:0005741	1.93e-05	7	189	126	29082	Pebp1|0.6424;Hadhb|0.6715;Nme1|0.721675;Tomm34|0.770125;Vdac2|1.3619;Mtx1|1.392825;Gdap1|1.587675
sodium:potassium-exchanging ATPase complex	GO:0005890	3.48e-05	3	15	126	29082	Atp1a2|1.4705;Atp1a1|1.720825;Atp1a3|2.40965
cell-cell contact zone	GO:0044291	3.5e-05	5	85	126	29082	Ctnna1|0.48005;Vcl|0.78425;Atp1a2|1.4705;Atp1a1|1.720825;RGD:2174|1.76415
protein complex	GO:0043234	3.82e-05	48	6454	126	29082	Ctnna1|0.48005;Lin7c|0.5028;Ogdhl|0.50635;Vti1b|0.5106;Ppp1cb|0.511925;Zwint|0.545225;Atp5b|0.5505;Timm13|0.6038;Atp5l|0.604025;Vcam1|0.60605;Atp5a1|0.609725;Sec24b|0.61495;Ppp3ca|0.620125;Vps50|0.62745;Dbnl|0.650675;St13|0.666975;P4hb|0.667175;Hadhb|0.6715;Cct2|0.68445;Ywhab|0.68665;Smarcd1|0.69005;Shmt2|0.697125;Psmd13|0.6973;Eps15l1|0.718675;Nme1|0.721675;Shoc2|0.725975;Cand1|0.734975;Ruvbl2|0…
organelle outer membrane	GO:0031968	4.39e-05	7	215	126	29082	Pebp1|0.6424;Hadhb|0.6715;Nme1|0.721675;Tomm34|0.770125;Vdac2|1.3619;Mtx1|1.392825;Gdap1|1.587675
outer membrane	GO:0019867	4.93e-05	7	219	126	29082	Pebp1|0.6424;Hadhb|0.6715;Nme1|0.721675;Tomm34|0.770125;Vdac2|1.3619;Mtx1|1.392825;Gdap1|1.587675
dendritic spine	GO:0043197	5.38e-05	7	222	126	29082	Ctnnd1|0.611325;Ppp3ca|0.620125;Gpm6a|0.69725;Atp1a2|1.4705;Lrrc7|1.5681;Slc1a2|2.287925;Atp1a3|2.40965
neuron spine	GO:0044309	5.85e-05	7	225	126	29082	Ctnnd1|0.611325;Ppp3ca|0.620125;Gpm6a|0.69725;Atp1a2|1.4705;Lrrc7|1.5681;Slc1a2|2.287925;Atp1a3|2.40965
exocytic vesicle	GO:0070382	7.29e-05	7	233	126	29082	Vti1b|0.5106;Pebp1|0.6424;Vdac2|1.3619;Rab3c|1.423;Rab10|2.01085;Rab3a|2.075675;Rab3b|2.1705
endoplasmic reticulum	GO:0005783	8.92e-05	20	1793	126	29082	Ssr1|0.46075;Vti1b|0.5106;Pdia6|0.538075;Prnp|0.5683;Por|0.600225;Vcam1|0.60605;Pebp1|0.6424;P4hb|0.667175;Hadhb|0.6715;Rpl18|0.705775;Dbi|0.7166;Ufd1|0.75885;Ndrg4|1.414975;Rab21|1.5494;Lrrc7|1.5681;Atp1a1|1.720825;RGD:2174|1.76415;Rab10|2.01085;Rdh14|2.055575;Atp1a3|2.40965
ATPase complex	GO:1904949	0.000115	3	22	126	29082	Atp1a2|1.4705;Atp1a1|1.720825;Atp1a3|2.40965
organelle envelope	GO:0031967	0.000143	17	1424	126	29082	Atp5b|0.5505;Prnp|0.5683;Timm13|0.6038;Atp5l|0.604025;Atp5a1|0.609725;Pebp1|0.6424;Hmgcs2|0.650175;Hadhb|0.6715;Shmt2|0.697125;Cotl1|0.7095;Nme1|0.721675;Tomm34|0.770125;Vdac2|1.3619;Mtx1|1.392825;Anxa1|1.5062;Gdap1|1.587675;Sdha|2.167525
envelope	GO:0031975	0.000147	17	1427	126	29082	Atp5b|0.5505;Prnp|0.5683;Timm13|0.6038;Atp5l|0.604025;Atp5a1|0.609725;Pebp1|0.6424;Hmgcs2|0.650175;Hadhb|0.6715;Shmt2|0.697125;Cotl1|0.7095;Nme1|0.721675;Tomm34|0.770125;Vdac2|1.3619;Mtx1|1.392825;Anxa1|1.5062;Gdap1|1.587675;Sdha|2.167525
cell-cell junction	GO:0005911	0.000172	10	561	126	29082	Ctnna1|0.48005;Lin7c|0.5028;Ctnnd1|0.611325;Vcl|0.78425;Wdr1|1.39075;Atp1a2|1.4705;Anxa1|1.5062;Atp1a1|1.720825;RGD:2174|1.76415;Rab10|2.01085
cell-cell adherens junction	GO:0005913	0.000174	5	119	126	29082	Ctnna1|0.48005;Ctnnd1|0.611325;Vcl|0.78425;Anxa1|1.5062;Rab10|2.01085
somatodendritic compartment	GO:0036477	0.000207	15	1192	126	29082	Vti1b|0.5106;Zwint|0.545225;Prnp|0.5683;Ctnnd1|0.611325;Ppp3ca|0.620125;Pebp1|0.6424;Dbnl|0.650675;Gpm6a|0.69725;Kif5c|1.2841;Atp1a2|1.4705;Lrrc7|1.5681;Slc4a10|1.68675;S100b|1.70825;Slc1a2|2.287925;Atp1a3|2.40965
secretory vesicle	GO:0099503	0.000218	10	578	126	29082	Ctnna1|0.48005;Vti1b|0.5106;Gars|0.60655;Pebp1|0.6424;Vdac2|1.3619;Rab3c|1.423;Stxbp1|1.9356;Rab10|2.01085;Rab3a|2.075675;Rab3b|2.1705
intracellular organelle lumen	GO:0070013	0.000224	35	4438	126	29082	Ppp1cb|0.511925;Setd3|0.542825;Zwint|0.545225;Atp5b|0.5505;Oxct1|0.57545;Cmpk2|0.5898;Cndp2|0.594625;Timm13|0.6038;Gars|0.60655;Dbt|0.6188;Ppp3ca|0.620125;Pde12|0.621625;Hmgcs2|0.650175;Ilkap|0.66;Lonp1|0.660875;P4hb|0.667175;Hadhb|0.6715;Smarcd1|0.69005;Ddx3x|0.691725;Shmt2|0.697125;Rpl18|0.705775;Shoc2|0.725975;Cand1|0.734975;Ruvbl2|0.749025;Tomm34|0.770125;Ppm1e|1.3216;Vdac2|1.3619;RGD:621578|…
organelle lumen	GO:0043233	0.000238	35	4452	126	29082	Ppp1cb|0.511925;Setd3|0.542825;Zwint|0.545225;Atp5b|0.5505;Oxct1|0.57545;Cmpk2|0.5898;Cndp2|0.594625;Timm13|0.6038;Gars|0.60655;Dbt|0.6188;Ppp3ca|0.620125;Pde12|0.621625;Hmgcs2|0.650175;Ilkap|0.66;Lonp1|0.660875;P4hb|0.667175;Hadhb|0.6715;Smarcd1|0.69005;Ddx3x|0.691725;Shmt2|0.697125;Rpl18|0.705775;Shoc2|0.725975;Cand1|0.734975;Ruvbl2|0.749025;Tomm34|0.770125;Ppm1e|1.3216;Vdac2|1.3619;RGD:621578|…
membrane-enclosed lumen	GO:0031974	0.000246	35	4459	126	29082	Ppp1cb|0.511925;Setd3|0.542825;Zwint|0.545225;Atp5b|0.5505;Oxct1|0.57545;Cmpk2|0.5898;Cndp2|0.594625;Timm13|0.6038;Gars|0.60655;Dbt|0.6188;Ppp3ca|0.620125;Pde12|0.621625;Hmgcs2|0.650175;Ilkap|0.66;Lonp1|0.660875;P4hb|0.667175;Hadhb|0.6715;Smarcd1|0.69005;Ddx3x|0.691725;Shmt2|0.697125;Rpl18|0.705775;Shoc2|0.725975;Cand1|0.734975;Ruvbl2|0.749025;Tomm34|0.770125;Ppm1e|1.3216;Vdac2|1.3619;RGD:621578|…
transport vesicle	GO:0030133	0.00026	8	380	126	29082	Vti1b|0.5106;Sec24b|0.61495;Pebp1|0.6424;Vdac2|1.3619;Rab3c|1.423;Rab10|2.01085;Rab3a|2.075675;Rab3b|2.1705
neuron projection	GO:0043005	0.000327	18	1675	126	29082	Lin7c|0.5028;Zwint|0.545225;Prnp|0.5683;Gars|0.60655;Ctnnd1|0.611325;Ppp3ca|0.620125;Pebp1|0.6424;Dbnl|0.650675;Gpm6a|0.69725;Kif5c|1.2841;Atp1a2|1.4705;Rab21|1.5494;Lrrc7|1.5681;Slc4a10|1.68675;Stxbp1|1.9356;Rab3a|2.075675;Slc1a2|2.287925;Atp1a3|2.40965
cytoplasmic vesicle membrane	GO:0030659	0.000431	8	410	126	29082	Vti1b|0.5106;Sec24b|0.61495;Dbnl|0.650675;Rab3c|1.423;Anxa1|1.5062;Rab21|1.5494;Rab3a|2.075675;Rab3b|2.1705
membrane protein complex	GO:0098796	0.000528	19	1897	126	29082	Ctnna1|0.48005;Lin7c|0.5028;Vti1b|0.5106;Atp5b|0.5505;Atp5l|0.604025;Vcam1|0.60605;Atp5a1|0.609725;Sec24b|0.61495;Eps15l1|0.718675;Ufd1|0.75885;Cacnb1|0.812975;Vdac2|1.3619;Atp1a2|1.4705;Hook3|1.622575;Atp1a1|1.720825;RGD:2174|1.76415;Stx8|1.787375;Sdha|2.167525;Atp1a3|2.40965
mitochondrial proton-transporting ATP synthase complex	GO:0005753	0.000554	3	37	126	29082	Atp5b|0.5505;Atp5l|0.604025;Atp5a1|0.609725
presynapse	GO:0098793	0.000577	9	538	126	29082	Lin7c|0.5028;Vti1b|0.5106;Pebp1|0.6424;Vdac2|1.3619;Rab3c|1.423;Stxbp1|1.9356;Rab3a|2.075675;Rab3b|2.1705;Slc1a2|2.287925
synaptic vesicle	GO:0008021	0.000587	6	236	126	29082	Vti1b|0.5106;Pebp1|0.6424;Vdac2|1.3619;Rab3c|1.423;Rab3a|2.075675;Rab3b|2.1705
macromolecular complex	GO:0032991	0.000609	52	8015	126	29082	Ctnna1|0.48005;Lin7c|0.5028;Ogdhl|0.50635;Vti1b|0.5106;Ppp1cb|0.511925;Zwint|0.545225;Atp5b|0.5505;Timm13|0.6038;Atp5l|0.604025;Vcam1|0.60605;Atp5a1|0.609725;Sec24b|0.61495;Ppp3ca|0.620125;Vps50|0.62745;Dbnl|0.650675;St13|0.666975;P4hb|0.667175;Hadhb|0.6715;Cct2|0.68445;Ywhab|0.68665;Smarcd1|0.69005;Ddx3x|0.691725;Shmt2|0.697125;Psmd13|0.6973;Rpl18|0.705775;Eps15l1|0.718675;Nme1|0.721675;Shoc2|0.…
secretory granule	GO:0030141	0.000644	8	436	126	29082	Ctnna1|0.48005;Gars|0.60655;Vdac2|1.3619;Rab3c|1.423;Stxbp1|1.9356;Rab10|2.01085;Rab3a|2.075675;Rab3b|2.1705
zonula adherens	GO:0005915	0.000657	2	9	126	29082	Ctnna1|0.48005;Ctnnd1|0.611325
vesicle membrane	GO:0012506	0.000715	8	443	126	29082	Vti1b|0.5106;Sec24b|0.61495;Dbnl|0.650675;Rab3c|1.423;Anxa1|1.5062;Rab21|1.5494;Rab3a|2.075675;Rab3b|2.1705
melanosome	GO:0042470	0.000728	4	93	126	29082	P4hb|0.667175;Ywhab|0.68665;Ctsd|1.327475;Atp1a1|1.720825
pigment granule	GO:0048770	0.000728	4	93	126	29082	P4hb|0.667175;Ywhab|0.68665;Ctsd|1.327475;Atp1a1|1.720825
dendrite	GO:0030425	0.00084	11	813	126	29082	Zwint|0.545225;Prnp|0.5683;Ctnnd1|0.611325;Ppp3ca|0.620125;Dbnl|0.650675;Gpm6a|0.69725;Atp1a2|1.4705;Lrrc7|1.5681;Slc4a10|1.68675;Slc1a2|2.287925;Atp1a3|2.40965
cytoplasmic vesicle part	GO:0044433	0.000847	10	688	126	29082	Vti1b|0.5106;Sec24b|0.61495;Vps50|0.62745;Dbnl|0.650675;Rab3c|1.423;Anxa1|1.5062;Rab21|1.5494;Stx8|1.787375;Rab3a|2.075675;Rab3b|2.1705
recycling endosome	GO:0055037	0.000866	5	169	126	29082	Vti1b|0.5106;Vps50|0.62745;RGD1307235|0.6427;Stx8|1.787375;Rab10|2.01085
pyruvate dehydrogenase complex	GO:0045254	0.00119	2	12	126	29082	Dlat|2.09025;Pdhb|2.20115
filopodium	GO:0030175	0.00136	4	110	126	29082	Vcam1|0.60605;Gpm6a|0.69725;Lrrc7|1.5681;Mtm1|5.731725
proton-transporting ATP synthase complex	GO:0045259	0.00142	3	51	126	29082	Atp5b|0.5505;Atp5l|0.604025;Atp5a1|0.609725
actin cytoskeleton	GO:0015629	0.00144	9	613	126	29082	Ctnna1|0.48005;Vcam1|0.60605;Dbnl|0.650675;Nebl|0.69365;Vcl|0.78425;Wdr1|1.39075;Anxa1|1.5062;Lrrc7|1.5681;Coro2b|1.652275
axon part	GO:0033267	0.00148	7	385	126	29082	Pebp1|0.6424;Gpm6a|0.69725;Kif5c|1.2841;Rab21|1.5494;Lrrc7|1.5681;Stxbp1|1.9356;Rab3a|2.075675
mitochondrial inner membrane	GO:0005743	0.00199	9	643	126	29082	Atp5b|0.5505;Timm13|0.6038;Atp5l|0.604025;Atp5a1|0.609725;Hmgcs2|0.650175;Hadhb|0.6715;Shmt2|0.697125;Vdac2|1.3619;Sdha|2.167525
perinuclear region of cytoplasm	GO:0048471	0.00209	10	777	126	29082	Vps50|0.62745;Ywhab|0.68665;Dbi|0.7166;Nme1|0.721675;Rab3c|1.423;S100b|1.70825;Stx8|1.787375;Stxbp1|1.9356;Rab10|2.01085;Rab3b|2.1705
proton-transporting ATP synthase complex, catalytic core F(1)	GO:0045261	0.00215	2	16	126	29082	Atp5b|0.5505;Atp5a1|0.609725
protein phosphatase type 1 complex	GO:0000164	0.00243	2	17	126	29082	Ppp1cb|0.511925;Shoc2|0.725975
cell projection part	GO:0044463	0.00247	11	932	126	29082	Ctnnd1|0.611325;Pebp1|0.6424;Gpm6a|0.69725;Ndrg4|1.414975;Atp1a2|1.4705;Lrrc7|1.5681;Atp1a1|1.720825;Stxbp1|1.9356;Rab3a|2.075675;Slc1a2|2.287925;Atp1a3|2.40965
endosomal part	GO:0044440	0.00277	6	320	126	29082	Vti1b|0.5106;Vps50|0.62745;Anxa1|1.5062;Rab21|1.5494;Stx8|1.787375;Rab10|2.01085
early endosome	GO:0005769	0.00281	6	321	126	29082	Vti1b|0.5106;Vcam1|0.60605;Dbnl|0.650675;Anxa1|1.5062;Rab21|1.5494;Stx8|1.787375
oxidoreductase complex	GO:1990204	0.00281	5	221	126	29082	Ogdhl|0.50635;P4hb|0.667175;Dlat|2.09025;Sdha|2.167525;Pdhb|2.20115
membrane region	GO:0098589	0.00282	15	1543	126	29082	Ctnna1|0.48005;Lin7c|0.5028;Prnp|0.5683;Atp5a1|0.609725;Eps15l1|0.718675;Nme1|0.721675;Ndrg4|1.414975;Atp1a2|1.4705;Anxa1|1.5062;Lrrc7|1.5681;Slc4a10|1.68675;Atp1a1|1.720825;Stxbp1|1.9356;Gria3|2.054775;Slc1a2|2.287925
Golgi apparatus	GO:0005794	0.00312	15	1560	126	29082	Ctnna1|0.48005;Vti1b|0.5106;Acbd3|0.544125;Prnp|0.5683;Vcam1|0.60605;Pebp1|0.6424;Dbnl|0.650675;Cand1|0.734975;Rab21|1.5494;Hook3|1.622575;Atp1a1|1.720825;Stx8|1.787375;Rab10|2.01085;Rab3b|2.1705;Atp1a3|2.40965
protein serine/threonine phosphatase complex	GO:0008287	0.00324	3	68	126	29082	Ppp1cb|0.511925;Ppp3ca|0.620125;Shoc2|0.725975
mitochondrial protein complex	GO:0098798	0.00327	5	229	126	29082	Atp5b|0.5505;Atp5l|0.604025;Atp5a1|0.609725;Hadhb|0.6715;Sdha|2.167525
phosphatase complex	GO:1903293	0.00338	3	69	126	29082	Ppp1cb|0.511925;Ppp3ca|0.620125;Shoc2|0.725975
organelle inner membrane	GO:0019866	0.00353	9	701	126	29082	Atp5b|0.5505;Timm13|0.6038;Atp5l|0.604025;Atp5a1|0.609725;Hmgcs2|0.650175;Hadhb|0.6715;Shmt2|0.697125;Vdac2|1.3619;Sdha|2.167525
plasma membrane respiratory chain complex II	GO:0045274	0.00433	1	1	126	29082	Sdha|2.167525
plasma membrane succinate dehydrogenase complex	GO:0045282	0.00433	1	1	126	29082	Sdha|2.167525
endoplasmic reticulum part	GO:0044432	0.00505	11	1025	126	29082	Ssr1|0.46075;Vti1b|0.5106;Por|0.600225;P4hb|0.667175;Dbi|0.7166;Ufd1|0.75885;Ndrg4|1.414975;Rab21|1.5494;Lrrc7|1.5681;RGD:2174|1.76415;Rab10|2.01085
axon	GO:0030424	0.00509	9	742	126	29082	Gars|0.60655;Pebp1|0.6424;Gpm6a|0.69725;Kif5c|1.2841;Rab21|1.5494;Lrrc7|1.5681;Stxbp1|1.9356;Rab3a|2.075675;Atp1a3|2.40965
early endosome membrane	GO:0031901	0.00548	3	82	126	29082	Vti1b|0.5106;Anxa1|1.5062;Rab21|1.5494
ruffle	GO:0001726	0.00676	4	172	126	29082	Dbnl|0.650675;Nme1|0.721675;S100b|1.70825;Mtm1|5.731725
ER to Golgi transport vesicle membrane	GO:0012507	0.00748	2	30	126	29082	Vti1b|0.5106;Sec24b|0.61495
intracellular non-membrane-bounded organelle	GO:0043232	0.00759	36	5614	126	29082	Ctnna1|0.48005;Lin7c|0.5028;Ppp1cb|0.511925;Setd3|0.542825;Zwint|0.545225;Atp5b|0.5505;Prnp|0.5683;Timm13|0.6038;Vcam1|0.60605;G6pdx|0.60885;Dbt|0.6188;Ppp3ca|0.620125;Dbnl|0.650675;Lonp1|0.660875;Cct2|0.68445;Ddx3x|0.691725;Nebl|0.69365;Shmt2|0.697125;Rpl18|0.705775;Cotl1|0.7095;Nme1|0.721675;Ruvbl2|0.749025;Vcl|0.78425;Kif5c|1.2841;Ppm1e|1.3216;Vdac2|1.3619;RGD:621578|1.377075;Wdr1|1.39075;Anxa…
non-membrane-bounded organelle	GO:0043228	0.00759	36	5614	126	29082	Ctnna1|0.48005;Lin7c|0.5028;Ppp1cb|0.511925;Setd3|0.542825;Zwint|0.545225;Atp5b|0.5505;Prnp|0.5683;Timm13|0.6038;Vcam1|0.60605;G6pdx|0.60885;Dbt|0.6188;Ppp3ca|0.620125;Dbnl|0.650675;Lonp1|0.660875;Cct2|0.68445;Ddx3x|0.691725;Nebl|0.69365;Shmt2|0.697125;Rpl18|0.705775;Cotl1|0.7095;Nme1|0.721675;Ruvbl2|0.749025;Vcl|0.78425;Kif5c|1.2841;Ppm1e|1.3216;Vdac2|1.3619;RGD:621578|1.377075;Wdr1|1.39075;Anxa…
postsynaptic specialization	GO:0099572	0.00769	5	281	126	29082	Lin7c|0.5028;Prnp|0.5683;Dbnl|0.650675;Lrrc7|1.5681;Atp1a1|1.720825
basolateral plasma membrane	GO:0016323	0.0078	5	282	126	29082	Lin7c|0.5028;Ndrg4|1.414975;Anxa1|1.5062;Slc4a10|1.68675;Atp1a1|1.720825
inner mitochondrial membrane protein complex	GO:0098800	0.00837	4	183	126	29082	Atp5b|0.5505;Atp5l|0.604025;Atp5a1|0.609725;Sdha|2.167525
asymmetric synapse	GO:0032279	0.00838	5	287	126	29082	Lin7c|0.5028;Prnp|0.5683;Dbnl|0.650675;Lrrc7|1.5681;Atp1a1|1.720825
neuron to neuron synapse	GO:0098984	0.00838	5	287	126	29082	Lin7c|0.5028;Prnp|0.5683;Dbnl|0.650675;Lrrc7|1.5681;Atp1a1|1.720825
plasma membrane region	GO:0098590	0.00841	12	1255	126	29082	Ctnna1|0.48005;Lin7c|0.5028;Nme1|0.721675;Ndrg4|1.414975;Atp1a2|1.4705;Anxa1|1.5062;Lrrc7|1.5681;Slc4a10|1.68675;Atp1a1|1.720825;Stxbp1|1.9356;Gria3|2.054775;Slc1a2|2.287925
mitochondrial fatty acid beta-oxidation multienzyme complex	GO:0016507	0.00865	1	2	126	29082	Hadhb|0.6715
actomyosin, actin portion	GO:0042643	0.00865	1	2	126	29082	Wdr1|1.39075
fatty acid beta-oxidation multienzyme complex	GO:0036125	0.00865	1	2	126	29082	Hadhb|0.6715
alpha9-beta1 integrin-vascular cell adhesion molecule-1 complex	GO:0071065	0.00865	1	2	126	29082	Vcam1|0.60605
coated vesicle membrane	GO:0030662	0.00871	3	97	126	29082	Vti1b|0.5106;Sec24b|0.61495;Dbnl|0.650675
mitochondrial membrane part	GO:0044455	0.00937	5	295	126	29082	Atp5b|0.5505;Atp5l|0.604025;Atp5a1|0.609725;Gdap1|1.587675;Sdha|2.167525
catalytic complex	GO:1902494	0.00985	14	1606	126	29082	Ogdhl|0.50635;Ppp1cb|0.511925;Ppp3ca|0.620125;P4hb|0.667175;Shoc2|0.725975;Cand1|0.734975;Ruvbl2|0.749025;Atp1a2|1.4705;Atp1a1|1.720825;RGD:2174|1.76415;Dlat|2.09025;Sdha|2.167525;Pdhb|2.20115;Atp1a3|2.40965
endosome membrane	GO:0010008	0.00989	5	299	126	29082	Vti1b|0.5106;Anxa1|1.5062;Rab21|1.5494;Stx8|1.787375;Rab10|2.01085
cell leading edge	GO:0031252	0.0106	6	424	126	29082	Ctnna1|0.48005;Ctnnd1|0.611325;Dbnl|0.650675;Nme1|0.721675;S100b|1.70825;Mtm1|5.731725
secretory granule membrane	GO:0030667	0.0108	3	105	126	29082	Rab3c|1.423;Rab3a|2.075675;Rab3b|2.1705
proton-transporting two-sector ATPase complex	GO:0016469	0.0111	3	106	126	29082	Atp5b|0.5505;Atp5l|0.604025;Atp5a1|0.609725
proton-transporting two-sector ATPase complex, catalytic domain	GO:0033178	0.0112	2	37	126	29082	Atp5b|0.5505;Atp5a1|0.609725
postsynaptic density	GO:0014069	0.0116	5	311	126	29082	Lin7c|0.5028;Prnp|0.5683;Dbnl|0.650675;Lrrc7|1.5681;Atp1a1|1.720825
lamellipodium	GO:0030027	0.0119	4	203	126	29082	Ctnna1|0.48005;Ctnnd1|0.611325;Dbnl|0.650675;Nme1|0.721675
UFD1-NPL4 complex	GO:0036501	0.0129	1	3	126	29082	Ufd1|0.75885
ER membrane insertion complex	GO:0072379	0.0129	1	3	126	29082	Ubl4a|1.94075
cytoplasmic side of early endosome membrane	GO:0098559	0.0129	1	3	126	29082	Rab21|1.5494
calcium ion-transporting ATPase complex	GO:0090534	0.0129	1	3	126	29082	RGD:2174|1.76415
plasma membrane respiratory chain	GO:0070470	0.0129	1	3	126	29082	Sdha|2.167525
BAT3 complex	GO:0071818	0.0129	1	3	126	29082	Ubl4a|1.94075
longitudinal sarcoplasmic reticulum	GO:0014801	0.0129	1	3	126	29082	RGD:2174|1.76415
ER to Golgi transport vesicle	GO:0030134	0.0137	2	41	126	29082	Vti1b|0.5106;Sec24b|0.61495
caveola	GO:0005901	0.0141	3	116	126	29082	Ctnna1|0.48005;Atp1a2|1.4705;Atp1a1|1.720825
plasma membrane protein complex	GO:0098797	0.0146	9	881	126	29082	Ctnna1|0.48005;Lin7c|0.5028;Vcam1|0.60605;Eps15l1|0.718675;Cacnb1|0.812975;Atp1a2|1.4705;Atp1a1|1.720825;Sdha|2.167525;Atp1a3|2.40965
axonal growth cone	GO:0044295	0.015	2	43	126	29082	Gpm6a|0.69725;Kif5c|1.2841
actin-based cell projection	GO:0098858	0.0151	4	218	126	29082	Vcam1|0.60605;Gpm6a|0.69725;Lrrc7|1.5681;Mtm1|5.731725
late endosome	GO:0005770	0.0156	4	220	126	29082	Vti1b|0.5106;Osbpl1a|1.764425;Stx8|1.787375;Mtm1|5.731725
succinate dehydrogenase complex (ubiquinone)	GO:0045257	0.0172	1	4	126	29082	Sdha|2.167525
mitochondrial respiratory chain complex II, succinate dehydrogenase complex (ubiquinone)	GO:0005749	0.0172	1	4	126	29082	Sdha|2.167525
CA3 pyramidal cell dendrite	GO:0097442	0.0172	1	4	126	29082	Slc4a10|1.68675
fumarate reductase complex	GO:0045283	0.0172	1	4	126	29082	Sdha|2.167525
mitochondrial intermembrane space protein transporter complex	GO:0042719	0.0172	1	4	126	29082	Timm13|0.6038
respiratory chain complex II	GO:0045273	0.0172	1	4	126	29082	Sdha|2.167525
succinate dehydrogenase complex	GO:0045281	0.0172	1	4	126	29082	Sdha|2.167525
procollagen-proline 4-dioxygenase complex	GO:0016222	0.0172	1	4	126	29082	P4hb|0.667175
endoplasmic reticulum membrane	GO:0005789	0.0179	9	912	126	29082	Ssr1|0.46075;Vti1b|0.5106;Por|0.600225;Ufd1|0.75885;Ndrg4|1.414975;Rab21|1.5494;Lrrc7|1.5681;RGD:2174|1.76415;Rab10|2.01085
nuclear lumen	GO:0031981	0.019	26	3963	126	29082	Ppp1cb|0.511925;Setd3|0.542825;Zwint|0.545225;Oxct1|0.57545;Cmpk2|0.5898;Cndp2|0.594625;Timm13|0.6038;Gars|0.60655;Ppp3ca|0.620125;Ilkap|0.66;Lonp1|0.660875;Smarcd1|0.69005;Ddx3x|0.691725;Rpl18|0.705775;Shoc2|0.725975;Cand1|0.734975;Ruvbl2|0.749025;Tomm34|0.770125;Ppm1e|1.3216;RGD:621578|1.377075;Anxa1|1.5062;Hnrnph2|1.85845;Stxbp1|1.9356;Ubl4a|1.94075;Sdha|2.167525;Pdhb|2.20115
nuclear part	GO:0044428	0.0191	29	4553	126	29082	Ppp1cb|0.511925;Setd3|0.542825;Zwint|0.545225;Prnp|0.5683;Oxct1|0.57545;Cmpk2|0.5898;Cndp2|0.594625;Timm13|0.6038;Gars|0.60655;Ppp3ca|0.620125;Ilkap|0.66;Lonp1|0.660875;Smarcd1|0.69005;Ddx3x|0.691725;Shmt2|0.697125;Rpl18|0.705775;Cotl1|0.7095;Shoc2|0.725975;Cand1|0.734975;Ruvbl2|0.749025;Tomm34|0.770125;Ppm1e|1.3216;RGD:621578|1.377075;Anxa1|1.5062;Hnrnph2|1.85845;Stxbp1|1.9356;Ubl4a|1.94075;Sdha…
nuclear outer membrane-endoplasmic reticulum membrane network	GO:0042175	0.0211	9	938	126	29082	Ssr1|0.46075;Vti1b|0.5106;Por|0.600225;Ufd1|0.75885;Ndrg4|1.414975;Rab21|1.5494;Lrrc7|1.5681;RGD:2174|1.76415;Rab10|2.01085
plasma membrane raft	GO:0044853	0.0215	3	136	126	29082	Ctnna1|0.48005;Atp1a2|1.4705;Atp1a1|1.720825
MLL5-L complex	GO:0070688	0.0215	1	5	126	29082	Ppp1cb|0.511925
cytoplasmic side of endosome membrane	GO:0010009	0.0215	1	5	126	29082	Rab21|1.5494
calcineurin complex	GO:0005955	0.0215	1	5	126	29082	Ppp3ca|0.620125
BRISC complex	GO:0070552	0.0215	1	5	126	29082	Shmt2|0.697125
EARP complex	GO:1990745	0.0215	1	5	126	29082	Vps50|0.62745
contractile fiber part	GO:0044449	0.0252	4	255	126	29082	Ppp3ca|0.620125;Nebl|0.69365;Vcl|0.78425;Mtm1|5.731725
FHF complex	GO:0070695	0.0257	1	6	126	29082	Hook3|1.622575
extrinsic component of external side of plasma membrane	GO:0031232	0.0257	1	6	126	29082	Anxa1|1.5062
synaptic membrane	GO:0097060	0.029	5	395	126	29082	Lin7c|0.5028;Lrrc7|1.5681;Stxbp1|1.9356;Gria3|2.054775;Slc1a2|2.287925
myofibril	GO:0030016	0.0295	4	268	126	29082	Ppp3ca|0.620125;Nebl|0.69365;Vcl|0.78425;Mtm1|5.731725
acrosomal vesicle	GO:0001669	0.0295	3	154	126	29082	Ctnna1|0.48005;Vdac2|1.3619;Rab3a|2.075675
MPP7-DLG1-LIN7 complex	GO:0097025	0.0299	1	7	126	29082	Lin7c|0.5028
basilar dendrite	GO:0097441	0.0299	1	7	126	29082	Slc4a10|1.68675
mitochondrial proton-transporting ATP synthase complex, catalytic core F(1)	GO:0000275	0.0299	1	7	126	29082	Atp5a1|0.609725
R2TP complex	GO:0097255	0.0299	1	7	126	29082	Ruvbl2|0.749025
membrane microdomain	GO:0098857	0.0304	5	400	126	29082	Ctnna1|0.48005;Prnp|0.5683;Atp5a1|0.609725;Atp1a2|1.4705;Atp1a1|1.720825
I band	GO:0031674	0.032	3	159	126	29082	Ppp3ca|0.620125;Nebl|0.69365;Mtm1|5.731725
lysosome	GO:0005764	0.0329	6	550	126	29082	Vti1b|0.5106;Hexb|0.671275;Ctsd|1.327475;Anxa1|1.5062;Stx8|1.787375;Rdh14|2.055575
lytic vacuole	GO:0000323	0.0331	6	551	126	29082	Vti1b|0.5106;Hexb|0.671275;Ctsd|1.327475;Anxa1|1.5062;Stx8|1.787375;Rdh14|2.055575
presynaptic active zone membrane	GO:0048787	0.0341	1	8	126	29082	Stxbp1|1.9356
Lewy body	GO:0097413	0.0341	1	8	126	29082	Gpx1|0.55135
dendritic spine neck	GO:0044326	0.0341	1	8	126	29082	Atp1a3|2.40965
proteasome regulatory particle, lid subcomplex	GO:0008541	0.0341	1	8	126	29082	Psmd13|0.6973
SNARE complex	GO:0031201	0.0343	2	67	126	29082	Vti1b|0.5106;Stx8|1.787375
cytoskeleton	GO:0005856	0.0345	18	2627	126	29082	Ctnna1|0.48005;Vcam1|0.60605;G6pdx|0.60885;Dbnl|0.650675;Cct2|0.68445;Nebl|0.69365;Shmt2|0.697125;Cotl1|0.7095;Nme1|0.721675;Ruvbl2|0.749025;Vcl|0.78425;Kif5c|1.2841;Wdr1|1.39075;Anxa1|1.5062;Lrrc7|1.5681;Hook3|1.622575;Coro2b|1.652275;Stxbp1|1.9356
nucleoplasm	GO:0005654	0.0351	20	3013	126	29082	Ppp1cb|0.511925;Zwint|0.545225;Oxct1|0.57545;Cmpk2|0.5898;Cndp2|0.594625;Gars|0.60655;Ppp3ca|0.620125;Ilkap|0.66;Lonp1|0.660875;Smarcd1|0.69005;Shoc2|0.725975;Cand1|0.734975;Ruvbl2|0.749025;Tomm34|0.770125;RGD:621578|1.377075;Anxa1|1.5062;Hnrnph2|1.85845;Stxbp1|1.9356;Ubl4a|1.94075;Pdhb|2.20115
apical junction complex	GO:0043296	0.0352	3	165	126	29082	Ctnna1|0.48005;Lin7c|0.5028;Ctnnd1|0.611325
contractile fiber	GO:0043292	0.0353	4	284	126	29082	Ppp3ca|0.620125;Nebl|0.69365;Vcl|0.78425;Mtm1|5.731725
polysome	GO:0005844	0.0371	2	70	126	29082	Rpl18|0.705775;Msi2|1.265625
VCP-NPL4-UFD1 AAA ATPase complex	GO:0034098	0.0383	1	9	126	29082	Ufd1|0.75885
extrinsic component of endosome membrane	GO:0031313	0.0383	1	9	126	29082	Anxa1|1.5062
flotillin complex	GO:0016600	0.0383	1	9	126	29082	Ctnna1|0.48005
glycogen granule	GO:0042587	0.0383	1	9	126	29082	Ppp1cb|0.511925
T-tubule	GO:0030315	0.0411	2	74	126	29082	Atp1a2|1.4705;Atp1a1|1.720825
nucleus	GO:0005634	0.0421	46	8447	126	29082	Nap1l4|0.430025;Ppp1cb|0.511925;Setd3|0.542825;Zwint|0.545225;Atp5b|0.5505;Prnp|0.5683;Oxct1|0.57545;Cmpk2|0.5898;Ptges2|0.591925;Cndp2|0.594625;Timm13|0.6038;Gars|0.60655;G6pdx|0.60885;Ctnnd1|0.611325;Ppp3ca|0.620125;RGD:621084|0.629775;Ilkap|0.66;Lonp1|0.660875;Ywhab|0.68665;Smarcd1|0.69005;Ddx3x|0.691725;Shmt2|0.697125;Psmd13|0.6973;Rpl18|0.705775;Cotl1|0.7095;Nme1|0.721675;Shoc2|0.725975;Cand…
oxoglutarate dehydrogenase complex	GO:0045252	0.0425	1	10	126	29082	Ogdhl|0.50635
endoplasmic reticulum-Golgi intermediate compartment	GO:0005793	0.0431	2	76	126	29082	Pdia6|0.538075;P4hb|0.667175
membrane raft	GO:0045121	0.0433	5	441	126	29082	Ctnna1|0.48005;Prnp|0.5683;Atp5a1|0.609725;Atp1a2|1.4705;Atp1a1|1.720825
cell body	GO:0044297	0.0466	8	918	126	29082	Vti1b|0.5106;Pebp1|0.6424;Cct2|0.68445;Gpm6a|0.69725;Kif5c|1.2841;Slc4a10|1.68675;S100b|1.70825;Atp1a3|2.40965
transporter complex	GO:1990351	0.0493	6	608	126	29082	Timm13|0.6038;Cacnb1|0.812975;Atp1a2|1.4705;Atp1a1|1.720825;RGD:2174|1.76415;Atp1a3|2.40965
membrane	GO:0016020	0.0504	75	15080	126	29082	Ssr1|0.46075;Ctnna1|0.48005;Lin7c|0.5028;Ccdc136|0.50645;Vti1b|0.5106;Acbd3|0.544125;Atp5b|0.5505;Prnp|0.5683;Por|0.600225;Timm13|0.6038;Atp5l|0.604025;Vcam1|0.60605;G6pdx|0.60885;Atp5a1|0.609725;Ctnnd1|0.611325;Sec24b|0.61495;Ppp1r21|0.617925;Ppp3ca|0.620125;Pebp1|0.6424;Lingo1|0.6464;Hmgcs2|0.650175;Dbnl|0.650675;Enpp6|0.655875;Lonp1|0.660875;P4hb|0.667175;Hadhb|0.6715;Ywhab|0.68665;Ubqln2|0.68…
catenin complex	GO:0016342	0.0508	1	12	126	29082	Ctnna1|0.48005
zona pellucida receptor complex	GO:0002199	0.0508	1	12	126	29082	Cct2|0.68445
endoplasmic reticulum chaperone complex	GO:0034663	0.0508	1	12	126	29082	P4hb|0.667175
chaperonin-containing T-complex	GO:0005832	0.0508	1	12	126	29082	Cct2|0.68445
fascia adherens	GO:0005916	0.0508	1	12	126	29082	Vcl|0.78425
npBAF complex	GO:0071564	0.0508	1	12	126	29082	Smarcd1|0.69005
side of membrane	GO:0098552	0.0516	6	615	126	29082	Vcam1|0.60605;G6pdx|0.60885;Ppp3ca|0.620125;P4hb|0.667175;Anxa1|1.5062;Rab21|1.5494
phagocytic vesicle	GO:0045335	0.0527	2	85	126	29082	Stx8|1.787375;Stxbp1|1.9356
actomyosin	GO:0042641	0.0538	2	86	126	29082	Nebl|0.69365;Wdr1|1.39075
late endosome membrane	GO:0031902	0.0538	2	86	126	29082	Vti1b|0.5106;Stx8|1.787375
HOPS complex	GO:0030897	0.0549	1	13	126	29082	Hook3|1.622575
dendritic spine head	GO:0044327	0.0549	1	13	126	29082	Atp1a3|2.40965
insulin-responsive compartment	GO:0032593	0.0549	1	13	126	29082	Rab10|2.01085
histone methyltransferase complex	GO:0035097	0.0571	2	89	126	29082	Ppp1cb|0.511925;Ruvbl2|0.749025
mitochondrial intermembrane space	GO:0005758	0.0583	2	90	126	29082	Timm13|0.6038;Shmt2|0.697125
ribbon synapse	GO:0097470	0.059	1	14	126	29082	RGD:2174|1.76415
Swr1 complex	GO:0000812	0.059	1	14	126	29082	Ruvbl2|0.749025
coated vesicle	GO:0030135	0.062	3	208	126	29082	Vti1b|0.5106;Sec24b|0.61495;Dbnl|0.650675
inclusion body	GO:0016234	0.0629	2	94	126	29082	Gpx1|0.55135;Prnp|0.5683
ciliary rootlet	GO:0035253	0.0631	1	15	126	29082	Kif5c|1.2841
pericentriolar material	GO:0000242	0.0631	1	15	126	29082	Hook3|1.622575
dihydrolipoyl dehydrogenase complex	GO:0045240	0.0631	1	15	126	29082	Ogdhl|0.50635
trans-Golgi network	GO:0005802	0.0642	3	211	126	29082	Rab21|1.5494;Stx8|1.787375;Rab10|2.01085
supramolecular fiber	GO:0099512	0.0643	8	983	126	29082	Ppp3ca|0.620125;Cct2|0.68445;Nebl|0.69365;Nme1|0.721675;Vcl|0.78425;Kif5c|1.2841;Wdr1|1.39075;Anxa1|1.5062
PTW/PP1 phosphatase complex	GO:0072357	0.0671	1	16	126	29082	Ppp1cb|0.511925
neuronal cell body	GO:0043025	0.0683	7	826	126	29082	Vti1b|0.5106;Pebp1|0.6424;Gpm6a|0.69725;Kif5c|1.2841;Slc4a10|1.68675;S100b|1.70825;Atp1a3|2.40965
organelle envelope lumen	GO:0031970	0.0688	2	99	126	29082	Timm13|0.6038;Shmt2|0.697125
nBAF complex	GO:0071565	0.0712	1	17	126	29082	Smarcd1|0.69005
axon terminus	GO:0043679	0.0723	3	222	126	29082	Pebp1|0.6424;Stxbp1|1.9356;Rab3a|2.075675
presynaptic membrane	GO:0042734	0.0725	2	102	126	29082	Stxbp1|1.9356;Slc1a2|2.287925
vacuole	GO:0005773	0.0729	6	673	126	29082	Vti1b|0.5106;Hexb|0.671275;Ctsd|1.327475;Anxa1|1.5062;Stx8|1.787375;Rdh14|2.055575
plasma membrane	GO:0005886	0.0758	40	7479	126	29082	Ctnna1|0.48005;Lin7c|0.5028;Atp5b|0.5505;Prnp|0.5683;Vcam1|0.60605;G6pdx|0.60885;Atp5a1|0.609725;Ctnnd1|0.611325;Ppp3ca|0.620125;Dbnl|0.650675;Enpp6|0.655875;P4hb|0.667175;Ubqln2|0.688675;Gpm6a|0.69725;Eps15l1|0.718675;Nme1|0.721675;Shoc2|0.725975;Vcl|0.78425;Cacnb1|0.812975;Diras2|1.2974;Wdr1|1.39075;Ndrg4|1.414975;Rab3c|1.423;Cpne7|1.4327;Atp1a2|1.4705;Anxa1|1.5062;Rab21|1.5494;Lrrc7|1.5681;Slc…
endoplasmic reticulum subcompartment	GO:0098827	0.0769	7	850	126	29082	Ssr1|0.46075;Vti1b|0.5106;Por|0.600225;Ufd1|0.75885;Rab21|1.5494;Lrrc7|1.5681;Rab10|2.01085
growth cone	GO:0030426	0.0777	3	229	126	29082	Ctnnd1|0.611325;Gpm6a|0.69725;Kif5c|1.2841
COPII vesicle coat	GO:0030127	0.0792	1	19	126	29082	Sec24b|0.61495
platelet alpha granule	GO:0031091	0.0792	1	19	126	29082	Stxbp1|1.9356
SWI/SNF superfamily-type complex	GO:0070603	0.08	2	108	126	29082	Smarcd1|0.69005;Ruvbl2|0.749025
cytoplasmic side of plasma membrane	GO:0009898	0.0809	3	233	126	29082	G6pdx|0.60885;Ppp3ca|0.620125;Rab21|1.5494
sarcomere	GO:0030017	0.0817	3	234	126	29082	Ppp3ca|0.620125;Nebl|0.69365;Mtm1|5.731725
site of polarized growth	GO:0030427	0.0825	3	235	126	29082	Ctnnd1|0.611325;Gpm6a|0.69725;Kif5c|1.2841
Ino80 complex	GO:0031011	0.0832	1	20	126	29082	Ruvbl2|0.749025
axon initial segment	GO:0043194	0.0832	1	20	126	29082	Lrrc7|1.5681
perinuclear endoplasmic reticulum	GO:0097038	0.0832	1	20	126	29082	Dbi|0.7166
costamere	GO:0043034	0.0832	1	20	126	29082	Vcl|0.78425
DNA helicase complex	GO:0033202	0.0832	1	20	126	29082	Ruvbl2|0.749025
clathrin coat of coated pit	GO:0030132	0.0872	1	21	126	29082	Eps15l1|0.718675
endoplasmic reticulum tubular network	GO:0071782	0.0872	1	21	126	29082	Rab10|2.01085
mitochondrial proton-transporting ATP synthase complex, coupling factor F(o)	GO:0000276	0.0872	1	21	126	29082	Atp5l|0.604025
neuron projection terminus	GO:0044306	0.0874	3	241	126	29082	Pebp1|0.6424;Stxbp1|1.9356;Rab3a|2.075675
organelle subcompartment	GO:0031984	0.0881	10	1417	126	29082	Ssr1|0.46075;Vti1b|0.5106;Acbd3|0.544125;Por|0.600225;Dbnl|0.650675;Ufd1|0.75885;Rab21|1.5494;Lrrc7|1.5681;Stx8|1.787375;Rab10|2.01085
lytic vacuole membrane	GO:0098852	0.0891	3	243	126	29082	Vti1b|0.5106;Stx8|1.787375;Rdh14|2.055575
polysomal ribosome	GO:0042788	0.0911	1	22	126	29082	Rpl18|0.705775
methyltransferase complex	GO:0034708	0.0917	2	117	126	29082	Ppp1cb|0.511925;Ruvbl2|0.749025
anchored component of membrane	GO:0031225	0.093	2	118	126	29082	Prnp|0.5683;Enpp6|0.655875
lysosomal membrane	GO:0005765	0.0942	3	249	126	29082	Vti1b|0.5106;Stx8|1.787375;Rdh14|2.055575
actin filament	GO:0005884	0.0943	2	119	126	29082	Wdr1|1.39075;Anxa1|1.5062
sperm part	GO:0097223	0.095	3	250	126	29082	Ctnna1|0.48005;Vdac2|1.3619;Rab3a|2.075675
phagocytic cup	GO:0001891	0.0951	1	23	126	29082	Anxa1|1.5062
cytoplasmic side of membrane	GO:0098562	0.0967	3	252	126	29082	G6pdx|0.60885;Ppp3ca|0.620125;Rab21|1.5494
extracellular matrix	GO:0031012	0.099	5	564	126	29082	Hapln4|0.528475;Atp5b|0.5505;Lingo1|0.6464;P4hb|0.667175;Cct2|0.68445
NuA4 histone acetyltransferase complex	GO:0035267	0.099	1	24	126	29082	Ruvbl2|0.749025
tricarboxylic acid cycle enzyme complex	GO:0045239	0.099	1	24	126	29082	Ogdhl|0.50635
H4/H2A histone acetyltransferase complex	GO:0043189	0.099	1	24	126	29082	Ruvbl2|0.749025
cell periphery	GO:0071944	0.0991	40	7642	126	29082	Ctnna1|0.48005;Lin7c|0.5028;Atp5b|0.5505;Prnp|0.5683;Vcam1|0.60605;G6pdx|0.60885;Atp5a1|0.609725;Ctnnd1|0.611325;Ppp3ca|0.620125;Dbnl|0.650675;Enpp6|0.655875;P4hb|0.667175;Ubqln2|0.688675;Gpm6a|0.69725;Eps15l1|0.718675;Nme1|0.721675;Shoc2|0.725975;Vcl|0.78425;Cacnb1|0.812975;Diras2|1.2974;Wdr1|1.39075;Ndrg4|1.414975;Rab3c|1.423;Cpne7|1.4327;Atp1a2|1.4705;Anxa1|1.5062;Rab21|1.5494;Lrrc7|1.5681;Slc…
SWI/SNF complex	GO:0016514	0.103	1	25	126	29082	Smarcd1|0.69005
apical dendrite	GO:0097440	0.103	1	25	126	29082	Slc4a10|1.68675
proteasome complex	GO:0000502	0.108	2	129	126	29082	Psmd13|0.6973;Ubl4a|1.94075
terminal bouton	GO:0043195	0.111	2	131	126	29082	Stxbp1|1.9356;Rab3a|2.075675
plasma membrane part	GO:0044459	0.113	22	3886	126	29082	Ctnna1|0.48005;Lin7c|0.5028;Prnp|0.5683;Vcam1|0.60605;G6pdx|0.60885;Ppp3ca|0.620125;P4hb|0.667175;Eps15l1|0.718675;Nme1|0.721675;Cacnb1|0.812975;Ndrg4|1.414975;Atp1a2|1.4705;Anxa1|1.5062;Rab21|1.5494;Lrrc7|1.5681;Slc4a10|1.68675;Atp1a1|1.720825;Stxbp1|1.9356;Gria3|2.054775;Sdha|2.167525;Slc1a2|2.287925;Atp1a3|2.40965
coated membrane	GO:0048475	0.118	2	136	126	29082	Sec24b|0.61495;Eps15l1|0.718675
membrane coat	GO:0030117	0.118	2	136	126	29082	Sec24b|0.61495;Eps15l1|0.718675
integral component of mitochondrial outer membrane	GO:0031307	0.118	1	29	126	29082	Gdap1|1.587675
transmembrane transporter complex	GO:1902495	0.121	5	602	126	29082	Cacnb1|0.812975;Atp1a2|1.4705;Atp1a1|1.720825;RGD:2174|1.76415;Atp1a3|2.40965
proteasome regulatory particle	GO:0005838	0.122	1	30	126	29082	Psmd13|0.6973
mast cell granule	GO:0042629	0.122	1	30	126	29082	Anxa1|1.5062
intrinsic component of mitochondrial outer membrane	GO:0031306	0.122	1	30	126	29082	Gdap1|1.587675
Z disc	GO:0030018	0.125	2	141	126	29082	Ppp3ca|0.620125;Nebl|0.69365
proton-transporting ATP synthase complex, coupling factor F(o)	GO:0045263	0.126	1	31	126	29082	Atp5l|0.604025
nuclear euchromatin	GO:0005719	0.126	1	31	126	29082	Ruvbl2|0.749025
centriolar satellite	GO:0034451	0.126	1	31	126	29082	Hook3|1.622575
INO80-type complex	GO:0097346	0.126	1	31	126	29082	Ruvbl2|0.749025
H4 histone acetyltransferase complex	GO:1902562	0.141	1	35	126	29082	Ruvbl2|0.749025
postsynaptic membrane	GO:0045211	0.143	3	301	126	29082	Lin7c|0.5028;Lrrc7|1.5681;Gria3|2.054775
MLL1 complex	GO:0071339	0.148	1	37	126	29082	Ruvbl2|0.749025
MLL1/2 complex	GO:0044665	0.148	1	37	126	29082	Ruvbl2|0.749025
nucleolus	GO:0005730	0.15	7	1012	126	29082	Ppp1cb|0.511925;Timm13|0.6038;Ddx3x|0.691725;Rpl18|0.705775;Ppm1e|1.3216;RGD:621578|1.377075;Sdha|2.167525
BAF-type complex	GO:0090544	0.152	1	38	126	29082	Smarcd1|0.69005
sarcoplasmic reticulum membrane	GO:0033017	0.156	1	39	126	29082	RGD:2174|1.76415
transport vesicle membrane	GO:0030658	0.162	2	166	126	29082	Vti1b|0.5106;Sec24b|0.61495
vacuolar membrane	GO:0005774	0.163	3	321	126	29082	Vti1b|0.5106;Stx8|1.787375;Rdh14|2.055575
cell surface	GO:0009986	0.165	7	1038	126	29082	Atp5b|0.5505;Prnp|0.5683;Vcam1|0.60605;Pebp1|0.6424;P4hb|0.667175;Anxa1|1.5062;Rab21|1.5494
cytoskeletal part	GO:0044430	0.166	12	2022	126	29082	Vcam1|0.60605;G6pdx|0.60885;Dbnl|0.650675;Cct2|0.68445;Nebl|0.69365;Nme1|0.721675;Ruvbl2|0.749025;Vcl|0.78425;Kif5c|1.2841;Wdr1|1.39075;Anxa1|1.5062;Hook3|1.622575
cornified envelope	GO:0001533	0.167	1	42	126	29082	Anxa1|1.5062
clathrin-coated vesicle membrane	GO:0030665	0.17	1	43	126	29082	Dbnl|0.650675
euchromatin	GO:0000791	0.17	1	43	126	29082	Ruvbl2|0.749025
Golgi subcompartment	GO:0098791	0.173	5	680	126	29082	Acbd3|0.544125;Dbnl|0.650675;Rab21|1.5494;Stx8|1.787375;Rab10|2.01085
extrinsic component of organelle membrane	GO:0031312	0.174	1	44	126	29082	Anxa1|1.5062
endocytic vesicle	GO:0030139	0.176	2	175	126	29082	Stx8|1.787375;Stxbp1|1.9356
proteasome accessory complex	GO:0022624	0.178	1	45	126	29082	Psmd13|0.6973
vacuolar part	GO:0044437	0.179	3	336	126	29082	Vti1b|0.5106;Stx8|1.787375;Rdh14|2.055575
apical part of cell	GO:0045177	0.19	4	521	126	29082	Vcam1|0.60605;Pebp1|0.6424;Anxa1|1.5062;Atp1a1|1.720825
cell surface furrow	GO:0097610	0.195	1	50	126	29082	Rab21|1.5494
cleavage furrow	GO:0032154	0.195	1	50	126	29082	Rab21|1.5494
cis-Golgi network	GO:0005801	0.199	1	51	126	29082	Hook3|1.622575
neuronal postsynaptic density	GO:0097481	0.206	1	53	126	29082	Atp1a1|1.720825
external side of plasma membrane	GO:0009897	0.21	3	364	126	29082	Vcam1|0.60605;P4hb|0.667175;Anxa1|1.5062
proton-transporting two-sector ATPase complex, proton-transporting domain	GO:0033177	0.213	1	55	126	29082	Atp5l|0.604025
cell division site	GO:0032153	0.219	1	57	126	29082	Rab21|1.5494
cell division site part	GO:0032155	0.219	1	57	126	29082	Rab21|1.5494
cytoplasmic region	GO:0099568	0.221	3	374	126	29082	Dbnl|0.650675;Wdr1|1.39075;Rab21|1.5494
extrinsic component of plasma membrane	GO:0019897	0.221	2	204	126	29082	Ctnna1|0.48005;Anxa1|1.5062
Cajal body	GO:0015030	0.223	1	58	126	29082	RGD:621578|1.377075
polymeric cytoskeletal fiber	GO:0099513	0.228	5	752	126	29082	Cct2|0.68445;Nme1|0.721675;Kif5c|1.2841;Wdr1|1.39075;Anxa1|1.5062
anchored component of plasma membrane	GO:0046658	0.23	1	60	126	29082	Prnp|0.5683
recycling endosome membrane	GO:0055038	0.23	1	60	126	29082	Vti1b|0.5106
axon cytoplasm	GO:1904115	0.233	1	61	126	29082	Rab21|1.5494
lateral plasma membrane	GO:0016328	0.233	1	61	126	29082	Anxa1|1.5062
condensed chromosome kinetochore	GO:0000777	0.236	1	62	126	29082	Zwint|0.545225
Golgi apparatus part	GO:0044431	0.247	5	776	126	29082	Acbd3|0.544125;Dbnl|0.650675;Rab21|1.5494;Stx8|1.787375;Rab10|2.01085
Golgi cisterna membrane	GO:0032580	0.249	1	66	126	29082	Rab21|1.5494
contractile actin filament bundle	GO:0097517	0.249	1	66	126	29082	Nebl|0.69365
presynaptic active zone	GO:0048786	0.253	1	67	126	29082	Stxbp1|1.9356
vesicle coat	GO:0030120	0.253	1	67	126	29082	Sec24b|0.61495
clathrin coat	GO:0030118	0.266	1	71	126	29082	Eps15l1|0.718675
centrosome	GO:0005813	0.267	4	604	126	29082	G6pdx|0.60885;Nme1|0.721675;Ruvbl2|0.749025;Hook3|1.622575
stress fiber	GO:0001725	0.269	1	72	126	29082	Nebl|0.69365
dendritic shaft	GO:0043198	0.275	1	74	126	29082	Slc1a2|2.287925
sarcoplasmic reticulum	GO:0016529	0.288	1	78	126	29082	RGD:2174|1.76415
cortical actin cytoskeleton	GO:0030864	0.288	1	78	126	29082	Wdr1|1.39075
pore complex	GO:0046930	0.291	1	79	126	29082	Vdac2|1.3619
condensed chromosome, centromeric region	GO:0000779	0.291	1	79	126	29082	Zwint|0.545225
clathrin-coated pit	GO:0005905	0.291	1	79	126	29082	Eps15l1|0.718675
actin filament bundle	GO:0032432	0.294	1	80	126	29082	Nebl|0.69365
ruffle membrane	GO:0032587	0.294	1	80	126	29082	Nme1|0.721675
endoplasmic reticulum lumen	GO:0005788	0.306	1	84	126	29082	P4hb|0.667175
kinesin complex	GO:0005871	0.306	1	84	126	29082	Kif5c|1.2841
integral component of mitochondrial membrane	GO:0032592	0.309	1	85	126	29082	Gdap1|1.587675
transcriptional repressor complex	GO:0017053	0.312	1	86	126	29082	Ywhab|0.68665
intrinsic component of mitochondrial membrane	GO:0098573	0.312	1	86	126	29082	Gdap1|1.587675
sarcoplasm	GO:0016528	0.324	1	90	126	29082	RGD:2174|1.76415
main axon	GO:0044304	0.356	1	101	126	29082	Lrrc7|1.5681
Golgi cisterna	GO:0031985	0.364	1	104	126	29082	Rab21|1.5494
nuclear chromosome, telomeric region	GO:0000784	0.367	1	105	126	29082	Ppp1cb|0.511925
cortical cytoskeleton	GO:0030863	0.372	1	107	126	29082	Wdr1|1.39075
cell cortex	GO:0005938	0.377	2	302	126	29082	Dbnl|0.650675;Wdr1|1.39075
mitochondrial respiratory chain	GO:0005746	0.386	1	112	126	29082	Sdha|2.167525
histone acetyltransferase complex	GO:0000123	0.391	1	114	126	29082	Ruvbl2|0.749025
rough endoplasmic reticulum	GO:0005791	0.399	1	117	126	29082	Pebp1|0.6424
motile cilium	GO:0031514	0.404	1	119	126	29082	Anxa1|1.5062
microtubule cytoskeleton	GO:0015630	0.404	7	1400	126	29082	G6pdx|0.60885;Cct2|0.68445;Shmt2|0.697125;Nme1|0.721675;Ruvbl2|0.749025;Kif5c|1.2841;Hook3|1.622575
nuclear membrane	GO:0031965	0.408	2	322	126	29082	Prnp|0.5683;Cotl1|0.7095
Golgi membrane	GO:0000139	0.409	3	534	126	29082	Acbd3|0.544125;Dbnl|0.650675;Rab21|1.5494
voltage-gated calcium channel complex	GO:0005891	0.414	1	123	126	29082	Cacnb1|0.812975
fibrillar center	GO:0001650	0.42	1	125	126	29082	Timm13|0.6038
cell projection membrane	GO:0031253	0.423	2	332	126	29082	Nme1|0.721675;Ndrg4|1.414975
chromosomal region	GO:0098687	0.428	2	336	126	29082	Ppp1cb|0.511925;Zwint|0.545225
microvillus	GO:0005902	0.43	1	129	126	29082	Vcam1|0.60605
nuclear chromosome part	GO:0044454	0.436	3	558	126	29082	Ppp1cb|0.511925;Setd3|0.542825;Ruvbl2|0.749025
acetyltransferase complex	GO:1902493	0.439	1	133	126	29082	Ruvbl2|0.749025
protein acetyltransferase complex	GO:0031248	0.439	1	133	126	29082	Ruvbl2|0.749025
microtubule organizing center	GO:0005815	0.443	4	785	126	29082	G6pdx|0.60885;Nme1|0.721675;Ruvbl2|0.749025;Hook3|1.622575
chromosome, telomeric region	GO:0000781	0.444	1	135	126	29082	Ppp1cb|0.511925
clathrin-coated vesicle	GO:0030136	0.444	1	135	126	29082	Dbnl|0.650675
nuclear chromatin	GO:0000790	0.449	2	350	126	29082	Setd3|0.542825;Ruvbl2|0.749025
Golgi stack	GO:0005795	0.452	1	138	126	29082	Rab21|1.5494
bicellular tight junction	GO:0005923	0.463	1	143	126	29082	Lin7c|0.5028
calcium channel complex	GO:0034704	0.466	1	144	126	29082	Cacnb1|0.812975
kinetochore	GO:0000776	0.466	1	144	126	29082	Zwint|0.545225
occluding junction	GO:0070160	0.473	1	147	126	29082	Lin7c|0.5028
nuclear chromosome	GO:0000228	0.476	3	593	126	29082	Ppp1cb|0.511925;Setd3|0.542825;Ruvbl2|0.749025
primary cilium	GO:0072372	0.477	1	149	126	29082	Rab10|2.01085
proteinaceous extracellular matrix	GO:0005578	0.5	2	386	126	29082	Hapln4|0.528475;Lingo1|0.6464
leading edge membrane	GO:0031256	0.504	1	161	126	29082	Nme1|0.721675
extrinsic component of membrane	GO:0019898	0.51	2	393	126	29082	Ctnna1|0.48005;Anxa1|1.5062
cilium	GO:0005929	0.512	3	626	126	29082	Kif5c|1.2841;Anxa1|1.5062;Rab10|2.01085
microtubule organizing center part	GO:0044450	0.521	1	169	126	29082	Hook3|1.622575
cytosolic part	GO:0044445	0.528	3	641	126	29082	Cct2|0.68445;Rpl18|0.705775;Ubl4a|1.94075
cell projection cytoplasm	GO:0032838	0.529	1	173	126	29082	Rab21|1.5494
peroxisome	GO:0005777	0.531	1	174	126	29082	Idi1|0.520325
microbody	GO:0042579	0.531	1	174	126	29082	Idi1|0.520325
apical plasma membrane	GO:0016324	0.532	2	410	126	29082	Anxa1|1.5062;Atp1a1|1.720825
midbody	GO:0030496	0.533	1	175	126	29082	Ctnnd1|0.611325
respiratory chain complex	GO:0098803	0.535	1	176	126	29082	Sdha|2.167525
cell cortex part	GO:0044448	0.547	1	182	126	29082	Wdr1|1.39075
nucleolar part	GO:0044452	0.567	1	192	126	29082	Timm13|0.6038
condensed chromosome	GO:0000793	0.569	1	193	126	29082	Zwint|0.545225
cytoplasmic ribonucleoprotein granule	GO:0036464	0.58	1	199	126	29082	Ddx3x|0.691725
chromosome, centromeric region	GO:0000775	0.589	1	204	126	29082	Zwint|0.545225
microtubule	GO:0005874	0.592	2	458	126	29082	Cct2|0.68445;Kif5c|1.2841
ribonucleoprotein granule	GO:0035770	0.606	1	214	126	29082	Ddx3x|0.691725
microtubule associated complex	GO:0005875	0.606	1	214	126	29082	Kif5c|1.2841
cullin-RING ubiquitin ligase complex	GO:0031461	0.608	1	215	126	29082	Cand1|0.734975
chromosomal part	GO:0044427	0.613	4	975	126	29082	Ppp1cb|0.511925;Setd3|0.542825;Zwint|0.545225;Ruvbl2|0.749025
transferase complex	GO:1990234	0.646	4	1016	126	29082	Ogdhl|0.50635;Ppp1cb|0.511925;Cand1|0.734975;Ruvbl2|0.749025
nuclear envelope	GO:0005635	0.651	2	510	126	29082	Prnp|0.5683;Cotl1|0.7095
respiratory chain	GO:0070469	0.656	1	245	126	29082	Sdha|2.167525
ribonucleoprotein complex	GO:1990904	0.679	5	1315	126	29082	Ddx3x|0.691725;Rpl18|0.705775;Ruvbl2|0.749025;Msi2|1.265625;Hnrnph2|1.85845
intermediate filament	GO:0005882	0.693	1	271	126	29082	Nme1|0.721675
chromosome	GO:0005694	0.702	4	1094	126	29082	Ppp1cb|0.511925;Setd3|0.542825;Zwint|0.545225;Ruvbl2|0.749025
cytosolic large ribosomal subunit	GO:0022625	0.717	1	289	126	29082	Rpl18|0.705775
chromatin	GO:0000785	0.719	2	580	126	29082	Setd3|0.542825;Ruvbl2|0.749025
integral component of organelle membrane	GO:0031301	0.728	1	298	126	29082	Gdap1|1.587675
intrinsic component of organelle membrane	GO:0031300	0.738	1	307	126	29082	Gdap1|1.587675
nucleoplasm part	GO:0044451	0.755	4	1177	126	29082	Ppp1cb|0.511925;Zwint|0.545225;Ruvbl2|0.749025;RGD:621578|1.377075
intermediate filament cytoskeleton	GO:0045111	0.76	1	327	126	29082	Nme1|0.721675
extracellular space	GO:0005615	0.768	7	1994	126	29082	Pdia6|0.538075;Vcam1|0.60605;Pebp1|0.6424;Lingo1|0.6464;Ctsd|1.327475;Anxa1|1.5062;S100b|1.70825
large ribosomal subunit	GO:0015934	0.798	1	366	126	29082	Rpl18|0.705775
intracellular ribonucleoprotein complex	GO:0030529	0.803	5	1539	126	29082	Ddx3x|0.691725;Rpl18|0.705775;Ruvbl2|0.749025;Msi2|1.265625;Hnrnph2|1.85845
nuclear body	GO:0016604	0.805	2	693	126	29082	Zwint|0.545225;RGD:621578|1.377075
ubiquitin ligase complex	GO:0000151	0.811	1	381	126	29082	Cand1|0.734975
cation channel complex	GO:0034703	0.821	1	394	126	29082	Cacnb1|0.812975
cytosolic ribosome	GO:0022626	0.873	1	471	126	29082	Rpl18|0.705775
ciliary part	GO:0044441	0.878	1	481	126	29082	Kif5c|1.2841
ion channel complex	GO:0034702	0.889	1	501	126	29082	Cacnb1|0.812975
ribosomal subunit	GO:0044391	0.926	1	592	126	29082	Rpl18|0.705775
membrane part	GO:0044425	0.948	45	12341	126	29082	Ssr1|0.46075;Ctnna1|0.48005;Lin7c|0.5028;Ccdc136|0.50645;Vti1b|0.5106;Acbd3|0.544125;Atp5b|0.5505;Prnp|0.5683;Por|0.600225;Atp5l|0.604025;Vcam1|0.60605;G6pdx|0.60885;Atp5a1|0.609725;Sec24b|0.61495;Ppp3ca|0.620125;Lingo1|0.6464;Enpp6|0.655875;P4hb|0.667175;Gpm6a|0.69725;Eps15l1|0.718675;Nme1|0.721675;Ufd1|0.75885;Cacnb1|0.812975;Igsf8|1.265225;Vdac2|1.3619;Mtx1|1.392825;Ndrg4|1.414975;Atp1a2|1.470…
intrinsic component of plasma membrane	GO:0031226	0.959	5	2133	126	29082	Prnp|0.5683;Atp1a2|1.4705;Atp1a1|1.720825;Slc1a2|2.287925;Atp1a3|2.40965
ribosome	GO:0005840	0.972	1	814	126	29082	Rpl18|0.705775
integral component of plasma membrane	GO:0005887	0.98	4	2044	126	29082	Atp1a2|1.4705;Atp1a1|1.720825;Slc1a2|2.287925;Atp1a3|2.40965
intrinsic component of membrane	GO:0031224	1	25	10710	126	29082	Ssr1|0.46075;Ccdc136|0.50645;Vti1b|0.5106;Acbd3|0.544125;Prnp|0.5683;Por|0.600225;Vcam1|0.60605;Lingo1|0.6464;Enpp6|0.655875;Gpm6a|0.69725;Cacnb1|0.812975;Igsf8|1.265225;Vdac2|1.3619;Mtx1|1.392825;Atp1a2|1.4705;Ndufb11|1.528775;Gdap1|1.587675;Slc4a10|1.68675;Atp1a1|1.720825;RGD:2174|1.76415;Stx8|1.787375;Gria3|2.054775;Slc1a2|2.287925;Atp1a3|2.40965;Ncam1|2.604625
integral component of membrane	GO:0016021	1	23	10584	126	29082	Ssr1|0.46075;Ccdc136|0.50645;Vti1b|0.5106;Acbd3|0.544125;Por|0.600225;Vcam1|0.60605;Lingo1|0.6464;Gpm6a|0.69725;Cacnb1|0.812975;Igsf8|1.265225;Vdac2|1.3619;Mtx1|1.392825;Atp1a2|1.4705;Ndufb11|1.528775;Gdap1|1.587675;Slc4a10|1.68675;Atp1a1|1.720825;RGD:2174|1.76415;Stx8|1.787375;Gria3|2.054775;Slc1a2|2.287925;Atp1a3|2.40965;Ncam1|2.604625

## Sheet: MF_Dep-Sus
GO_Name	GO_ID	Pvalue	Count	Pop_Hit	List_Total	Background_Genes	Genes
protein binding	GO:0005515	8.36e-08	70	9495	123	28324	Ctnna1|0.48005;Lin7c|0.5028;Vti1b|0.5106;Ppp1cb|0.511925;Nadk2|0.5133;Zwint|0.545225;Atp5b|0.5505;Gpx1|0.55135;Prnp|0.5683;Oxct1|0.57545;Por|0.600225;Vcam1|0.60605;Gars|0.60655;Ccdc22|0.607125;G6pdx|0.60885;Ctnnd1|0.611325;Ppp1r21|0.617925;Dbt|0.6188;Ppp3ca|0.620125;Vps50|0.62745;RGD:621084|0.629775;Pebp1|0.6424;Lingo1|0.6464;Rabgap1|0.650375;Dbnl|0.650675;Lonp1|0.660875;St13|0.666975;P4hb|0.6671…
myosin V binding	GO:0031489	1.55e-06	4	20	123	28324	Rab3c|1.423;Rab10|2.01085;Rab3a|2.075675;Rab3b|2.1705
cation-transporting ATPase activity	GO:0019829	1.66e-06	7	130	123	28324	Atp5b|0.5505;Atp5l|0.604025;Atp5a1|0.609725;Atp1a2|1.4705;Atp1a1|1.720825;RGD:2174|1.76415;Atp1a3|2.40965
ATPase coupled ion transmembrane transporter activity	GO:0042625	1.84e-06	7	132	123	28324	Atp5b|0.5505;Atp5l|0.604025;Atp5a1|0.609725;Atp1a2|1.4705;Atp1a1|1.720825;RGD:2174|1.76415;Atp1a3|2.40965
small molecule binding	GO:0036094	5.65e-06	41	4755	123	28324	Nmnat3|0.38105;Ogdhl|0.50635;Nadk2|0.5133;Hapln4|0.528475;Atp5b|0.5505;Nt5c3b|0.571075;Por|0.600225;Gars|0.60655;G6pdx|0.60885;Atp5a1|0.609725;RGD:621084|0.629775;Pebp1|0.6424;Lonp1|0.660875;St13|0.666975;Hadhb|0.6715;Cct2|0.68445;Ywhab|0.68665;Ddx3x|0.691725;Shmt2|0.697125;Nme1|0.721675;Ruvbl2|0.749025;Msi2|1.265625;Kif5c|1.2841;Diras2|1.2974;Ttl|1.329475;Vdac2|1.3619;Rab3c|1.423;Nars|1.434375;A…
enzyme binding	GO:0019899	6.72e-06	26	2334	123	28324	Ppp1cb|0.511925;Prnp|0.5683;Por|0.600225;Ctnnd1|0.611325;Ppp1r21|0.617925;Dbt|0.6188;Ppp3ca|0.620125;Pebp1|0.6424;Rabgap1|0.650375;Lonp1|0.660875;P4hb|0.667175;Cct2|0.68445;Ywhab|0.68665;Cotl1|0.7095;Nme1|0.721675;Shoc2|0.725975;Ruvbl2|0.749025;Ufd1|0.75885;Vcl|0.78425;Cacnb1|0.812975;Acap2|1.247825;Atp1a1|1.720825;RGD:2174|1.76415;Stx8|1.787375;Stxbp1|1.9356;Rab3a|2.075675
chaperone binding	GO:0051087	8.79e-06	6	110	123	28324	Prnp|0.5683;St13|0.666975;Atp1a2|1.4705;Atp1a1|1.720825;Ubl4a|1.94075;Atp1a3|2.40965
nucleotide binding	GO:0000166	8.89e-06	37	4142	123	28324	Nmnat3|0.38105;Nadk2|0.5133;Atp5b|0.5505;Nt5c3b|0.571075;Por|0.600225;Gars|0.60655;G6pdx|0.60885;Atp5a1|0.609725;RGD:621084|0.629775;Pebp1|0.6424;Lonp1|0.660875;St13|0.666975;Hadhb|0.6715;Cct2|0.68445;Ddx3x|0.691725;Nme1|0.721675;Ruvbl2|0.749025;Msi2|1.265625;Kif5c|1.2841;Diras2|1.2974;Ttl|1.329475;Vdac2|1.3619;Rab3c|1.423;Nars|1.434375;Atp1a2|1.4705;Csnk1g3|1.49385;Rab21|1.5494;Atp1a1|1.720825;R…
nucleoside phosphate binding	GO:1901265	8.89e-06	37	4142	123	28324	Nmnat3|0.38105;Nadk2|0.5133;Atp5b|0.5505;Nt5c3b|0.571075;Por|0.600225;Gars|0.60655;G6pdx|0.60885;Atp5a1|0.609725;RGD:621084|0.629775;Pebp1|0.6424;Lonp1|0.660875;St13|0.666975;Hadhb|0.6715;Cct2|0.68445;Ddx3x|0.691725;Nme1|0.721675;Ruvbl2|0.749025;Msi2|1.265625;Kif5c|1.2841;Diras2|1.2974;Ttl|1.329475;Vdac2|1.3619;Rab3c|1.423;Nars|1.434375;Atp1a2|1.4705;Csnk1g3|1.49385;Rab21|1.5494;Atp1a1|1.720825;R…
cadherin binding	GO:0045296	1.19e-05	8	244	123	28324	Ctnna1|0.48005;Ctnnd1|0.611325;Dbnl|0.650675;Ywhab|0.68665;Eps15l1|0.718675;Vcl|0.78425;Anxa1|1.5062;Rab10|2.01085
active ion transmembrane transporter activity	GO:0022853	2.09e-05	8	264	123	28324	Atp5b|0.5505;Atp5l|0.604025;Atp5a1|0.609725;Atp1a2|1.4705;Slc4a10|1.68675;Atp1a1|1.720825;Slc1a2|2.287925;Atp1a3|2.40965
catalytic activity	GO:0003824	2.17e-05	68	10416	123	28324	Nmnat3|0.38105;Ogdhl|0.50635;Ppp1cb|0.511925;Nadk2|0.5133;Idi1|0.520325;Hsdl1|0.536325;Pdia6|0.538075;Setd3|0.542825;Atp5b|0.5505;Gpx1|0.55135;Pgm2l1|0.563225;Nt5c3b|0.571075;Oxct1|0.57545;Cmpk2|0.5898;Ptges2|0.591925;Cndp2|0.594625;Por|0.600225;Acsf3|0.601075;Atp5l|0.604025;Pgm2|0.604275;Vcam1|0.60605;Gars|0.60655;G6pdx|0.60885;Atp5a1|0.609725;Dbt|0.6188;Ppp3ca|0.620125;Pde12|0.621625;RGD:621084…
cell adhesion molecule binding	GO:0050839	2.61e-05	10	446	123	28324	Ctnna1|0.48005;Vcam1|0.60605;Ctnnd1|0.611325;Dbnl|0.650675;P4hb|0.667175;Ywhab|0.68665;Eps15l1|0.718675;Vcl|0.78425;Anxa1|1.5062;Rab10|2.01085
pyrophosphatase activity	GO:0016462	2.67e-05	19	1505	123	28324	Atp5b|0.5505;Atp5l|0.604025;Gars|0.60655;Atp5a1|0.609725;Lonp1|0.660875;Ddx3x|0.691725;Ruvbl2|0.749025;Kif5c|1.2841;Diras2|1.2974;Rab3c|1.423;Atp1a2|1.4705;Anxa1|1.5062;Rab21|1.5494;Atp1a1|1.720825;RGD:2174|1.76415;Rab10|2.01085;Rab3a|2.075675;Rab3b|2.1705;Atp1a3|2.40965
ATPase activity, coupled	GO:0042623	2.68e-05	11	545	123	28324	Atp5b|0.5505;Atp5l|0.604025;Atp5a1|0.609725;Lonp1|0.660875;Ddx3x|0.691725;Ruvbl2|0.749025;Atp1a2|1.4705;Anxa1|1.5062;Atp1a1|1.720825;RGD:2174|1.76415;Atp1a3|2.40965
ADP binding	GO:0043531	2.74e-05	4	40	123	28324	Atp5a1|0.609725;Lonp1|0.660875;Ruvbl2|0.749025;Atp1a1|1.720825
hydrolase activity, acting on acid anhydrides, in phosphorus-containing anhydrides	GO:0016818	2.82e-05	19	1511	123	28324	Atp5b|0.5505;Atp5l|0.604025;Gars|0.60655;Atp5a1|0.609725;Lonp1|0.660875;Ddx3x|0.691725;Ruvbl2|0.749025;Kif5c|1.2841;Diras2|1.2974;Rab3c|1.423;Atp1a2|1.4705;Anxa1|1.5062;Rab21|1.5494;Atp1a1|1.720825;RGD:2174|1.76415;Rab10|2.01085;Rab3a|2.075675;Rab3b|2.1705;Atp1a3|2.40965
cytoskeletal protein binding	GO:0008092	3.02e-05	18	1384	123	28324	Ctnna1|0.48005;Lin7c|0.5028;Prnp|0.5683;Dbnl|0.650675;Nebl|0.69365;Cotl1|0.7095;Nme1|0.721675;Vcl|0.78425;Kif5c|1.2841;Wdr1|1.39075;Rab3c|1.423;Hook3|1.622575;Coro2b|1.652275;S100b|1.70825;Atp1a1|1.720825;Rab10|2.01085;Rab3a|2.075675;Rab3b|2.1705
hydrolase activity, acting on acid anhydrides	GO:0016817	3.03e-05	19	1519	123	28324	Atp5b|0.5505;Atp5l|0.604025;Gars|0.60655;Atp5a1|0.609725;Lonp1|0.660875;Ddx3x|0.691725;Ruvbl2|0.749025;Kif5c|1.2841;Diras2|1.2974;Rab3c|1.423;Atp1a2|1.4705;Anxa1|1.5062;Rab21|1.5494;Atp1a1|1.720825;RGD:2174|1.76415;Rab10|2.01085;Rab3a|2.075675;Rab3b|2.1705;Atp1a3|2.40965
GTP-dependent protein binding	GO:0030742	5.2e-05	3	17	123	28324	Rab3c|1.423;Rab3a|2.075675;Rab3b|2.1705
sodium:potassium-exchanging ATPase activity	GO:0005391	5.2e-05	3	17	123	28324	Atp1a2|1.4705;Atp1a1|1.720825;Atp1a3|2.40965
nucleoside-triphosphatase activity	GO:0017111	5.33e-05	18	1446	123	28324	Atp5b|0.5505;Atp5l|0.604025;Atp5a1|0.609725;Lonp1|0.660875;Ddx3x|0.691725;Ruvbl2|0.749025;Kif5c|1.2841;Diras2|1.2974;Rab3c|1.423;Atp1a2|1.4705;Anxa1|1.5062;Rab21|1.5494;Atp1a1|1.720825;RGD:2174|1.76415;Rab10|2.01085;Rab3a|2.075675;Rab3b|2.1705;Atp1a3|2.40965
anion binding	GO:0043168	6.04e-05	38	4692	123	28324	Nmnat3|0.38105;Ogdhl|0.50635;Nadk2|0.5133;Hapln4|0.528475;Acbd3|0.544125;Atp5b|0.5505;Por|0.600225;Gars|0.60655;Atp5a1|0.609725;RGD:621084|0.629775;Pebp1|0.6424;Lonp1|0.660875;St13|0.666975;Hadhb|0.6715;Cct2|0.68445;Ywhab|0.68665;Ddx3x|0.691725;Shmt2|0.697125;Dbi|0.7166;Nme1|0.721675;Ruvbl2|0.749025;Kif5c|1.2841;Diras2|1.2974;Ttl|1.329475;Rab3c|1.423;Nars|1.434375;Atp1a2|1.4705;Csnk1g3|1.49385;An…
potassium-transporting ATPase activity	GO:0008556	8.63e-05	3	20	123	28324	Atp1a2|1.4705;Atp1a1|1.720825;Atp1a3|2.40965
hydrolase activity	GO:0016787	9.65e-05	36	4432	123	28324	Ppp1cb|0.511925;Idi1|0.520325;Atp5b|0.5505;Nt5c3b|0.571075;Cndp2|0.594625;Por|0.600225;Atp5l|0.604025;Gars|0.60655;Atp5a1|0.609725;Ppp3ca|0.620125;Pde12|0.621625;Enpp6|0.655875;Ilkap|0.66;Lonp1|0.660875;Hexb|0.671275;Ddx3x|0.691725;Chid1|0.704175;Nme1|0.721675;Nanp|0.73345;Ruvbl2|0.749025;Kif5c|1.2841;Diras2|1.2974;Ppm1e|1.3216;Ctsd|1.327475;Rab3c|1.423;Atp1a2|1.4705;Anxa1|1.5062;Rab21|1.5494;Atp…
protein complex binding	GO:0032403	0.000139	17	1419	123	28324	Ctnna1|0.48005;Prnp|0.5683;Vcam1|0.60605;Dbnl|0.650675;St13|0.666975;P4hb|0.667175;Hadhb|0.6715;Ywhab|0.68665;Nebl|0.69365;Nme1|0.721675;Ufd1|0.75885;Vcl|0.78425;Kif5c|1.2841;Wdr1|1.39075;Hook3|1.622575;Coro2b|1.652275;Mtm1|5.731725
ATPase activity, coupled to transmembrane movement of substances	GO:0042626	0.000146	7	260	123	28324	Atp5b|0.5505;Atp5l|0.604025;Atp5a1|0.609725;Atp1a2|1.4705;Atp1a1|1.720825;RGD:2174|1.76415;Atp1a3|2.40965
hydrolase activity, acting on acid anhydrides, catalyzing transmembrane movement of substances	GO:0016820	0.000153	7	262	123	28324	Atp5b|0.5505;Atp5l|0.604025;Atp5a1|0.609725;Atp1a2|1.4705;Atp1a1|1.720825;RGD:2174|1.76415;Atp1a3|2.40965
pyruvate dehydrogenase [NAD(P)+] activity	GO:0034603	0.000185	2	5	123	28324	Dlat|2.09025;Pdhb|2.20115
pyruvate dehydrogenase (NAD+) activity	GO:0034604	0.000185	2	5	123	28324	Dlat|2.09025;Pdhb|2.20115
carbohydrate derivative binding	GO:0097367	0.000186	32	3860	123	28324	Nmnat3|0.38105;Nadk2|0.5133;Hapln4|0.528475;Atp5b|0.5505;Prnp|0.5683;Por|0.600225;Gars|0.60655;Atp5a1|0.609725;RGD:621084|0.629775;Pebp1|0.6424;Lonp1|0.660875;St13|0.666975;Cct2|0.68445;Ddx3x|0.691725;Chid1|0.704175;Nme1|0.721675;Ruvbl2|0.749025;Vcl|0.78425;Kif5c|1.2841;Diras2|1.2974;Ttl|1.329475;Rab3c|1.423;Nars|1.434375;Atp1a2|1.4705;Csnk1g3|1.49385;Rab21|1.5494;Atp1a1|1.720825;RGD:2174|1.76415…
macromolecular complex binding	GO:0044877	0.000191	21	2047	123	28324	Nap1l4|0.430025;Ctnna1|0.48005;Prnp|0.5683;Vcam1|0.60605;Dbnl|0.650675;St13|0.666975;P4hb|0.667175;Hadhb|0.6715;Ywhab|0.68665;Smarcd1|0.69005;Nebl|0.69365;Shmt2|0.697125;Nme1|0.721675;Ruvbl2|0.749025;Ufd1|0.75885;Vcl|0.78425;Kif5c|1.2841;Wdr1|1.39075;Hook3|1.622575;Coro2b|1.652275;Mtm1|5.731725
potassium ion binding	GO:0030955	0.000193	3	26	123	28324	Pkm|1.417825;Atp1a2|1.4705;Atp1a1|1.720825
primary active transmembrane transporter activity	GO:0015399	0.000234	7	281	123	28324	Atp5b|0.5505;Atp5l|0.604025;Atp5a1|0.609725;Atp1a2|1.4705;Atp1a1|1.720825;RGD:2174|1.76415;Atp1a3|2.40965
P-P-bond-hydrolysis-driven transmembrane transporter activity	GO:0015405	0.000234	7	281	123	28324	Atp5b|0.5505;Atp5l|0.604025;Atp5a1|0.609725;Atp1a2|1.4705;Atp1a1|1.720825;RGD:2174|1.76415;Atp1a3|2.40965
proton-transporting ATP synthase activity, rotational mechanism	GO:0046933	0.000242	3	28	123	28324	Atp5b|0.5505;Atp5l|0.604025;Atp5a1|0.609725
phosphatase activity	GO:0016791	0.000248	9	478	123	28324	Ppp1cb|0.511925;Nt5c3b|0.571075;Ppp3ca|0.620125;Ilkap|0.66;Nanp|0.73345;Ppm1e|1.3216;Atp1a1|1.720825;Synj1|1.876975;Mtm1|5.731725
phosphoglucomutase activity	GO:0004614	0.000277	2	6	123	28324	Pgm2l1|0.563225;Pgm2|0.604275
ATPase activity, coupled to movement of substances	GO:0043492	0.000308	7	294	123	28324	Atp5b|0.5505;Atp5l|0.604025;Atp5a1|0.609725;Atp1a2|1.4705;Atp1a1|1.720825;RGD:2174|1.76415;Atp1a3|2.40965
myosin binding	GO:0017022	0.000308	4	74	123	28324	Rab3c|1.423;Rab10|2.01085;Rab3a|2.075675;Rab3b|2.1705
purine ribonucleoside binding	GO:0032550	0.000369	23	2469	123	28324	Atp5b|0.5505;Gars|0.60655;Atp5a1|0.609725;RGD:621084|0.629775;Pebp1|0.6424;Lonp1|0.660875;Cct2|0.68445;Nme1|0.721675;Ruvbl2|0.749025;Kif5c|1.2841;Diras2|1.2974;Ttl|1.329475;Rab3c|1.423;Nars|1.434375;Atp1a2|1.4705;Csnk1g3|1.49385;Rab21|1.5494;Atp1a1|1.720825;RGD:2174|1.76415;Rab10|2.01085;Rab3a|2.075675;Rab3b|2.1705;Atp1a3|2.40965
purine nucleoside binding	GO:0001883	0.000376	23	2472	123	28324	Atp5b|0.5505;Gars|0.60655;Atp5a1|0.609725;RGD:621084|0.629775;Pebp1|0.6424;Lonp1|0.660875;Cct2|0.68445;Nme1|0.721675;Ruvbl2|0.749025;Kif5c|1.2841;Diras2|1.2974;Ttl|1.329475;Rab3c|1.423;Nars|1.434375;Atp1a2|1.4705;Csnk1g3|1.49385;Rab21|1.5494;Atp1a1|1.720825;RGD:2174|1.76415;Rab10|2.01085;Rab3a|2.075675;Rab3b|2.1705;Atp1a3|2.40965
ribonucleoside binding	GO:0032549	0.00038	23	2474	123	28324	Atp5b|0.5505;Gars|0.60655;Atp5a1|0.609725;RGD:621084|0.629775;Pebp1|0.6424;Lonp1|0.660875;Cct2|0.68445;Nme1|0.721675;Ruvbl2|0.749025;Kif5c|1.2841;Diras2|1.2974;Ttl|1.329475;Rab3c|1.423;Nars|1.434375;Atp1a2|1.4705;Csnk1g3|1.49385;Rab21|1.5494;Atp1a1|1.720825;RGD:2174|1.76415;Rab10|2.01085;Rab3a|2.075675;Rab3b|2.1705;Atp1a3|2.40965
steroid hormone binding	GO:1990239	0.000387	2	7	123	28324	Atp1a2|1.4705;Atp1a1|1.720825
nucleoside binding	GO:0001882	0.000414	23	2489	123	28324	Atp5b|0.5505;Gars|0.60655;Atp5a1|0.609725;RGD:621084|0.629775;Pebp1|0.6424;Lonp1|0.660875;Cct2|0.68445;Nme1|0.721675;Ruvbl2|0.749025;Kif5c|1.2841;Diras2|1.2974;Ttl|1.329475;Rab3c|1.423;Nars|1.434375;Atp1a2|1.4705;Csnk1g3|1.49385;Rab21|1.5494;Atp1a1|1.720825;RGD:2174|1.76415;Rab10|2.01085;Rab3a|2.075675;Rab3b|2.1705;Atp1a3|2.40965
ATPase activity, coupled to transmembrane movement of ions, phosphorylative mechanism	GO:0015662	0.000435	4	81	123	28324	Atp1a2|1.4705;Atp1a1|1.720825;RGD:2174|1.76415;Atp1a3|2.40965
protein serine/threonine phosphatase activity	GO:0004722	0.000477	4	83	123	28324	Ppp1cb|0.511925;Ppp3ca|0.620125;Ilkap|0.66;Ppm1e|1.3216
phosphoric ester hydrolase activity	GO:0042578	0.000493	10	640	123	28324	Ppp1cb|0.511925;Nt5c3b|0.571075;Ppp3ca|0.620125;Enpp6|0.655875;Ilkap|0.66;Nanp|0.73345;Ppm1e|1.3216;Atp1a1|1.720825;Synj1|1.876975;Mtm1|5.731725
ATPase activity	GO:0016887	0.000494	11	761	123	28324	Atp5b|0.5505;Atp5l|0.604025;Atp5a1|0.609725;Lonp1|0.660875;Ddx3x|0.691725;Ruvbl2|0.749025;Atp1a2|1.4705;Anxa1|1.5062;Atp1a1|1.720825;RGD:2174|1.76415;Atp1a3|2.40965
identical protein binding	GO:0042802	0.000555	18	1749	123	28324	Ctnna1|0.48005;Nadk2|0.5133;Prnp|0.5683;Oxct1|0.57545;Gars|0.60655;G6pdx|0.60885;St13|0.666975;Hexb|0.671275;Ywhab|0.68665;Shmt2|0.697125;Nme1|0.721675;Ruvbl2|0.749025;Cacnb1|0.812975;Anxa1|1.5062;Hook3|1.622575;S100b|1.70825;Stxbp1|1.9356;Dlat|2.09025
fatty-acyl-CoA binding	GO:0000062	0.000557	3	37	123	28324	Acbd3|0.544125;Hadhb|0.6715;Dbi|0.7166
isomerase activity	GO:0016853	0.000593	6	236	123	28324	Idi1|0.520325;Pdia6|0.538075;Pgm2l1|0.563225;Ptges2|0.591925;Pgm2|0.604275;P4hb|0.667175
alkali metal ion binding	GO:0031420	0.000603	3	38	123	28324	Pkm|1.417825;Atp1a2|1.4705;Atp1a1|1.720825
coenzyme binding	GO:0050662	0.000809	7	346	123	28324	Ogdhl|0.50635;Acbd3|0.544125;Por|0.600225;G6pdx|0.60885;Hadhb|0.6715;Dbi|0.7166;Sdha|2.167525
fatty acid derivative binding	GO:1901567	0.000869	3	43	123	28324	Acbd3|0.544125;Hadhb|0.6715;Dbi|0.7166
binding	GO:0005488	0.000874	103	20160	123	28324	Nmnat3|0.38105;Nap1l4|0.430025;Ctnna1|0.48005;Lin7c|0.5028;Ogdhl|0.50635;Vti1b|0.5106;Ppp1cb|0.511925;Nadk2|0.5133;Hapln4|0.528475;Acbd3|0.544125;Zwint|0.545225;Atp5b|0.5505;Gpx1|0.55135;Prnp|0.5683;Nt5c3b|0.571075;Oxct1|0.57545;Ptges2|0.591925;Cndp2|0.594625;Por|0.600225;Timm13|0.6038;Pgm2|0.604275;Vcam1|0.60605;Gars|0.60655;Ccdc22|0.607125;G6pdx|0.60885;Atp5a1|0.609725;Ctnnd1|0.611325;Sec24b|0.…
actin filament binding	GO:0051015	0.000942	6	258	123	28324	Ctnna1|0.48005;Dbnl|0.650675;Nebl|0.69365;Vcl|0.78425;Wdr1|1.39075;Coro2b|1.652275
pyruvate dehydrogenase activity	GO:0004738	0.001	2	11	123	28324	Dlat|2.09025;Pdhb|2.20115
purine nucleotide binding	GO:0017076	0.00124	27	3390	123	28324	Nmnat3|0.38105;Nadk2|0.5133;Atp5b|0.5505;Gars|0.60655;Atp5a1|0.609725;RGD:621084|0.629775;Pebp1|0.6424;Lonp1|0.660875;St13|0.666975;Cct2|0.68445;Ddx3x|0.691725;Nme1|0.721675;Ruvbl2|0.749025;Kif5c|1.2841;Diras2|1.2974;Ttl|1.329475;Rab3c|1.423;Nars|1.434375;Atp1a2|1.4705;Csnk1g3|1.49385;Rab21|1.5494;Atp1a1|1.720825;RGD:2174|1.76415;Rab10|2.01085;Rab3a|2.075675;Rab3b|2.1705;Atp1a3|2.40965
ribonucleotide binding	GO:0032553	0.0013	27	3401	123	28324	Nmnat3|0.38105;Nadk2|0.5133;Atp5b|0.5505;Por|0.600225;Gars|0.60655;Atp5a1|0.609725;RGD:621084|0.629775;Pebp1|0.6424;Lonp1|0.660875;Cct2|0.68445;Ddx3x|0.691725;Nme1|0.721675;Ruvbl2|0.749025;Kif5c|1.2841;Diras2|1.2974;Ttl|1.329475;Rab3c|1.423;Nars|1.434375;Atp1a2|1.4705;Csnk1g3|1.49385;Rab21|1.5494;Atp1a1|1.720825;RGD:2174|1.76415;Rab10|2.01085;Rab3a|2.075675;Rab3b|2.1705;Atp1a3|2.40965
cofactor binding	GO:0048037	0.00169	8	506	123	28324	Ogdhl|0.50635;Acbd3|0.544125;Por|0.600225;G6pdx|0.60885;Hadhb|0.6715;Shmt2|0.697125;Dbi|0.7166;Sdha|2.167525
purine ribonucleoside triphosphate binding	GO:0035639	0.00177	26	3295	123	28324	Nmnat3|0.38105;Nadk2|0.5133;Atp5b|0.5505;Gars|0.60655;Atp5a1|0.609725;RGD:621084|0.629775;Pebp1|0.6424;Lonp1|0.660875;Cct2|0.68445;Ddx3x|0.691725;Nme1|0.721675;Ruvbl2|0.749025;Kif5c|1.2841;Diras2|1.2974;Ttl|1.329475;Rab3c|1.423;Nars|1.434375;Atp1a2|1.4705;Csnk1g3|1.49385;Rab21|1.5494;Atp1a1|1.720825;RGD:2174|1.76415;Rab10|2.01085;Rab3a|2.075675;Rab3b|2.1705;Atp1a3|2.40965
ATPase activity, coupled to transmembrane movement of ions, rotational mechanism	GO:0044769	0.00178	3	55	123	28324	Atp5b|0.5505;Atp5l|0.604025;Atp5a1|0.609725
oxidoreductase activity	GO:0016491	0.00181	16	1625	123	28324	Ogdhl|0.50635;Hsdl1|0.536325;Pdia6|0.538075;Gpx1|0.55135;Ptges2|0.591925;Por|0.600225;Vcam1|0.60605;G6pdx|0.60885;P4hb|0.667175;SPR|0.667775;Hadhb|0.6715;Rdh14|2.055575;Dlat|2.09025;Sdha|2.167525;Crym|2.19085;Pdhb|2.20115
peptide disulfide oxidoreductase activity	GO:0015037	0.00189	2	15	123	28324	Pdia6|0.538075;P4hb|0.667175
cadherin binding involved in cell-cell adhesion	GO:0098641	0.00216	2	16	123	28324	Anxa1|1.5062;Rab10|2.01085
S100 protein binding	GO:0044548	0.00216	2	16	123	28324	S100b|1.70825;RGD:2174|1.76415
purine ribonucleotide binding	GO:0032555	0.00245	26	3372	123	28324	Nmnat3|0.38105;Nadk2|0.5133;Atp5b|0.5505;Gars|0.60655;Atp5a1|0.609725;RGD:621084|0.629775;Pebp1|0.6424;Lonp1|0.660875;Cct2|0.68445;Ddx3x|0.691725;Nme1|0.721675;Ruvbl2|0.749025;Kif5c|1.2841;Diras2|1.2974;Ttl|1.329475;Rab3c|1.423;Nars|1.434375;Atp1a2|1.4705;Csnk1g3|1.49385;Rab21|1.5494;Atp1a1|1.720825;RGD:2174|1.76415;Rab10|2.01085;Rab3a|2.075675;Rab3b|2.1705;Atp1a3|2.40965
intramolecular transferase activity, phosphotransferases	GO:0016868	0.00273	2	18	123	28324	Pgm2l1|0.563225;Pgm2|0.604275
sodium ion binding	GO:0031402	0.00273	2	18	123	28324	Atp1a2|1.4705;Atp1a1|1.720825
oxidoreductase activity, acting on the aldehyde or oxo group of donors, disulfide as acceptor	GO:0016624	0.00273	2	18	123	28324	Ogdhl|0.50635;Pdhb|2.20115
disulfide oxidoreductase activity	GO:0015036	0.003	3	66	123	28324	Pdia6|0.538075;Ptges2|0.591925;P4hb|0.667175
intermediate filament binding	GO:0019215	0.00338	2	20	123	28324	Nme1|0.721675;Mtm1|5.731725
protein C-terminus binding	GO:0008022	0.00403	5	240	123	28324	Dbnl|0.650675;Ywhab|0.68665;Lrrc7|1.5681;RGD:2174|1.76415;Rab3a|2.075675
intramolecular oxidoreductase activity	GO:0016860	0.00414	3	74	123	28324	Idi1|0.520325;Ptges2|0.591925;P4hb|0.667175
double-stranded DNA-dependent ATPase activity	GO:0033676	0.00434	1	1	123	28324	Anxa1|1.5062
nitric oxide dioxygenase activity	GO:0008941	0.00434	1	1	123	28324	Por|0.600225
mitochondrial light strand promoter anti-sense binding	GO:0070361	0.00434	1	1	123	28324	Lonp1|0.660875
malonyl-CoA synthetase activity	GO:0090409	0.00434	1	1	123	28324	Acsf3|0.601075
sodium:potassium-exchanging ATPase activity involved in regulation of cardiac muscle cell membrane potential	GO:0086037	0.00434	1	1	123	28324	Atp1a3|2.40965
cytosolic dipeptidase activity	GO:0102008	0.00434	1	1	123	28324	Cndp2|0.594625
mitochondrial heavy strand promoter anti-sense binding	GO:0070362	0.00434	1	1	123	28324	Lonp1|0.660875
N-acylneuraminate-9-phosphatase activity	GO:0050124	0.00434	1	1	123	28324	Nanp|0.73345
DNA/DNA annealing activity	GO:1990814	0.00434	1	1	123	28324	Anxa1|1.5062
oxidoreductase activity, acting on paired donors, with incorporation or reduction of molecular oxygen, NAD(P)H as one donor, and incorporation of two atoms of oxygen into one donor	GO:0016708	0.00434	1	1	123	28324	Por|0.600225
thiomorpholine-carboxylate dehydrogenase activity	GO:0047127	0.00434	1	1	123	28324	Crym|2.19085
myosin phosphatase activity	GO:0017018	0.00434	1	1	123	28324	Ppp1cb|0.511925
myosin-light-chain-phosphatase activity	GO:0050115	0.00434	1	1	123	28324	Ppp1cb|0.511925
glucose-1,6-bisphosphate synthase activity	GO:0047933	0.00434	1	1	123	28324	Pgm2l1|0.563225
iron-cytochrome-c reductase activity	GO:0047726	0.00434	1	1	123	28324	Por|0.600225
phosphopentomutase activity	GO:0008973	0.00434	1	1	123	28324	Pgm2|0.604275
active transmembrane transporter activity	GO:0022804	0.00444	9	725	123	28324	Atp5b|0.5505;Atp5l|0.604025;Atp5a1|0.609725;Atp1a2|1.4705;Slc4a10|1.68675;Atp1a1|1.720825;RGD:2174|1.76415;Slc1a2|2.287925;Atp1a3|2.40965
GDP binding	GO:0019003	0.00463	3	77	123	28324	Rab21|1.5494;Rab10|2.01085;Rab3b|2.1705
protein binding involved in cell-cell adhesion	GO:0098632	0.00568	2	26	123	28324	Anxa1|1.5062;Rab10|2.01085
TBP-class protein binding	GO:0017025	0.00568	2	26	123	28324	Cand1|0.734975;Ruvbl2|0.749025
nucleoside diphosphate kinase activity	GO:0004550	0.00657	2	28	123	28324	Cmpk2|0.5898;Nme1|0.721675
hydrolase activity, acting on ester bonds	GO:0016788	0.00667	12	1215	123	28324	Ppp1cb|0.511925;Nt5c3b|0.571075;Ppp3ca|0.620125;Pde12|0.621625;Enpp6|0.655875;Ilkap|0.66;Nme1|0.721675;Nanp|0.73345;Ppm1e|1.3216;Atp1a1|1.720825;Synj1|1.876975;Mtm1|5.731725
oxidoreductase activity, acting on a sulfur group of donors	GO:0016667	0.00735	3	91	123	28324	Pdia6|0.538075;Ptges2|0.591925;P4hb|0.667175
acid-amino acid ligase activity	GO:0016881	0.00801	2	31	123	28324	RGD:621084|0.629775;Ttl|1.329475
adenyl nucleotide binding	GO:0030554	0.0083	21	2776	123	28324	Nmnat3|0.38105;Nadk2|0.5133;Atp5b|0.5505;Gars|0.60655;Atp5a1|0.609725;RGD:621084|0.629775;Pebp1|0.6424;Lonp1|0.660875;St13|0.666975;Cct2|0.68445;Ddx3x|0.691725;Nme1|0.721675;Ruvbl2|0.749025;Kif5c|1.2841;Ttl|1.329475;Nars|1.434375;Atp1a2|1.4705;Csnk1g3|1.49385;Atp1a1|1.720825;RGD:2174|1.76415;Atp1a3|2.40965
ATPase binding	GO:0051117	0.00851	3	96	123	28324	Ruvbl2|0.749025;Ufd1|0.75885;Rab3a|2.075675
UMP kinase activity	GO:0033862	0.00867	1	2	123	28324	Cmpk2|0.5898
dihydrolipoyllysine-residue acetyltransferase activity	GO:0004742	0.00867	1	2	123	28324	Dlat|2.09025
tripeptidase activity	GO:0034701	0.00867	1	2	123	28324	Cndp2|0.594625
glucose-6-phosphate dehydrogenase activity	GO:0004345	0.00867	1	2	123	28324	G6pdx|0.60885
tubulin-tyrosine ligase activity	GO:0004835	0.00867	1	2	123	28324	Ttl|1.329475
glycerophosphocholine cholinephosphodiesterase activity	GO:0047390	0.00867	1	2	123	28324	Enpp6|0.655875
oxidoreductase activity, acting on the CH-NH2 group of donors, NAD or NADP as acceptor	GO:0016639	0.00867	1	2	123	28324	Crym|2.19085
3-oxoacid CoA-transferase activity	GO:0008260	0.00867	1	2	123	28324	Oxct1|0.57545
dihydrolipoamide S-acyltransferase activity	GO:0030523	0.00867	1	2	123	28324	Dlat|2.09025
protein binding involved in cell adhesion	GO:0098631	0.00904	2	33	123	28324	Anxa1|1.5062;Rab10|2.01085
ion binding	GO:0043167	0.0106	55	9721	123	28324	Nmnat3|0.38105;Ogdhl|0.50635;Ppp1cb|0.511925;Nadk2|0.5133;Hapln4|0.528475;Acbd3|0.544125;Atp5b|0.5505;Prnp|0.5683;Nt5c3b|0.571075;Cndp2|0.594625;Por|0.600225;Timm13|0.6038;Pgm2|0.604275;Gars|0.60655;Atp5a1|0.609725;Sec24b|0.61495;Ppp3ca|0.620125;Pde12|0.621625;RGD:621084|0.629775;Pebp1|0.6424;Ilkap|0.66;Lonp1|0.660875;St13|0.666975;Hadhb|0.6715;Cct2|0.68445;Ywhab|0.68665;Ddx3x|0.691725;Shmt2|0.69…
hormone binding	GO:0042562	0.0109	3	105	123	28324	Atp1a2|1.4705;Atp1a1|1.720825;Crym|2.19085
oxidoreductase activity, acting on the CH-OH group of donors, NAD or NADP as acceptor	GO:0016616	0.0118	4	202	123	28324	G6pdx|0.60885;SPR|0.667775;Hadhb|0.6715;Rdh14|2.055575
phosphatidylinositol phosphate phosphatase activity	GO:0052866	0.0119	2	38	123	28324	Synj1|1.876975;Mtm1|5.731725
oxidoreductase activity, acting on the CH-NH2 group of donors	GO:0016638	0.0119	2	38	123	28324	Vcam1|0.60605;Crym|2.19085
protein dimerization activity	GO:0046983	0.0125	14	1651	123	28324	Ctnna1|0.48005;Nadk2|0.5133;Oxct1|0.57545;Gars|0.60655;G6pdx|0.60885;Ppp3ca|0.620125;RGD:621084|0.629775;St13|0.666975;P4hb|0.667175;Hexb|0.671275;Dbi|0.7166;Ruvbl2|0.749025;Anxa1|1.5062;S100b|1.70825
sulfur compound binding	GO:1901681	0.0126	5	317	123	28324	Ogdhl|0.50635;Acbd3|0.544125;Hadhb|0.6715;Dbi|0.7166;Atp1a3|2.40965
ATP binding	GO:0005524	0.0127	20	2705	123	28324	Nmnat3|0.38105;Nadk2|0.5133;Atp5b|0.5505;Gars|0.60655;Atp5a1|0.609725;RGD:621084|0.629775;Pebp1|0.6424;Lonp1|0.660875;Cct2|0.68445;Ddx3x|0.691725;Nme1|0.721675;Ruvbl2|0.749025;Kif5c|1.2841;Ttl|1.329475;Nars|1.434375;Atp1a2|1.4705;Csnk1g3|1.49385;Atp1a1|1.720825;RGD:2174|1.76415;Atp1a3|2.40965
sepiapterin reductase activity	GO:0004757	0.013	1	3	123	28324	SPR|0.667775
beta-N-acetylglucosaminidase activity	GO:0016231	0.013	1	3	123	28324	Hexb|0.671275
long-chain-3-hydroxyacyl-CoA dehydrogenase activity	GO:0016509	0.013	1	3	123	28324	Hadhb|0.6715
L-allo-threonine aldolase activity	GO:0008732	0.013	1	3	123	28324	Shmt2|0.697125
long-chain-enoyl-CoA hydratase activity	GO:0016508	0.013	1	3	123	28324	Hadhb|0.6715
bis(5'-nucleosyl)-tetraphosphatase (asymmetrical) activity	GO:0004081	0.013	1	3	123	28324	Gars|0.60655
hydroxymethylglutaryl-CoA synthase activity	GO:0004421	0.013	1	3	123	28324	Hmgcs2|0.650175
CoA-transferase activity	GO:0008410	0.013	1	3	123	28324	Oxct1|0.57545
glycine hydroxymethyltransferase activity	GO:0004372	0.013	1	3	123	28324	Shmt2|0.697125
S-acetyltransferase activity	GO:0016418	0.013	1	3	123	28324	Dlat|2.09025
thymidylate kinase activity	GO:0004798	0.013	1	3	123	28324	Cmpk2|0.5898
prostaglandin-E synthase activity	GO:0050220	0.013	1	3	123	28324	Ptges2|0.591925
mitochondrial RNA polymerase regulatory region DNA binding	GO:0001018	0.013	1	3	123	28324	Lonp1|0.660875
glycine-tRNA ligase activity	GO:0004820	0.013	1	3	123	28324	Gars|0.60655
threonine aldolase activity	GO:0004793	0.013	1	3	123	28324	Shmt2|0.697125
phosphoprotein phosphatase activity	GO:0004721	0.0136	5	323	123	28324	Ppp1cb|0.511925;Ppp3ca|0.620125;Ilkap|0.66;Ppm1e|1.3216;Mtm1|5.731725
proton-transporting ATPase activity, rotational mechanism	GO:0046961	0.0137	2	41	123	28324	Atp5b|0.5505;Atp5a1|0.609725
GTPase activity	GO:0003924	0.0141	6	451	123	28324	Diras2|1.2974;Rab3c|1.423;Rab21|1.5494;Rab10|2.01085;Rab3a|2.075675;Rab3b|2.1705
single-stranded RNA binding	GO:0003727	0.0142	3	116	123	28324	Lonp1|0.660875;Msi2|1.265625;Anxa1|1.5062
intramolecular transferase activity	GO:0016866	0.015	2	43	123	28324	Pgm2l1|0.563225;Pgm2|0.604275
adenyl ribonucleotide binding	GO:0032559	0.0157	20	2763	123	28324	Nmnat3|0.38105;Nadk2|0.5133;Atp5b|0.5505;Gars|0.60655;Atp5a1|0.609725;RGD:621084|0.629775;Pebp1|0.6424;Lonp1|0.660875;Cct2|0.68445;Ddx3x|0.691725;Nme1|0.721675;Ruvbl2|0.749025;Kif5c|1.2841;Ttl|1.329475;Nars|1.434375;Atp1a2|1.4705;Csnk1g3|1.49385;Atp1a1|1.720825;RGD:2174|1.76415;Atp1a3|2.40965
phospholipase A2 inhibitor activity	GO:0019834	0.0173	1	4	123	28324	Anxa1|1.5062
long-chain fatty acyl-CoA binding	GO:0036042	0.0173	1	4	123	28324	Dbi|0.7166
angiostatin binding	GO:0043532	0.0173	1	4	123	28324	Atp5b|0.5505
cupric ion binding	GO:1903135	0.0173	1	4	123	28324	Prnp|0.5683
oxidoreductase activity, acting on CH-OH group of donors	GO:0016614	0.0176	4	228	123	28324	G6pdx|0.60885;SPR|0.667775;Hadhb|0.6715;Rdh14|2.055575
hydrogen-exporting ATPase activity	GO:0036442	0.0178	2	47	123	28324	Atp5b|0.5505;Atp5a1|0.609725
GTP binding	GO:0005525	0.0197	7	626	123	28324	Nme1|0.721675;Diras2|1.2974;Rab3c|1.423;Rab21|1.5494;Rab10|2.01085;Rab3a|2.075675;Rab3b|2.1705
bis(5'-nucleosyl)-tetraphosphatase activity	GO:0008796	0.0215	1	5	123	28324	Gars|0.60655
glutamate:sodium symporter activity	GO:0015501	0.0215	1	5	123	28324	Slc1a2|2.287925
TFIID-class transcription factor binding	GO:0001094	0.0215	1	5	123	28324	Ruvbl2|0.749025
NEDD8 activating enzyme activity	GO:0019781	0.0215	1	5	123	28324	RGD:621084|0.629775
adenyl deoxyribonucleotide binding	GO:0032558	0.0215	1	5	123	28324	St13|0.666975
dATP binding	GO:0032564	0.0215	1	5	123	28324	St13|0.666975
uridylate kinase activity	GO:0009041	0.0215	1	5	123	28324	Cmpk2|0.5898
oxoglutarate dehydrogenase (succinyl-transferring) activity	GO:0004591	0.0215	1	5	123	28324	Ogdhl|0.50635
single-stranded DNA binding	GO:0003697	0.0228	3	139	123	28324	Lonp1|0.660875;Nme1|0.721675;Anxa1|1.5062
SNAP receptor activity	GO:0005484	0.0231	2	54	123	28324	Vti1b|0.5106;Stx8|1.787375
guanyl ribonucleotide binding	GO:0032561	0.0248	7	657	123	28324	Nme1|0.721675;Diras2|1.2974;Rab3c|1.423;Rab21|1.5494;Rab10|2.01085;Rab3a|2.075675;Rab3b|2.1705
guanyl nucleotide binding	GO:0019001	0.0255	7	661	123	28324	Nme1|0.721675;Diras2|1.2974;Rab3c|1.423;Rab21|1.5494;Rab10|2.01085;Rab3a|2.075675;Rab3b|2.1705
cytidylate kinase activity	GO:0004127	0.0258	1	6	123	28324	Cmpk2|0.5898
nicotinate-nucleotide adenylyltransferase activity	GO:0004515	0.0258	1	6	123	28324	Nmnat3|0.38105
succinate dehydrogenase (ubiquinone) activity	GO:0008177	0.0258	1	6	123	28324	Sdha|2.167525
L27 domain binding	GO:0097016	0.0258	1	6	123	28324	Lin7c|0.5028
nicotinamide-nucleotide adenylyltransferase activity	GO:0000309	0.0258	1	6	123	28324	Nmnat3|0.38105
type 5 metabotropic glutamate receptor binding	GO:0031802	0.0258	1	6	123	28324	Prnp|0.5683
purine deoxyribonucleotide binding	GO:0032554	0.0258	1	6	123	28324	St13|0.666975
phosphoserine binding	GO:0050815	0.0258	1	6	123	28324	Ywhab|0.68665
procollagen-proline 4-dioxygenase activity	GO:0004656	0.0258	1	6	123	28324	P4hb|0.667175
succinate dehydrogenase activity	GO:0000104	0.0258	1	6	123	28324	Sdha|2.167525
amyloid-beta binding	GO:0001540	0.0272	2	59	123	28324	Prnp|0.5683;Atp1a3|2.40965
ligase activity, forming carbon-sulfur bonds	GO:0016877	0.0272	2	59	123	28324	Acsf3|0.601075;RGD:621084|0.629775
actin binding	GO:0003779	0.0274	7	671	123	28324	Ctnna1|0.48005;Dbnl|0.650675;Nebl|0.69365;Cotl1|0.7095;Vcl|0.78425;Wdr1|1.39075;Coro2b|1.652275
G-quadruplex DNA binding	GO:0051880	0.03	1	7	123	28324	Lonp1|0.660875
cuprous ion binding	GO:1903136	0.03	1	7	123	28324	Prnp|0.5683
high-affinity glutamate transmembrane transporter activity	GO:0005314	0.03	1	7	123	28324	Slc1a2|2.287925
phosphatidylinositol-3,5-bisphosphate 3-phosphatase activity	GO:0052629	0.03	1	7	123	28324	Mtm1|5.731725
asparagine-tRNA ligase activity	GO:0004816	0.03	1	7	123	28324	Nars|1.434375
oxidoreductase activity, acting on the CH-CH group of donors, quinone or related compound as acceptor	GO:0016635	0.03	1	7	123	28324	Sdha|2.167525
beta-N-acetylhexosaminidase activity	GO:0004563	0.03	1	7	123	28324	Hexb|0.671275
annealing helicase activity	GO:0036310	0.03	1	7	123	28324	Anxa1|1.5062
inorganic cation transmembrane transporter activity	GO:0022890	0.0306	10	1165	123	28324	Atp5b|0.5505;Atp5l|0.604025;Atp5a1|0.609725;Gpm6a|0.69725;Cacnb1|0.812975;Atp1a2|1.4705;Atp1a1|1.720825;RGD:2174|1.76415;Slc1a2|2.287925;Atp1a3|2.40965
phosphotransferase activity, phosphate group as acceptor	GO:0016776	0.0308	2	63	123	28324	Cmpk2|0.5898;Nme1|0.721675
sodium ion transmembrane transporter activity	GO:0015081	0.0337	4	279	123	28324	Atp1a2|1.4705;Atp1a1|1.720825;Slc1a2|2.287925;Atp1a3|2.40965
protein domain specific binding	GO:0019904	0.0338	8	858	123	28324	Lin7c|0.5028;Gpx1|0.55135;Dbnl|0.650675;St13|0.666975;Ywhab|0.68665;Cacnb1|0.812975;Atp1a1|1.720825;Stxbp1|1.9356
GDP-dissociation inhibitor binding	GO:0051021	0.0342	1	8	123	28324	Rab3a|2.075675
calcium-dependent protein serine/threonine phosphatase activity	GO:0004723	0.0342	1	8	123	28324	Ppp3ca|0.620125
pyruvate dehydrogenase (acetyl-transferring) activity	GO:0004739	0.0342	1	8	123	28324	Pdhb|2.20115
ATP-dependent 5'-3' DNA helicase activity	GO:0043141	0.0342	1	8	123	28324	Ruvbl2|0.749025
calmodulin-dependent protein phosphatase activity	GO:0033192	0.0342	1	8	123	28324	Ppp3ca|0.620125
deoxyribonucleotide binding	GO:0032552	0.0342	1	8	123	28324	St13|0.666975
K48-linked polyubiquitin binding	GO:0036435	0.0342	1	8	123	28324	Ufd1|0.75885
enoyl-CoA hydratase activity	GO:0004300	0.0342	1	8	123	28324	Hadhb|0.6715
structure-specific DNA binding	GO:0043566	0.0356	4	284	123	28324	Lonp1|0.660875;Nme1|0.721675;Ruvbl2|0.749025;Anxa1|1.5062
SNARE binding	GO:0000149	0.0375	3	169	123	28324	Vti1b|0.5106;Stx8|1.787375;Stxbp1|1.9356
electron carrier activity	GO:0009055	0.0381	3	170	123	28324	Ptges2|0.591925;Por|0.600225;Sdha|2.167525
cytochrome-b5 reductase activity, acting on NAD(P)H	GO:0004128	0.0384	1	9	123	28324	Por|0.600225
phospholipase inhibitor activity	GO:0004859	0.0384	1	9	123	28324	Anxa1|1.5062
acetyl-CoA C-acyltransferase activity	GO:0003988	0.0384	1	9	123	28324	Hadhb|0.6715
thiamine pyrophosphate binding	GO:0030976	0.0384	1	9	123	28324	Ogdhl|0.50635
ligase activity	GO:0016874	0.0402	5	431	123	28324	Acsf3|0.601075;Gars|0.60655;RGD:621084|0.629775;Ttl|1.329475;Nars|1.434375
procollagen-proline dioxygenase activity	GO:0019798	0.0426	1	10	123	28324	P4hb|0.667175
RNA polymerase II basal transcription factor binding	GO:0001091	0.0426	1	10	123	28324	Ruvbl2|0.749025
3-hydroxyacyl-CoA dehydrogenase activity	GO:0003857	0.0426	1	10	123	28324	Hadhb|0.6715
glycerophosphodiester phosphodiesterase activity	GO:0008889	0.0426	1	10	123	28324	Enpp6|0.655875
isopentenyl-diphosphate delta-isomerase activity	GO:0004452	0.0426	1	10	123	28324	Idi1|0.520325
RAGE receptor binding	GO:0050786	0.0426	1	10	123	28324	S100b|1.70825
chloride channel inhibitor activity	GO:0019869	0.0426	1	10	123	28324	Stx8|1.787375
histone methyltransferase activity (H3-K36 specific)	GO:0046975	0.0426	1	10	123	28324	Setd3|0.542825
peptidyl-proline 4-dioxygenase activity	GO:0031545	0.0426	1	10	123	28324	P4hb|0.667175
calcium-dependent protein binding	GO:0048306	0.0433	2	76	123	28324	Anxa1|1.5062;S100b|1.70825
nucleobase-containing compound kinase activity	GO:0019205	0.0433	2	76	123	28324	Cmpk2|0.5898;Nme1|0.721675
protein kinase binding	GO:0019901	0.0447	7	747	123	28324	Ppp1cb|0.511925;Ctnnd1|0.611325;Pebp1|0.6424;Nme1|0.721675;Cacnb1|0.812975;Atp1a1|1.720825;Stxbp1|1.9356
chitinase activity	GO:0004568	0.0468	1	11	123	28324	Chid1|0.704175
thyroid hormone binding	GO:0070324	0.0468	1	11	123	28324	Crym|2.19085
ATP-dependent protein binding	GO:0043008	0.0468	1	11	123	28324	Prnp|0.5683
vinculin binding	GO:0017166	0.0468	1	11	123	28324	Ctnna1|0.48005
ATP-dependent peptidase activity	GO:0004176	0.0468	1	11	123	28324	Lonp1|0.660875
transferase activity, transferring acyl groups, acyl groups converted into alkyl on transfer	GO:0046912	0.0468	1	11	123	28324	Hmgcs2|0.650175
ligase activity, forming carbon-oxygen bonds	GO:0016875	0.0475	2	80	123	28324	Gars|0.60655;Nars|1.434375
aminoacyl-tRNA ligase activity	GO:0004812	0.0475	2	80	123	28324	Gars|0.60655;Nars|1.434375
ligase activity, forming aminoacyl-tRNA and related compounds	GO:0016876	0.0475	2	80	123	28324	Gars|0.60655;Nars|1.434375
ion transmembrane transporter activity	GO:0015075	0.0492	13	1801	123	28324	Atp5b|0.5505;Atp5l|0.604025;Atp5a1|0.609725;Gpm6a|0.69725;Cacnb1|0.812975;Vdac2|1.3619;Atp1a2|1.4705;Slc4a10|1.68675;Atp1a1|1.720825;RGD:2174|1.76415;Gria3|2.054775;Slc1a2|2.287925;Atp1a3|2.40965
5'-3' DNA helicase activity	GO:0043139	0.0509	1	12	123	28324	Ruvbl2|0.749025
hydroxymethyl-, formyl- and related transferase activity	GO:0016742	0.0509	1	12	123	28324	Shmt2|0.697125
phosphatidylinositol-3-phosphatase activity	GO:0004438	0.0509	1	12	123	28324	Mtm1|5.731725
NADPH-hemoprotein reductase activity	GO:0003958	0.0509	1	12	123	28324	Por|0.600225
magnesium ion binding	GO:0000287	0.0512	4	320	123	28324	Nt5c3b|0.571075;Pgm2|0.604275;Nme1|0.721675;Pkm|1.417825
oxidoreductase activity, acting on the aldehyde or oxo group of donors	GO:0016903	0.0521	3	193	123	28324	Ogdhl|0.50635;Dlat|2.09025;Pdhb|2.20115
helicase activity	GO:0004386	0.0534	3	195	123	28324	Ddx3x|0.691725;Ruvbl2|0.749025;Anxa1|1.5062
NADP binding	GO:0050661	0.054	2	86	123	28324	Por|0.600225;G6pdx|0.60885
ubiquitin protein ligase binding	GO:0031625	0.0546	4	327	123	28324	Dbt|0.6188;Cct2|0.68445;Vcl|0.78425;Stx8|1.787375
G-protein coupled glutamate receptor binding	GO:0035256	0.055	1	13	123	28324	Prnp|0.5683
annealing activity	GO:0097617	0.055	1	13	123	28324	Anxa1|1.5062
alpha-catenin binding	GO:0045294	0.055	1	13	123	28324	Vcl|0.78425
phosphatidylinositol monophosphate phosphatase activity	GO:0052744	0.055	1	13	123	28324	Mtm1|5.731725
monovalent inorganic cation transmembrane transporter activity	GO:0015077	0.0586	7	795	123	28324	Atp5b|0.5505;Atp5l|0.604025;Atp5a1|0.609725;Atp1a2|1.4705;Atp1a1|1.720825;Slc1a2|2.287925;Atp1a3|2.40965
pyruvate kinase activity	GO:0004743	0.0591	1	14	123	28324	Pkm|1.417825
filamin binding	GO:0031005	0.0591	1	14	123	28324	Nebl|0.69365
cyclosporin A binding	GO:0016018	0.0591	1	14	123	28324	Ppp3ca|0.620125
alcohol dehydrogenase (NADP+) activity	GO:0008106	0.0591	1	14	123	28324	Rdh14|2.055575
protein phosphatase regulator activity	GO:0019888	0.0608	2	92	123	28324	Shoc2|0.725975;Ppp1r14a|1.343275
ubiquitin-like protein ligase binding	GO:0044389	0.0612	4	340	123	28324	Dbt|0.6188;Cct2|0.68445;Vcl|0.78425;Stx8|1.787375
ribosomal small subunit binding	GO:0043024	0.0632	1	15	123	28324	Nme1|0.721675
very long-chain fatty acid-CoA ligase activity	GO:0031957	0.0632	1	15	123	28324	Acsf3|0.601075
lipase inhibitor activity	GO:0055102	0.0632	1	15	123	28324	Anxa1|1.5062
gamma-catenin binding	GO:0045295	0.0632	1	15	123	28324	Ctnna1|0.48005
chitin binding	GO:0008061	0.0632	1	15	123	28324	Chid1|0.704175
L-glutamate transmembrane transporter activity	GO:0005313	0.0632	1	15	123	28324	Slc1a2|2.287925
dipeptidase activity	GO:0016805	0.0632	1	15	123	28324	Cndp2|0.594625
ligase activity, forming carbon-nitrogen bonds	GO:0016879	0.0655	2	96	123	28324	RGD:621084|0.629775;Ttl|1.329475
beta-catenin binding	GO:0008013	0.0667	2	97	123	28324	Ctnna1|0.48005;Ruvbl2|0.749025
sodium:amino acid symporter activity	GO:0005283	0.0673	1	16	123	28324	Slc1a2|2.287925
primary amine oxidase activity	GO:0008131	0.0673	1	16	123	28324	Vcam1|0.60605
poly(U) RNA binding	GO:0008266	0.0713	1	17	123	28324	Msi2|1.265625
porin activity	GO:0015288	0.0713	1	17	123	28324	Vdac2|1.3619
dystroglycan binding	GO:0002162	0.0713	1	17	123	28324	Vcl|0.78425
cullin family protein binding	GO:0097602	0.0713	1	17	123	28324	Ccdc22|0.607125
phosphatidylinositol phosphate 5-phosphatase activity	GO:0034595	0.0713	1	17	123	28324	Synj1|1.876975
lamin binding	GO:0005521	0.0713	1	17	123	28324	Prnp|0.5683
acidic amino acid transmembrane transporter activity	GO:0015172	0.0713	1	17	123	28324	Slc1a2|2.287925
peptidyl-proline dioxygenase activity	GO:0031543	0.0713	1	17	123	28324	P4hb|0.667175
sodium:dicarboxylate symporter activity	GO:0017153	0.0713	1	17	123	28324	Slc1a2|2.287925
cation transmembrane transporter activity	GO:0008324	0.0744	10	1368	123	28324	Atp5b|0.5505;Atp5l|0.604025;Atp5a1|0.609725;Gpm6a|0.69725;Cacnb1|0.812975;Atp1a2|1.4705;Atp1a1|1.720825;RGD:2174|1.76415;Slc1a2|2.287925;Atp1a3|2.40965
kinase binding	GO:0019900	0.0746	7	842	123	28324	Ppp1cb|0.511925;Ctnnd1|0.611325;Pebp1|0.6424;Nme1|0.721675;Cacnb1|0.812975;Atp1a1|1.720825;Stxbp1|1.9356
tropomyosin binding	GO:0005523	0.0754	1	18	123	28324	Nebl|0.69365
aldo-keto reductase (NADP) activity	GO:0004033	0.0754	1	18	123	28324	Rdh14|2.055575
5'-nucleotidase activity	GO:0008253	0.0754	1	18	123	28324	Nt5c3b|0.571075
substrate-specific transmembrane transporter activity	GO:0022891	0.0764	13	1931	123	28324	Atp5b|0.5505;Atp5l|0.604025;Atp5a1|0.609725;Gpm6a|0.69725;Cacnb1|0.812975;Vdac2|1.3619;Atp1a2|1.4705;Slc4a10|1.68675;Atp1a1|1.720825;RGD:2174|1.76415;Gria3|2.054775;Slc1a2|2.287925;Atp1a3|2.40965
phosphoprotein binding	GO:0051219	0.0765	2	105	123	28324	Ywhab|0.68665;Cacnb1|0.812975
poly(A)-specific ribonuclease activity	GO:0004535	0.0794	1	19	123	28324	Pde12|0.621625
oxidoreductase activity, acting on NAD(P)H, heme protein as acceptor	GO:0016653	0.0794	1	19	123	28324	Por|0.600225
nucleotide diphosphatase activity	GO:0004551	0.0794	1	19	123	28324	Gars|0.60655
poly(A) RNA binding	GO:0044822	0.0819	8	1035	123	28324	Ctnna1|0.48005;P4hb|0.667175;R3hdm1|0.7252;Msi2|1.265625;RGD:621578|1.377075;Csrp1|1.505775;Hnrnph2|1.85845;Stxbp1|1.9356
DNA-dependent ATPase activity	GO:0008094	0.0829	2	110	123	28324	Ruvbl2|0.749025;Anxa1|1.5062
D1 dopamine receptor binding	GO:0031748	0.0834	1	20	123	28324	Atp1a3|2.40965
nucleotidase activity	GO:0008252	0.0834	1	20	123	28324	Nt5c3b|0.571075
DNA polymerase binding	GO:0070182	0.0834	1	20	123	28324	Lonp1|0.660875
aldehyde-lyase activity	GO:0016832	0.0834	1	20	123	28324	Shmt2|0.697125
chloride channel regulator activity	GO:0017081	0.0834	1	20	123	28324	Stx8|1.787375
phosphatase regulator activity	GO:0019208	0.0842	2	111	123	28324	Shoc2|0.725975;Ppp1r14a|1.343275
poly-pyrimidine tract binding	GO:0008187	0.0874	1	21	123	28324	Msi2|1.265625
phosphatidylinositol bisphosphate phosphatase activity	GO:0034593	0.0874	1	21	123	28324	Mtm1|5.731725
small protein activating enzyme activity	GO:0008641	0.0874	1	21	123	28324	RGD:621084|0.629775
cation:amino acid symporter activity	GO:0005416	0.0874	1	21	123	28324	Slc1a2|2.287925
metal ion transmembrane transporter activity	GO:0046873	0.0912	7	885	123	28324	Gpm6a|0.69725;Cacnb1|0.812975;Atp1a2|1.4705;Atp1a1|1.720825;RGD:2174|1.76415;Slc1a2|2.287925;Atp1a3|2.40965
high voltage-gated calcium channel activity	GO:0008331	0.0913	1	22	123	28324	Cacnb1|0.812975
glucose binding	GO:0005536	0.0913	1	22	123	28324	G6pdx|0.60885
MHC class I protein binding	GO:0042288	0.0913	1	22	123	28324	Atp5b|0.5505
intramolecular oxidoreductase activity, transposing C=C bonds	GO:0016863	0.0913	1	22	123	28324	Idi1|0.520325
histone methyltransferase activity (H3-K4 specific)	GO:0042800	0.0913	1	22	123	28324	Setd3|0.542825
dioxygenase activity	GO:0051213	0.0947	2	119	123	28324	Por|0.600225;P4hb|0.667175
syntaxin binding	GO:0019905	0.0947	2	119	123	28324	Stx8|1.787375;Stxbp1|1.9356
intramolecular oxidoreductase activity, transposing S-S bonds	GO:0016864	0.0953	1	23	123	28324	P4hb|0.667175
phospholipase binding	GO:0043274	0.0953	1	23	123	28324	Stxbp1|1.9356
protein disulfide isomerase activity	GO:0003756	0.0953	1	23	123	28324	P4hb|0.667175
ATPase activator activity	GO:0001671	0.0953	1	23	123	28324	Rab3a|2.075675
tau protein binding	GO:0048156	0.0953	1	23	123	28324	S100b|1.70825
C-acyltransferase activity	GO:0016408	0.0953	1	23	123	28324	Hadhb|0.6715
substrate-specific transporter activity	GO:0022892	0.0973	14	2205	123	28324	Atp5b|0.5505;Timm13|0.6038;Atp5l|0.604025;Atp5a1|0.609725;Gpm6a|0.69725;Cacnb1|0.812975;Vdac2|1.3619;Atp1a2|1.4705;Slc4a10|1.68675;Atp1a1|1.720825;RGD:2174|1.76415;Gria3|2.054775;Slc1a2|2.287925;Atp1a3|2.40965
unfolded protein binding	GO:0051082	0.0987	2	122	123	28324	St13|0.666975;Cct2|0.68445
transferase activity, transferring acyl groups	GO:0016746	0.099	4	403	123	28324	Dbt|0.6188;Hmgcs2|0.650175;Hadhb|0.6715;Dlat|2.09025
hexosaminidase activity	GO:0015929	0.0992	1	24	123	28324	Hexb|0.671275
peptide binding	GO:0042277	0.1	4	405	123	28324	Prnp|0.5683;Ppp3ca|0.620125;Ctsd|1.327475;Atp1a3|2.40965
integrin binding	GO:0005178	0.106	2	127	123	28324	Vcam1|0.60605;P4hb|0.667175
ankyrin binding	GO:0030506	0.107	1	26	123	28324	Atp1a1|1.720825
fatty acid ligase activity	GO:0015645	0.107	1	26	123	28324	Acsf3|0.601075
FMN binding	GO:0010181	0.107	1	26	123	28324	Por|0.600225
ATP-dependent helicase activity	GO:0008026	0.11	2	130	123	28324	Ddx3x|0.691725;Ruvbl2|0.749025
purine NTP-dependent helicase activity	GO:0070035	0.11	2	130	123	28324	Ddx3x|0.691725;Ruvbl2|0.749025
syntaxin-1 binding	GO:0017075	0.111	1	27	123	28324	Stxbp1|1.9356
protein binding involved in protein folding	GO:0044183	0.111	1	27	123	28324	Cct2|0.68445
amino acid binding	GO:0016597	0.113	2	132	123	28324	Ywhab|0.68665;Shmt2|0.697125
heparan sulfate proteoglycan binding	GO:0043395	0.115	1	28	123	28324	Atp1a3|2.40965
receptor serine/threonine kinase binding	GO:0033612	0.115	1	28	123	28324	Pebp1|0.6424
dynein light intermediate chain binding	GO:0051959	0.115	1	28	123	28324	Hook3|1.622575
acid-thiol ligase activity	GO:0016878	0.115	1	28	123	28324	Acsf3|0.601075
protein N-terminus binding	GO:0047485	0.115	2	134	123	28324	Zwint|0.545225;Stxbp1|1.9356
protein homodimerization activity	GO:0042803	0.117	7	943	123	28324	Nadk2|0.5133;Oxct1|0.57545;G6pdx|0.60885;Hexb|0.671275;Ruvbl2|0.749025;Anxa1|1.5062;S100b|1.70825
glycoprotein binding	GO:0001948	0.121	2	138	123	28324	Vcl|0.78425;Atp1a3|2.40965
oxidoreductase activity, acting on the CH-NH2 group of donors, oxygen as acceptor	GO:0016641	0.122	1	30	123	28324	Vcam1|0.60605
amide binding	GO:0033218	0.128	4	444	123	28324	Prnp|0.5683;Ppp3ca|0.620125;Ctsd|1.327475;Atp1a3|2.40965
heat shock protein binding	GO:0031072	0.13	2	144	123	28324	St13|0.666975;Tomm34|0.770125
nucleotide kinase activity	GO:0019201	0.13	1	32	123	28324	Cmpk2|0.5898
aspartic-type endopeptidase activity	GO:0004190	0.13	1	32	123	28324	Ctsd|1.327475
protein phosphatase 1 binding	GO:0008157	0.13	1	32	123	28324	Shoc2|0.725975
steroid binding	GO:0005496	0.131	2	145	123	28324	Atp1a2|1.4705;Atp1a1|1.720825
hydrogen ion transmembrane transporter activity	GO:0015078	0.132	3	290	123	28324	Atp5b|0.5505;Atp5l|0.604025;Atp5a1|0.609725
aspartic-type peptidase activity	GO:0070001	0.134	1	33	123	28324	Ctsd|1.327475
mitogen-activated protein kinase binding	GO:0051019	0.134	1	33	123	28324	Pebp1|0.6424
flavin adenine dinucleotide binding	GO:0050660	0.136	2	148	123	28324	Por|0.600225;Sdha|2.167525
dopamine receptor binding	GO:0050780	0.138	1	34	123	28324	Atp1a3|2.40965
potassium ion transmembrane transporter activity	GO:0015079	0.139	3	297	123	28324	Atp1a2|1.4705;Atp1a1|1.720825;Atp1a3|2.40965
3'-5'-exoribonuclease activity	GO:0000175	0.141	1	35	123	28324	Pde12|0.621625
gamma-tubulin binding	GO:0043015	0.141	1	35	123	28324	Nme1|0.721675
NAD+ kinase activity	GO:0003951	0.141	1	35	123	28324	Nadk2|0.5133
wide pore channel activity	GO:0022829	0.141	1	35	123	28324	Vdac2|1.3619
ion channel inhibitor activity	GO:0008200	0.145	1	36	123	28324	Stx8|1.787375
protein phosphatase inhibitor activity	GO:0004864	0.149	1	37	123	28324	Ppp1r14a|1.343275
exoribonuclease activity, producing 5'-phosphomonoesters	GO:0016896	0.149	1	37	123	28324	Pde12|0.621625
Rab GTPase binding	GO:0017137	0.152	2	159	123	28324	Rabgap1|0.650375;Acap2|1.247825
channel inhibitor activity	GO:0016248	0.153	1	38	123	28324	Stx8|1.787375
exoribonuclease activity	GO:0004532	0.153	1	38	123	28324	Pde12|0.621625
oxidoreductase activity, acting on the CH-NH group of donors, NAD or NADP as acceptor	GO:0016646	0.153	1	38	123	28324	Crym|2.19085
carboxylic acid binding	GO:0031406	0.155	3	312	123	28324	Hapln4|0.528475;Ywhab|0.68665;Shmt2|0.697125
glutathione peroxidase activity	GO:0004602	0.156	1	39	123	28324	Gpx1|0.55135
ATPase regulator activity	GO:0060590	0.156	1	39	123	28324	Rab3a|2.075675
organic acid binding	GO:0043177	0.158	3	315	123	28324	Hapln4|0.528475;Ywhab|0.68665;Shmt2|0.697125
transmembrane transporter activity	GO:0022857	0.159	13	2199	123	28324	Atp5b|0.5505;Atp5l|0.604025;Atp5a1|0.609725;Gpm6a|0.69725;Cacnb1|0.812975;Vdac2|1.3619;Atp1a2|1.4705;Slc4a10|1.68675;Atp1a1|1.720825;RGD:2174|1.76415;Gria3|2.054775;Slc1a2|2.287925;Atp1a3|2.40965
protein disulfide oxidoreductase activity	GO:0015035	0.16	1	40	123	28324	Ptges2|0.591925
protein heterodimerization activity	GO:0046982	0.161	5	661	123	28324	Ctnna1|0.48005;Ppp3ca|0.620125;RGD:621084|0.629775;P4hb|0.667175;Hexb|0.671275
phosphatase inhibitor activity	GO:0019212	0.164	1	41	123	28324	Ppp1r14a|1.343275
drug binding	GO:0008144	0.166	2	168	123	28324	Ppp3ca|0.620125;Atp1a2|1.4705
heterocyclic compound binding	GO:1901363	0.167	48	9769	123	28324	Nmnat3|0.38105;Nap1l4|0.430025;Ctnna1|0.48005;Ogdhl|0.50635;Nadk2|0.5133;Atp5b|0.5505;Nt5c3b|0.571075;Ptges2|0.591925;Por|0.600225;Gars|0.60655;G6pdx|0.60885;Atp5a1|0.609725;RGD:621084|0.629775;Pebp1|0.6424;Lonp1|0.660875;St13|0.666975;P4hb|0.667175;Hadhb|0.6715;Cct2|0.68445;Ddx3x|0.691725;Shmt2|0.697125;Nme1|0.721675;R3hdm1|0.7252;Ruvbl2|0.749025;Msi2|1.265625;Kif5c|1.2841;Diras2|1.2974;Ttl|1.32…
dicarboxylic acid transmembrane transporter activity	GO:0005310	0.167	1	42	123	28324	Slc1a2|2.287925
basal RNA polymerase II transcription machinery binding	GO:0001099	0.167	1	42	123	28324	Ruvbl2|0.749025
adenylyltransferase activity	GO:0070566	0.167	1	42	123	28324	Nmnat3|0.38105
epidermal growth factor receptor binding	GO:0005154	0.167	1	42	123	28324	Lingo1|0.6464
basal transcription machinery binding	GO:0001098	0.167	1	42	123	28324	Ruvbl2|0.749025
hydrolase activity, hydrolyzing O-glycosyl compounds	GO:0004553	0.169	2	170	123	28324	Hexb|0.671275;Chid1|0.704175
oxidoreductase activity, acting on the aldehyde or oxo group of donors, NAD or NADP as acceptor	GO:0016620	0.17	2	171	123	28324	Dlat|2.09025;Pdhb|2.20115
voltage-gated anion channel activity	GO:0008308	0.171	1	43	123	28324	Vdac2|1.3619
hyaluronic acid binding	GO:0005540	0.171	1	43	123	28324	Hapln4|0.528475
proteoglycan binding	GO:0043394	0.171	1	43	123	28324	Atp1a3|2.40965
calcium-transporting ATPase activity	GO:0005388	0.174	1	44	123	28324	RGD:2174|1.76415
MHC protein binding	GO:0042287	0.174	1	44	123	28324	Atp5b|0.5505
ATP-dependent DNA helicase activity	GO:0004003	0.178	1	45	123	28324	Ruvbl2|0.749025
organic acid:sodium symporter activity	GO:0005343	0.178	1	45	123	28324	Slc1a2|2.287925
calcium ion transmembrane transporter activity	GO:0015085	0.182	3	338	123	28324	Gpm6a|0.69725;Cacnb1|0.812975;RGD:2174|1.76415
S-acyltransferase activity	GO:0016417	0.185	1	47	123	28324	Dlat|2.09025
dynein binding	GO:0045502	0.185	1	47	123	28324	Hook3|1.622575
ionotropic glutamate receptor activity	GO:0004970	0.189	1	48	123	28324	Gria3|2.054775
Hsp70 protein binding	GO:0030544	0.189	1	48	123	28324	St13|0.666975
extracellular-glutamate-gated ion channel activity	GO:0005234	0.189	1	48	123	28324	Gria3|2.054775
organic cyclic compound binding	GO:0097159	0.189	48	9870	123	28324	Nmnat3|0.38105;Nap1l4|0.430025;Ctnna1|0.48005;Ogdhl|0.50635;Nadk2|0.5133;Atp5b|0.5505;Nt5c3b|0.571075;Ptges2|0.591925;Por|0.600225;Gars|0.60655;G6pdx|0.60885;Atp5a1|0.609725;RGD:621084|0.629775;Pebp1|0.6424;Lonp1|0.660875;St13|0.666975;P4hb|0.667175;Hadhb|0.6715;Cct2|0.68445;Ddx3x|0.691725;Shmt2|0.697125;Nme1|0.721675;R3hdm1|0.7252;Ruvbl2|0.749025;Msi2|1.265625;Kif5c|1.2841;Diras2|1.2974;Ttl|1.32…
transcription corepressor activity	GO:0003714	0.195	2	187	123	28324	Ywhab|0.68665;Ruvbl2|0.749025
inorganic anion exchanger activity	GO:0005452	0.199	1	51	123	28324	Slc4a10|1.68675
anion:anion antiporter activity	GO:0015301	0.199	1	51	123	28324	Slc4a10|1.68675
exonuclease activity, active with either ribo- or deoxyribonucleic acids and producing 5'-phosphomonoesters	GO:0016796	0.206	1	53	123	28324	Pde12|0.621625
protein phosphorylated amino acid binding	GO:0045309	0.21	1	54	123	28324	Ywhab|0.68665
oxidoreductase activity, acting on paired donors, with incorporation or reduction of molecular oxygen, NAD(P)H as one donor, and incorporation of one atom of oxygen	GO:0016709	0.21	1	54	123	28324	Por|0.600225
RNA binding	GO:0003723	0.215	13	2338	123	28324	Nap1l4|0.430025;Ctnna1|0.48005;Lonp1|0.660875;P4hb|0.667175;Nme1|0.721675;R3hdm1|0.7252;Msi2|1.265625;RGD:621578|1.377075;Csrp1|1.505775;Anxa1|1.5062;Hnrnph2|1.85845;Synj1|1.876975;Stxbp1|1.9356
phosphatidylinositol 3-kinase binding	GO:0043548	0.216	1	56	123	28324	Atp1a1|1.720825
tubulin binding	GO:0015631	0.218	4	551	123	28324	Prnp|0.5683;Nme1|0.721675;Kif5c|1.2841;Hook3|1.622575
oxidoreductase activity, acting on the CH-NH group of donors	GO:0016645	0.223	1	58	123	28324	Crym|2.19085
polyubiquitin binding	GO:0031593	0.227	1	59	123	28324	Ufd1|0.75885
transporter activity	GO:0005215	0.236	14	2595	123	28324	Atp5b|0.5505;Timm13|0.6038;Atp5l|0.604025;Atp5a1|0.609725;Gpm6a|0.69725;Cacnb1|0.812975;Vdac2|1.3619;Atp1a2|1.4705;Slc4a10|1.68675;Atp1a1|1.720825;RGD:2174|1.76415;Gria3|2.054775;Slc1a2|2.287925;Atp1a3|2.40965
divalent inorganic cation transmembrane transporter activity	GO:0072509	0.236	3	386	123	28324	Gpm6a|0.69725;Cacnb1|0.812975;RGD:2174|1.76415
vitamin binding	GO:0019842	0.238	2	214	123	28324	Ogdhl|0.50635;Shmt2|0.697125
hydrolase activity, acting on glycosyl bonds	GO:0016798	0.24	2	215	123	28324	Hexb|0.671275;Chid1|0.704175
glutamate receptor activity	GO:0008066	0.24	1	63	123	28324	Gria3|2.054775
DNA helicase activity	GO:0003678	0.243	1	64	123	28324	Ruvbl2|0.749025
carboxypeptidase activity	GO:0004180	0.243	1	64	123	28324	Cndp2|0.594625
3'-5' exonuclease activity	GO:0008408	0.25	1	66	123	28324	Pde12|0.621625
histone-lysine N-methyltransferase activity	GO:0018024	0.25	1	66	123	28324	Setd3|0.542825
RNA polymerase II core promoter sequence-specific DNA binding	GO:0000979	0.253	1	67	123	28324	Ruvbl2|0.749025
GTPase binding	GO:0051020	0.261	3	408	123	28324	Rabgap1|0.650375;Acap2|1.247825;Rab3a|2.075675
ion antiporter activity	GO:0099516	0.266	1	71	123	28324	Slc4a10|1.68675
peroxidase activity	GO:0004601	0.272	1	73	123	28324	Gpx1|0.55135
nucleosome binding	GO:0031491	0.272	1	73	123	28324	Nap1l4|0.430025
phosphatase binding	GO:0019902	0.275	2	237	123	28324	Ppp1r21|0.617925;Shoc2|0.725975
extracellular matrix structural constituent	GO:0005201	0.279	1	75	123	28324	Hapln4|0.528475
oxidoreductase activity, acting on paired donors, with incorporation or reduction of molecular oxygen, 2-oxoglutarate as one donor, and incorporation of one atom each of oxygen into both donors	GO:0016706	0.279	1	75	123	28324	P4hb|0.667175
nucleoside-triphosphatase regulator activity	GO:0060589	0.281	3	425	123	28324	Rabgap1|0.650375;Acap2|1.247825;Rab3a|2.075675
calcium-dependent phospholipid binding	GO:0005544	0.285	1	77	123	28324	Anxa1|1.5062
lysine N-methyltransferase activity	GO:0016278	0.285	1	77	123	28324	Setd3|0.542825
protein-lysine N-methyltransferase activity	GO:0016279	0.285	1	77	123	28324	Setd3|0.542825
oxidoreductase activity, acting on peroxide as acceptor	GO:0016684	0.285	1	77	123	28324	Gpx1|0.55135
glutamate receptor binding	GO:0035254	0.291	1	79	123	28324	Prnp|0.5683
L-amino acid transmembrane transporter activity	GO:0015179	0.294	1	80	123	28324	Slc1a2|2.287925
damaged DNA binding	GO:0003684	0.294	1	80	123	28324	Ruvbl2|0.749025
ATP-dependent RNA helicase activity	GO:0004004	0.297	1	81	123	28324	Ddx3x|0.691725
RNA helicase activity	GO:0003724	0.3	1	82	123	28324	Ddx3x|0.691725
glutathione transferase activity	GO:0004364	0.3	1	82	123	28324	Gdap1|1.587675
RNA-dependent ATPase activity	GO:0008186	0.3	1	82	123	28324	Ddx3x|0.691725
deoxyribonuclease activity	GO:0004536	0.3	1	82	123	28324	Nme1|0.721675
microtubule binding	GO:0008017	0.301	3	442	123	28324	Prnp|0.5683;Kif5c|1.2841;Hook3|1.622575
histone methyltransferase activity	GO:0042054	0.304	1	83	123	28324	Setd3|0.542825
oxidoreductase activity, acting on a heme group of donors	GO:0016675	0.304	1	83	123	28324	Por|0.600225
glycosaminoglycan binding	GO:0005539	0.307	2	257	123	28324	Hapln4|0.528475;Prnp|0.5683
hydro-lyase activity	GO:0016836	0.31	1	85	123	28324	Hadhb|0.6715
oxidoreductase activity, acting on the CH-CH group of donors	GO:0016627	0.31	1	85	123	28324	Sdha|2.167525
RNA polymerase II distal enhancer sequence-specific DNA binding	GO:0000980	0.316	1	87	123	28324	Ruvbl2|0.749025
calcium channel activity	GO:0005262	0.325	2	268	123	28324	Gpm6a|0.69725;Cacnb1|0.812975
transmitter-gated channel activity	GO:0022835	0.33	1	92	123	28324	Gria3|2.054775
transmitter-gated ion channel activity	GO:0022824	0.33	1	92	123	28324	Gria3|2.054775
protein complex scaffold activity	GO:0032947	0.339	1	95	123	28324	Smarcd1|0.69005
methyltransferase activity	GO:0008168	0.341	2	278	123	28324	Setd3|0.542825;Shmt2|0.697125
carbon-carbon lyase activity	GO:0016830	0.345	1	97	123	28324	Shmt2|0.697125
nuclease activity	GO:0004518	0.353	2	286	123	28324	Pde12|0.621625;Nme1|0.721675
exonuclease activity	GO:0004527	0.353	1	100	123	28324	Pde12|0.621625
solute:sodium symporter activity	GO:0015370	0.353	1	100	123	28324	Slc1a2|2.287925
enzyme regulator activity	GO:0030234	0.357	7	1330	123	28324	Pebp1|0.6424;Rabgap1|0.650375;Shoc2|0.725975;Acap2|1.247825;Ppp1r14a|1.343275;Anxa1|1.5062;Rab3a|2.075675
copper ion binding	GO:0005507	0.359	1	102	123	28324	Prnp|0.5683
vitamin B6 binding	GO:0070279	0.359	1	102	123	28324	Shmt2|0.697125
transferase activity, transferring one-carbon groups	GO:0016741	0.359	2	290	123	28324	Setd3|0.542825;Shmt2|0.697125
anion transmembrane transporter activity	GO:0008509	0.367	3	497	123	28324	Vdac2|1.3619;Slc4a10|1.68675;Slc1a2|2.287925
anion:cation symporter activity	GO:0015296	0.37	1	106	123	28324	Slc1a2|2.287925
receptor binding	GO:0005102	0.372	11	2224	123	28324	Atp5b|0.5505;Prnp|0.5683;Vcam1|0.60605;Ctnnd1|0.611325;Pebp1|0.6424;Lingo1|0.6464;P4hb|0.667175;Smarcd1|0.69005;Ufd1|0.75885;S100b|1.70825;Atp1a3|2.40965
pyridoxal phosphate binding	GO:0030170	0.376	1	108	123	28324	Shmt2|0.697125
lipid binding	GO:0008289	0.378	5	929	123	28324	Pebp1|0.6424;Atp1a2|1.4705;Anxa1|1.5062;Atp1a1|1.720825;Mtm1|5.731725
chromatin DNA binding	GO:0031490	0.378	1	109	123	28324	Ruvbl2|0.749025
carbon-oxygen lyase activity	GO:0016835	0.381	1	110	123	28324	Hadhb|0.6715
transferase activity, transferring sulfur-containing groups	GO:0016782	0.381	1	110	123	28324	Oxct1|0.57545
monosaccharide binding	GO:0048029	0.384	1	111	123	28324	G6pdx|0.60885
enhancer sequence-specific DNA binding	GO:0001158	0.386	1	112	123	28324	Ruvbl2|0.749025
transcription cofactor activity	GO:0003712	0.388	3	515	123	28324	Setd3|0.542825;Ywhab|0.68665;Ruvbl2|0.749025
lyase activity	GO:0016829	0.392	2	311	123	28324	Hadhb|0.6715;Shmt2|0.697125
NAD binding	GO:0051287	0.394	1	115	123	28324	Hadhb|0.6715
chromatin binding	GO:0003682	0.396	4	735	123	28324	Nap1l4|0.430025;Smarcd1|0.69005;Shmt2|0.697125;Ruvbl2|0.749025
protein methyltransferase activity	GO:0008276	0.4	1	117	123	28324	Setd3|0.542825
histone deacetylase binding	GO:0042826	0.4	1	117	123	28324	Ywhab|0.68665
transferase activity, transferring acyl groups other than amino-acyl groups	GO:0016747	0.407	2	321	123	28324	Hadhb|0.6715;Dlat|2.09025
N-methyltransferase activity	GO:0008170	0.407	1	120	123	28324	Setd3|0.542825
enzyme inhibitor activity	GO:0004857	0.408	3	532	123	28324	Pebp1|0.6424;Ppp1r14a|1.343275;Anxa1|1.5062
amino acid transmembrane transporter activity	GO:0015171	0.41	1	121	123	28324	Slc1a2|2.287925
core promoter sequence-specific DNA binding	GO:0001046	0.413	1	122	123	28324	Ruvbl2|0.749025
SH3 domain binding	GO:0017124	0.413	1	122	123	28324	Gpx1|0.55135
excitatory extracellular ligand-gated ion channel activity	GO:0005231	0.413	1	122	123	28324	Gria3|2.054775
RNA polymerase II transcription factor binding	GO:0001085	0.415	1	123	123	28324	Ruvbl2|0.749025
structural molecule activity	GO:0005198	0.418	7	1415	123	28324	Ctnna1|0.48005;Hapln4|0.528475;Smarcd1|0.69005;Psmd13|0.6973;Rpl18|0.705775;Vcl|0.78425;Anxa1|1.5062
enhancer binding	GO:0035326	0.42	1	125	123	28324	Ruvbl2|0.749025
transferase activity, transferring alkyl or aryl (other than methyl) groups	GO:0016765	0.425	1	127	123	28324	Gdap1|1.587675
ribonuclease activity	GO:0004540	0.425	1	127	123	28324	Pde12|0.621625
ubiquitin binding	GO:0043130	0.433	1	130	123	28324	Ufd1|0.75885
voltage-gated calcium channel activity	GO:0005245	0.435	1	131	123	28324	Cacnb1|0.812975
antioxidant activity	GO:0016209	0.438	1	132	123	28324	Gpx1|0.55135
serine-type endopeptidase inhibitor activity	GO:0004867	0.44	1	133	123	28324	Pebp1|0.6424
G-protein coupled receptor binding	GO:0001664	0.444	2	346	123	28324	Prnp|0.5683;Atp1a3|2.40965
Ras GTPase binding	GO:0017016	0.455	2	353	123	28324	Rabgap1|0.650375;Acap2|1.247825
protein transporter activity	GO:0008565	0.457	1	140	123	28324	Timm13|0.6038
anion channel activity	GO:0005253	0.459	1	141	123	28324	Vdac2|1.3619
ion channel binding	GO:0044325	0.464	1	143	123	28324	Prnp|0.5683
protease binding	GO:0002020	0.464	1	143	123	28324	Prnp|0.5683
PDZ domain binding	GO:0030165	0.466	1	144	123	28324	Lin7c|0.5028
GTPase activator activity	GO:0005096	0.468	2	362	123	28324	Rabgap1|0.650375;Acap2|1.247825
channel regulator activity	GO:0016247	0.469	1	145	123	28324	Stx8|1.787375
transcription factor activity, transcription factor binding	GO:0000989	0.469	3	586	123	28324	Setd3|0.542825;Ywhab|0.68665;Ruvbl2|0.749025
small GTPase binding	GO:0031267	0.476	2	368	123	28324	Rabgap1|0.650375;Acap2|1.247825
ubiquitin-like protein binding	GO:0032182	0.478	1	149	123	28324	Ufd1|0.75885
protein binding, bridging	GO:0030674	0.478	1	149	123	28324	Anxa1|1.5062
transcription factor activity, protein binding	GO:0000988	0.48	3	596	123	28324	Setd3|0.542825;Ywhab|0.68665;Ruvbl2|0.749025
antiporter activity	GO:0015297	0.483	1	151	123	28324	Slc4a10|1.68675
ribonucleoprotein complex binding	GO:0043021	0.483	1	151	123	28324	Nme1|0.721675
acetyltransferase activity	GO:0016407	0.485	1	152	123	28324	Dlat|2.09025
enzyme activator activity	GO:0008047	0.489	3	604	123	28324	Rabgap1|0.650375;Acap2|1.247825;Rab3a|2.075675
phosphoric diester hydrolase activity	GO:0008081	0.496	1	157	123	28324	Enpp6|0.655875
peptide transporter activity	GO:0015197	0.498	1	158	123	28324	Timm13|0.6038
oxidoreductase activity, acting on NAD(P)H	GO:0016651	0.498	1	158	123	28324	Por|0.600225
GTPase regulator activity	GO:0030695	0.503	2	387	123	28324	Rabgap1|0.650375;Acap2|1.247825
oxidoreductase activity, acting on paired donors, with incorporation or reduction of molecular oxygen	GO:0016705	0.505	2	389	123	28324	Por|0.600225;P4hb|0.667175
kinase activity	GO:0016301	0.514	7	1551	123	28324	Nadk2|0.5133;Pgm2l1|0.563225;Cmpk2|0.5898;Ilkap|0.66;Nme1|0.721675;Pkm|1.417825;Csnk1g3|1.49385
transferase activity, transferring phosphorus-containing groups	GO:0016772	0.519	8	1791	123	28324	Nmnat3|0.38105;Nadk2|0.5133;Pgm2l1|0.563225;Cmpk2|0.5898;Ilkap|0.66;Nme1|0.721675;Pkm|1.417825;Csnk1g3|1.49385
extracellular ligand-gated ion channel activity	GO:0005230	0.524	1	170	123	28324	Gria3|2.054775
binding, bridging	GO:0060090	0.53	1	173	123	28324	Anxa1|1.5062
exopeptidase activity	GO:0008238	0.53	1	173	123	28324	Cndp2|0.594625
core promoter binding	GO:0001047	0.54	1	178	123	28324	Ruvbl2|0.749025
growth factor receptor binding	GO:0070851	0.542	1	179	123	28324	Lingo1|0.6464
molecular function regulator	GO:0098772	0.547	8	1834	123	28324	Pebp1|0.6424;Rabgap1|0.650375;Shoc2|0.725975;Acap2|1.247825;Ppp1r14a|1.343275;Anxa1|1.5062;Stx8|1.787375;Rab3a|2.075675
protein phosphatase binding	GO:0019903	0.552	1	184	123	28324	Shoc2|0.725975
voltage-gated ion channel activity	GO:0005244	0.554	2	426	123	28324	Cacnb1|0.812975;Vdac2|1.3619
voltage-gated channel activity	GO:0022832	0.554	2	426	123	28324	Cacnb1|0.812975;Vdac2|1.3619
ion channel activity	GO:0005216	0.56	4	909	123	28324	Gpm6a|0.69725;Cacnb1|0.812975;Vdac2|1.3619;Gria3|2.054775
solute:cation symporter activity	GO:0015294	0.564	1	190	123	28324	Slc1a2|2.287925
secondary active transmembrane transporter activity	GO:0015291	0.568	2	437	123	28324	Slc4a10|1.68675;Slc1a2|2.287925
substrate-specific channel activity	GO:0022838	0.571	4	922	123	28324	Gpm6a|0.69725;Cacnb1|0.812975;Vdac2|1.3619;Gria3|2.054775
carboxylic acid transmembrane transporter activity	GO:0046943	0.583	1	200	123	28324	Slc1a2|2.287925
S-adenosylmethionine-dependent methyltransferase activity	GO:0008757	0.592	1	205	123	28324	Setd3|0.542825
neurotransmitter receptor activity	GO:0030594	0.595	1	207	123	28324	Gria3|2.054775
nucleotidyltransferase activity	GO:0016779	0.595	1	207	123	28324	Nmnat3|0.38105
organic acid transmembrane transporter activity	GO:0005342	0.602	1	211	123	28324	Slc1a2|2.287925
protein tyrosine phosphatase activity	GO:0004725	0.602	1	211	123	28324	Mtm1|5.731725
carbohydrate binding	GO:0030246	0.615	2	476	123	28324	G6pdx|0.60885;Hexb|0.671275
transferase activity	GO:0016740	0.617	16	3855	123	28324	Nmnat3|0.38105;Nadk2|0.5133;Setd3|0.542825;Pgm2l1|0.563225;Oxct1|0.57545;Cmpk2|0.5898;Dbt|0.6188;Hmgcs2|0.650175;Ilkap|0.66;Hadhb|0.6715;Shmt2|0.697125;Nme1|0.721675;Pkm|1.417825;Csnk1g3|1.49385;Gdap1|1.587675;Dlat|2.09025
channel activity	GO:0015267	0.627	4	990	123	28324	Gpm6a|0.69725;Cacnb1|0.812975;Vdac2|1.3619;Gria3|2.054775
passive transmembrane transporter activity	GO:0022803	0.627	4	990	123	28324	Gpm6a|0.69725;Cacnb1|0.812975;Vdac2|1.3619;Gria3|2.054775
gated channel activity	GO:0022836	0.632	3	746	123	28324	Cacnb1|0.812975;Vdac2|1.3619;Gria3|2.054775
symporter activity	GO:0015293	0.642	1	235	123	28324	Slc1a2|2.287925
inorganic anion transmembrane transporter activity	GO:0015103	0.647	1	238	123	28324	Slc4a10|1.68675
calmodulin binding	GO:0005516	0.653	1	242	123	28324	Ppp3ca|0.620125
cation binding	GO:0043169	0.664	25	6102	123	28324	Ogdhl|0.50635;Ppp1cb|0.511925;Prnp|0.5683;Nt5c3b|0.571075;Cndp2|0.594625;Por|0.600225;Timm13|0.6038;Pgm2|0.604275;Sec24b|0.61495;Ppp3ca|0.620125;Pde12|0.621625;Ilkap|0.66;Eps15l1|0.718675;Nme1|0.721675;Acap2|1.247825;Ppm1e|1.3216;Pkm|1.417825;Atp1a2|1.4705;Csrp1|1.505775;Anxa1|1.5062;S100b|1.70825;Atp1a1|1.720825;RGD:2174|1.76415;Slc1a2|2.287925;Atp1a3|2.40965
phospholipid binding	GO:0005543	0.677	2	534	123	28324	Anxa1|1.5062;Mtm1|5.731725
microtubule motor activity	GO:0003777	0.682	1	262	123	28324	Kif5c|1.2841
metal ion binding	GO:0046872	0.692	24	5950	123	28324	Ppp1cb|0.511925;Prnp|0.5683;Nt5c3b|0.571075;Cndp2|0.594625;Por|0.600225;Timm13|0.6038;Pgm2|0.604275;Sec24b|0.61495;Ppp3ca|0.620125;Pde12|0.621625;Ilkap|0.66;Eps15l1|0.718675;Nme1|0.721675;Acap2|1.247825;Ppm1e|1.3216;Pkm|1.417825;Atp1a2|1.4705;Csrp1|1.505775;Anxa1|1.5062;S100b|1.70825;Atp1a1|1.720825;RGD:2174|1.76415;Slc1a2|2.287925;Atp1a3|2.40965
monooxygenase activity	GO:0004497	0.697	1	273	123	28324	Por|0.600225
organic anion transmembrane transporter activity	GO:0008514	0.701	1	276	123	28324	Slc1a2|2.287925
endopeptidase inhibitor activity	GO:0004866	0.713	1	285	123	28324	Pebp1|0.6424
transcription coactivator activity	GO:0003713	0.721	1	292	123	28324	Setd3|0.542825
endopeptidase regulator activity	GO:0061135	0.722	1	293	123	28324	Pebp1|0.6424
motor activity	GO:0003774	0.734	1	303	123	28324	Kif5c|1.2841
ligand-gated channel activity	GO:0022834	0.738	1	306	123	28324	Gria3|2.054775
ligand-gated ion channel activity	GO:0015276	0.738	1	306	123	28324	Gria3|2.054775
phosphatidylinositol binding	GO:0035091	0.739	1	307	123	28324	Mtm1|5.731725
peptidase inhibitor activity	GO:0030414	0.739	1	307	123	28324	Pebp1|0.6424
voltage-gated cation channel activity	GO:0022843	0.767	1	333	123	28324	Cacnb1|0.812975
metallopeptidase activity	GO:0008237	0.771	1	337	123	28324	Cndp2|0.594625
peptidase regulator activity	GO:0061134	0.778	1	344	123	28324	Pebp1|0.6424
transcription factor binding	GO:0008134	0.784	2	660	123	28324	Cand1|0.734975;Ruvbl2|0.749025
calcium ion binding	GO:0005509	0.784	4	1226	123	28324	Eps15l1|0.718675;Anxa1|1.5062;S100b|1.70825;RGD:2174|1.76415
cation channel activity	GO:0005261	0.79	2	668	123	28324	Gpm6a|0.69725;Cacnb1|0.812975
serine-type endopeptidase activity	GO:0004252	0.801	1	369	123	28324	Lonp1|0.660875
transcription regulatory region DNA binding	GO:0044212	0.824	3	1019	123	28324	Lonp1|0.660875;Nme1|0.721675;Ruvbl2|0.749025
regulatory region DNA binding	GO:0000975	0.824	3	1020	123	28324	Lonp1|0.660875;Nme1|0.721675;Ruvbl2|0.749025
regulatory region nucleic acid binding	GO:0001067	0.827	3	1026	123	28324	Lonp1|0.660875;Nme1|0.721675;Ruvbl2|0.749025
phosphotransferase activity, alcohol group as acceptor	GO:0016773	0.836	4	1333	123	28324	Nadk2|0.5133;Pgm2l1|0.563225;Pkm|1.417825;Csnk1g3|1.49385
serine-type peptidase activity	GO:0008236	0.837	1	414	123	28324	Lonp1|0.660875
serine hydrolase activity	GO:0017171	0.841	1	420	123	28324	Lonp1|0.660875
iron ion binding	GO:0005506	0.842	1	421	123	28324	Por|0.600225
RNA polymerase II regulatory region sequence-specific DNA binding	GO:0000977	0.847	2	762	123	28324	Nme1|0.721675;Ruvbl2|0.749025
RNA polymerase II regulatory region DNA binding	GO:0001012	0.852	2	771	123	28324	Nme1|0.721675;Ruvbl2|0.749025
sequence-specific double-stranded DNA binding	GO:1990837	0.855	2	777	123	28324	Nme1|0.721675;Ruvbl2|0.749025
peptidase activity, acting on L-amino acid peptides	GO:0070011	0.877	3	1140	123	28324	Cndp2|0.594625;Lonp1|0.660875;Ctsd|1.327475
transcription regulatory region sequence-specific DNA binding	GO:0000976	0.885	2	844	123	28324	Nme1|0.721675;Ruvbl2|0.749025
endopeptidase activity	GO:0004175	0.887	2	849	123	28324	Lonp1|0.660875;Ctsd|1.327475
peptidase activity	GO:0008233	0.895	3	1191	123	28324	Cndp2|0.594625;Lonp1|0.660875;Ctsd|1.327475
double-stranded DNA binding	GO:0003690	0.91	2	912	123	28324	Nme1|0.721675;Ruvbl2|0.749025
protein serine/threonine kinase activity	GO:0004674	0.955	1	702	123	28324	Csnk1g3|1.49385
structural constituent of ribosome	GO:0003735	0.955	1	705	123	28324	Rpl18|0.705775
sequence-specific DNA binding	GO:0043565	0.959	3	1483	123	28324	Lonp1|0.660875;Nme1|0.721675;Ruvbl2|0.749025
transition metal ion binding	GO:0046914	0.974	5	2289	123	28324	Prnp|0.5683;Por|0.600225;Sec24b|0.61495;Csrp1|1.505775;S100b|1.70825
zinc ion binding	GO:0008270	0.981	3	1698	123	28324	Sec24b|0.61495;Csrp1|1.505775;S100b|1.70825
nucleic acid binding	GO:0003676	0.987	17	6018	123	28324	Nap1l4|0.430025;Ctnna1|0.48005;Ptges2|0.591925;Lonp1|0.660875;P4hb|0.667175;Ddx3x|0.691725;Nme1|0.721675;R3hdm1|0.7252;Ruvbl2|0.749025;Msi2|1.265625;RGD:621578|1.377075;Nars|1.434375;Csrp1|1.505775;Anxa1|1.5062;Hnrnph2|1.85845;Synj1|1.876975;Stxbp1|1.9356
protein kinase activity	GO:0004672	0.993	1	1123	123	28324	Csnk1g3|1.49385
DNA binding	GO:0003677	0.997	5	2919	123	28324	Ptges2|0.591925;Lonp1|0.660875;Nme1|0.721675;Ruvbl2|0.749025;Anxa1|1.5062
transmembrane receptor activity	GO:0099600	1	1	2993	123	28324	Gria3|2.054775
signaling receptor activity	GO:0038023	1	2	3596	123	28324	Prnp|0.5683;Gria3|2.054775
receptor activity	GO:0004872	1	2	3803	123	28324	Prnp|0.5683;Gria3|2.054775
transmembrane signaling receptor activity	GO:0004888	1	1	3292	123	28324	Gria3|2.054775
signal transducer activity	GO:0004871	1	2	3976	123	28324	Prnp|0.5683;Gria3|2.054775
molecular transducer activity	GO:0060089	1	2	4053	123	28324	Prnp|0.5683;Gria3|2.054775

## Sheet: KEGG_Dep-Sus
Pathway Name	Pathway ID	Pvalue	Count	Pop Hit	List_Total	Background Genes	Genes
Valine, leucine and isoleucine degradation	rno00280	3e-05	5	56	52	7905	Oxct1|0.57545;Acsf3|0.601075;Dbt|0.6188;Hmgcs2|0.650175;Hadhb|0.6715
Metabolic pathways	rno01100	0.000117	20	1304	52	7905	Ogdhl|0.50635;Nadk2|0.5133;Nt5c3b|0.571075;Cmpk2|0.5898;Ptges2|0.591925;Cndp2|0.594625;Atp5l|0.604025;G6pdx|0.60885;Atp5a1|0.609725;Dbt|0.6188;Hmgcs2|0.650175;Hexb|0.671275;Hadhb|0.6715;Shmt2|0.697125;Nme1|0.721675;Nanp|0.73345;Ndufb11|1.528775;Dlat|2.09025;Sdha|2.167525;Mtm1|5.731725
Proximal tubule bicarbonate reclamation	rno04964	0.000379	3	22	52	7905	Atp1a2|1.4705;Atp1a1|1.720825;Atp1a3|2.40965
cGMP-PKG signaling pathway	rno04022	0.000838	6	171	52	7905	Ppp1cb|0.511925;Ppp3ca|0.620125;Vdac2|1.3619;Atp1a2|1.4705;Atp1a1|1.720825;Atp1a3|2.40965
Carbon metabolism	rno01200	0.00113	5	121	52	7905	Ogdhl|0.50635;G6pdx|0.60885;Shmt2|0.697125;Dlat|2.09025;Sdha|2.167525
Citrate cycle (TCA cycle)	rno00020	0.00116	3	32	52	7905	Ogdhl|0.50635;Dlat|2.09025;Sdha|2.167525
Cardiac muscle contraction	rno04260	0.00191	4	81	52	7905	Cacnb1|0.812975;Atp1a2|1.4705;Atp1a1|1.720825;Atp1a3|2.40965
Synthesis and degradation of ketone bodies	rno00072	0.00225	2	11	52	7905	Oxct1|0.57545;Hmgcs2|0.650175
Insulin secretion	rno04911	0.00238	4	86	52	7905	Atp1a2|1.4705;Atp1a1|1.720825;Rab3a|2.075675;Atp1a3|2.40965
Aldosterone-regulated sodium reabsorption	rno04960	0.0024	3	41	52	7905	Atp1a2|1.4705;Atp1a1|1.720825;Atp1a3|2.40965
Adrenergic signaling in cardiomyocytes	rno04261	0.00275	5	148	52	7905	Ppp1cb|0.511925;Cacnb1|0.812975;Atp1a2|1.4705;Atp1a1|1.720825;Atp1a3|2.40965
Carbohydrate digestion and absorption	rno04973	0.00294	3	44	52	7905	Atp1a2|1.4705;Atp1a1|1.720825;Atp1a3|2.40965
Mineral absorption	rno04978	0.00334	3	46	52	7905	Atp1a2|1.4705;Atp1a1|1.720825;Atp1a3|2.40965
Endocrine and other factor-regulated calcium reabsorption	rno04961	0.004	3	49	52	7905	Atp1a2|1.4705;Atp1a1|1.720825;Atp1a3|2.40965
Thyroid hormone synthesis	rno04918	0.0104	3	69	52	7905	Atp1a2|1.4705;Atp1a1|1.720825;Atp1a3|2.40965
Bile secretion	rno04976	0.0116	3	72	52	7905	Atp1a2|1.4705;Atp1a1|1.720825;Atp1a3|2.40965
Gastric acid secretion	rno04971	0.0125	3	74	52	7905	Atp1a2|1.4705;Atp1a1|1.720825;Atp1a3|2.40965
Salivary secretion	rno04970	0.0135	3	76	52	7905	Atp1a2|1.4705;Atp1a1|1.720825;Atp1a3|2.40965
Butanoate metabolism	rno00650	0.0144	2	28	52	7905	Oxct1|0.57545;Hmgcs2|0.650175
Oxidative phosphorylation	rno00190	0.0152	4	146	52	7905	Atp5l|0.604025;Atp5a1|0.609725;Ndufb11|1.528775;Sdha|2.167525
Nicotinate and nicotinamide metabolism	rno00760	0.0175	2	31	52	7905	Nadk2|0.5133;Nt5c3b|0.571075
Parkinson's disease	rno05012	0.0186	4	155	52	7905	Atp5a1|0.609725;Vdac2|1.3619;Ndufb11|1.528775;Sdha|2.167525
Protein processing in endoplasmic reticulum	rno04141	0.0228	4	165	52	7905	Sec24b|0.61495;P4hb|0.667175;Ubqln2|0.688675;Ufd1|0.75885
Protein digestion and absorption	rno04974	0.023	3	93	52	7905	Atp1a2|1.4705;Atp1a1|1.720825;Atp1a3|2.40965
Pancreatic secretion	rno04972	0.0243	3	95	52	7905	Atp1a2|1.4705;Atp1a1|1.720825;Atp1a3|2.40965
Alzheimer's disease	rno05010	0.0323	4	184	52	7905	Atp5a1|0.609725;Ppp3ca|0.620125;Ndufb11|1.528775;Sdha|2.167525
Pyrimidine metabolism	rno00240	0.033	3	107	52	7905	Nt5c3b|0.571075;Cmpk2|0.5898;Nme1|0.721675
Oocyte meiosis	rno04114	0.0379	3	113	52	7905	Ppp1cb|0.511925;Ppp3ca|0.620125;Ywhab|0.68665
cAMP signaling pathway	rno04024	0.0394	4	196	52	7905	Ppp1cb|0.511925;Atp1a2|1.4705;Atp1a1|1.720825;Atp1a3|2.40965
Amino sugar and nucleotide sugar metabolism	rno00520	0.0395	2	48	52	7905	Hexb|0.671275;Nanp|0.73345
Thyroid hormone signaling pathway	rno04919	0.0431	3	119	52	7905	Atp1a2|1.4705;Atp1a1|1.720825;Atp1a3|2.40965
Leukocyte transendothelial migration	rno04670	0.044	3	120	52	7905	Ctnna1|0.48005;Vcam1|0.60605;Ctnnd1|0.611325
Huntington's disease	rno05016	0.0459	4	206	52	7905	Atp5a1|0.609725;Vdac2|1.3619;Ndufb11|1.528775;Sdha|2.167525
Amyotrophic lateral sclerosis (ALS)	rno05014	0.0522	2	56	52	7905	Ppp3ca|0.620125;Slc1a2|2.287925
Synaptic vesicle cycle	rno04721	0.0625	2	62	52	7905	Stxbp1|1.9356;Rab3a|2.075675
Long-term potentiation	rno04720	0.0679	2	65	52	7905	Ppp1cb|0.511925;Ppp3ca|0.620125
Amphetamine addiction	rno05031	0.0679	2	65	52	7905	Ppp1cb|0.511925;Ppp3ca|0.620125
Aminoacyl-tRNA biosynthesis	rno00970	0.0753	2	69	52	7905	Gars|0.60655;Nars|1.434375
Hippo signaling pathway	rno04390	0.0827	3	156	52	7905	Ctnna1|0.48005;Ppp1cb|0.511925;Ywhab|0.68665
Adherens junction	rno04520	0.085	2	74	52	7905	Ctnna1|0.48005;Ctnnd1|0.611325
Arrhythmogenic right ventricular cardiomyopathy (ARVC)	rno05412	0.085	2	74	52	7905	Ctnna1|0.48005;Cacnb1|0.812975
Oxytocin signaling pathway	rno04921	0.0877	3	160	52	7905	Ppp1cb|0.511925;Ppp3ca|0.620125;Cacnb1|0.812975
Glycosphingolipid biosynthesis - globo series	rno00603	0.0943	1	15	52	7905	Hexb|0.671275
Glycosphingolipid biosynthesis - ganglio series	rno00604	0.0943	1	15	52	7905	Hexb|0.671275
One carbon pool by folate	rno00670	0.112	1	18	52	7905	Shmt2|0.697125
Other glycan degradation	rno00511	0.118	1	19	52	7905	Hexb|0.671275
Glycosaminoglycan degradation	rno00531	0.13	1	21	52	7905	Hexb|0.671275
Terpenoid backbone biosynthesis	rno00900	0.141	1	23	52	7905	Hmgcs2|0.650175
Histidine metabolism	rno00340	0.152	1	25	52	7905	Cndp2|0.594625
Glyoxylate and dicarboxylate metabolism	rno00630	0.169	1	28	52	7905	Shmt2|0.697125
Pentose phosphate pathway	rno00030	0.174	1	29	52	7905	G6pdx|0.60885
Fatty acid elongation	rno00062	0.174	1	29	52	7905	Hadhb|0.6715
Glutamatergic synapse	rno04724	0.175	2	115	52	7905	Ppp3ca|0.620125;Slc1a2|2.287925
Propanoate metabolism	rno00640	0.191	1	32	52	7905	Dbt|0.6188
Vascular smooth muscle contraction	rno04270	0.194	2	123	52	7905	Ppp1cb|0.511925;Ppp1r14a|1.343275
SNARE interactions in vesicular transport	rno04130	0.196	1	33	52	7905	Stx8|1.787375
beta-Alanine metabolism	rno00410	0.201	1	34	52	7905	Cndp2|0.594625
Prion diseases	rno05020	0.201	1	34	52	7905	Prnp|0.5683
Dopaminergic synapse	rno04728	0.211	2	130	52	7905	Ppp1cb|0.511925;Ppp3ca|0.620125
Glycine, serine and threonine metabolism	rno00260	0.233	1	40	52	7905	Shmt2|0.697125
Pyruvate metabolism	rno00620	0.233	1	40	52	7905	Dlat|2.09025
African trypanosomiasis	rno05143	0.233	1	40	52	7905	Vcam1|0.60605
Tight junction	rno04530	0.242	2	143	52	7905	Ctnna1|0.48005;Rab3b|2.1705
Ether lipid metabolism	rno00565	0.253	1	44	52	7905	Enpp6|0.655875
Tryptophan metabolism	rno00380	0.262	1	46	52	7905	Ogdhl|0.50635
Proteasome	rno03050	0.267	1	47	52	7905	Psmd13|0.6973
Fatty acid degradation	rno00071	0.267	1	47	52	7905	Hadhb|0.6715
Non-alcoholic fatty liver disease (NAFLD)	rno04932	0.291	2	163	52	7905	Ndufb11|1.528775;Sdha|2.167525
Arginine and proline metabolism	rno00330	0.291	1	52	52	7905	Cndp2|0.594625
Lysine degradation	rno00310	0.291	1	52	52	7905	Ogdhl|0.50635
Endometrial cancer	rno05213	0.291	1	52	52	7905	Ctnna1|0.48005
Starch and sucrose metabolism	rno00500	0.296	1	53	52	7905	Pgm2l1|0.563225
Fatty acid metabolism	rno01212	0.301	1	54	52	7905	Hadhb|0.6715
HTLV-I infection	rno05166	0.307	3	295	52	7905	Vcam1|0.60605;Ppp3ca|0.620125;Vdac2|1.3619
Malaria	rno05144	0.324	1	59	52	7905	Vcam1|0.60605
Glutathione metabolism	rno00480	0.324	1	59	52	7905	G6pdx|0.60885
VEGF signaling pathway	rno04370	0.328	1	60	52	7905	Ppp3ca|0.620125
Purine metabolism	rno00230	0.337	2	182	52	7905	Nt5c3b|0.571075;Nme1|0.721675
Calcium signaling pathway	rno04020	0.349	2	187	52	7905	Ppp3ca|0.620125;Vdac2|1.3619
Renin secretion	rno04924	0.35	1	65	52	7905	Ppp3ca|0.620125
Central carbon metabolism in cancer	rno05230	0.35	1	65	52	7905	G6pdx|0.60885
Glycolysis / Gluconeogenesis	rno00010	0.371	1	70	52	7905	Dlat|2.09025
Inositol phosphate metabolism	rno00562	0.388	1	74	52	7905	Mtm1|5.731725
B cell receptor signaling pathway	rno04662	0.388	1	74	52	7905	Ppp3ca|0.620125
Arachidonic acid metabolism	rno00590	0.416	1	81	52	7905	Ptges2|0.591925
Bacterial invasion of epithelial cells	rno05100	0.416	1	81	52	7905	Ctnna1|0.48005
PPAR signaling pathway	rno03320	0.42	1	82	52	7905	Hmgcs2|0.650175
Biosynthesis of amino acids	rno01230	0.423	1	83	52	7905	Shmt2|0.697125
Hypertrophic cardiomyopathy (HCM)	rno05410	0.431	1	85	52	7905	Cacnb1|0.812975
Epstein-Barr virus infection	rno05169	0.452	2	231	52	7905	Ywhab|0.68665;Psmd13|0.6973
Dilated cardiomyopathy	rno05414	0.453	1	91	52	7905	Cacnb1|0.812975
mRNA surveillance pathway	rno03015	0.464	1	94	52	7905	Ppp1cb|0.511925
NF-kappa B signaling pathway	rno04064	0.468	1	95	52	7905	Vcam1|0.60605
Phosphatidylinositol signaling system	rno04070	0.471	1	96	52	7905	Mtm1|5.731725
Glucagon signaling pathway	rno04922	0.492	1	102	52	7905	Ppp3ca|0.620125
Natural killer cell mediated cytotoxicity	rno04650	0.492	1	102	52	7905	Ppp3ca|0.620125
AGE-RAGE signaling pathway in diabetic complications	rno04933	0.499	1	104	52	7905	Vcam1|0.60605
MAPK signaling pathway	rno04010	0.512	2	259	52	7905	Ppp3ca|0.620125;Cacnb1|0.812975
T cell receptor signaling pathway	rno04660	0.515	1	109	52	7905	Ppp3ca|0.620125
TNF signaling pathway	rno04668	0.519	1	110	52	7905	Vcam1|0.60605
Insulin resistance	rno04931	0.522	1	111	52	7905	Ppp1cb|0.511925
Inflammatory mediator regulation of TRP channels	rno04750	0.534	1	115	52	7905	Ppp1cb|0.511925
Platelet activation	rno04611	0.57	1	127	52	7905	Ppp1cb|0.511925
Cell cycle	rno04110	0.57	1	127	52	7905	Ywhab|0.68665
Endocytosis	rno04144	0.574	2	290	52	7905	Eps15l1|0.718675;Rab10|2.01085
AMPK signaling pathway	rno04152	0.576	1	129	52	7905	Rab10|2.01085
Lysosome	rno04142	0.576	1	129	52	7905	Hexb|0.671275
Osteoclast differentiation	rno04380	0.59	1	134	52	7905	Ppp3ca|0.620125
Hepatitis B	rno05161	0.604	1	139	52	7905	Ywhab|0.68665
Insulin signaling pathway	rno04910	0.606	1	140	52	7905	Ppp1cb|0.511925
Wnt signaling pathway	rno04310	0.619	1	145	52	7905	Ppp3ca|0.620125
Cell adhesion molecules (CAMs)	rno04514	0.689	1	175	52	7905	Vcam1|0.60605
Axon guidance	rno04360	0.697	1	179	52	7905	Ppp3ca|0.620125
Alcoholism	rno05034	0.699	1	180	52	7905	Ppp1cb|0.511925
Tuberculosis	rno05152	0.707	1	184	52	7905	Ppp3ca|0.620125
Proteoglycans in cancer	rno05205	0.746	1	205	52	7905	Ppp1cb|0.511925
Focal adhesion	rno04510	0.748	1	206	52	7905	Ppp1cb|0.511925
Rap1 signaling pathway	rno04015	0.764	1	216	52	7905	Ctnnd1|0.611325
Herpes simplex infection	rno05168	0.771	1	220	52	7905	Ppp1cb|0.511925
Regulation of actin cytoskeleton	rno04810	0.772	1	221	52	7905	Ppp1cb|0.511925
Ras signaling pathway	rno04014	0.789	1	232	52	7905	Shoc2|0.725975
Viral carcinogenesis	rno05203	0.798	1	239	52	7905	Ywhab|0.68665
PI3K-Akt signaling pathway	rno04151	0.896	1	336	52	7905	Ywhab|0.68665
Pathways in cancer	rno05200	0.933	1	400	52	7905	Ctnna1|0.48005

## Sheet: BP_Anx-Sus
GO_Name	GO_ID	Pvalue	Count	Pop_Hit	List_Total	Background_Genes	Genes
organonitrogen compound metabolic process	GO:1901564	9.33e-07	69	8756	135	28189	Rpl14|0.2004;Rhoa|0.4378;Snca|0.448775;Sncb|0.488075;Ncl|0.50975;LOC100912618|0.53025;Rps4x|0.5331;Dbi|0.534325;Thy1|0.55335;Cops8|0.56335;LOC691716|0.56665;Blvrb|0.572025;Ilkap|0.59295;RPL12|0.59465;Stk4|0.5989;Ptpa|0.6288;Shmt2|0.64495;Pmm1|0.648775;Dlg1|0.653175;Thop1|0.66285;Rps3a|0.663325;Por|0.682075;Pebp1|0.686975;Ksr1|0.687325;LOC100362339|0.69085;Atpif1|0.693975;Rps5|0.694025;LOC10036125…
generation of precursor metabolites and energy	GO:0006091	1.21e-06	14	600	135	28189	Rhoa|0.4378;Snca|0.448775;Shmt2|0.64495;Uqcrb|0.707225;Ndufs4|0.7287;Mt3|0.769875;Idh2|1.288625;Pygm|1.364525;Pfkm|1.3824;Pkm|1.43445;Ndufs3|1.5135;Dld|1.6135;Pdhb|1.9894;Sdha|2.12955
energy derivation by oxidation of organic compounds	GO:0015980	1.74e-06	12	447	135	28189	Snca|0.448775;Shmt2|0.64495;Uqcrb|0.707225;Ndufs4|0.7287;Mt3|0.769875;Idh2|1.288625;Pygm|1.364525;Pfkm|1.3824;Ndufs3|1.5135;Dld|1.6135;Pdhb|1.9894;Sdha|2.12955
cellular component organization	GO:0016043	5.97e-06	60	7506	135	28189	Lin7c|0.391625;Hapln1|0.421525;Rhoa|0.4378;Snca|0.448775;Sncb|0.488075;Thy1|0.55335;Cops8|0.56335;Omg|0.5975;Stk4|0.5989;Mob4|0.60515;Ptpa|0.6288;Gnaq|0.642125;Shmt2|0.64495;Dlg1|0.653175;Ddhd2|0.67235;Pebp1|0.686975;Katnal1|0.69005;LOC100362339|0.69085;CD9|0.6922;Atpif1|0.693975;Rps5|0.694025;Aimp2|0.70185;Uqcrb|0.707225;Apoe|0.70855;Pgrmc1|0.71025;Ywhab|0.7148;Nme1|0.7205;Rhog|0.723175;Ndufs4|0…
phosphorus metabolic process	GO:0006793	9.63e-06	41	4364	135	28189	Rhoa|0.4378;Snca|0.448775;Dbi|0.534325;Thy1|0.55335;Cops8|0.56335;Ilkap|0.59295;Stk4|0.5989;Ptpa|0.6288;Shmt2|0.64495;Pmm1|0.648775;Dlg1|0.653175;Pebp1|0.686975;Ksr1|0.687325;Prdx6|0.692225;Atpif1|0.693975;Uqcrb|0.707225;Apoe|0.70855;Ywhab|0.7148;Nme1|0.7205;Ndufs4|0.7287;Mt3|0.769875;Snrk|1.287525;Idh2|1.288625;Pfkm|1.3824;Acss2|1.395725;Rapgef1|1.405625;LOC100910506|1.410775;Pkm|1.43445;Camkv|1…
cellular component organization or biogenesis	GO:0071840	9.65e-06	61	7796	135	28189	Lin7c|0.391625;Hapln1|0.421525;Rhoa|0.4378;Snca|0.448775;Sncb|0.488075;Ncl|0.50975;Thy1|0.55335;Cops8|0.56335;Omg|0.5975;Stk4|0.5989;Mob4|0.60515;Ptpa|0.6288;Gnaq|0.642125;Shmt2|0.64495;Dlg1|0.653175;Ddhd2|0.67235;Pebp1|0.686975;Katnal1|0.69005;LOC100362339|0.69085;CD9|0.6922;Atpif1|0.693975;Rps5|0.694025;Aimp2|0.70185;Uqcrb|0.707225;Apoe|0.70855;Pgrmc1|0.71025;Ywhab|0.7148;Nme1|0.7205;Rhog|0.723…
single-organism metabolic process	GO:0044710	1.28e-05	55	6780	135	28189	Hapln1|0.421525;Rhoa|0.4378;Snca|0.448775;LOC100912618|0.53025;Dbi|0.534325;Blvrb|0.572025;Stk4|0.5989;Lmbrd1|0.612325;Shmt2|0.64495;Pmm1|0.648775;Dlg1|0.653175;Ddhd2|0.67235;Idi1|0.67625;Por|0.682075;Pebp1|0.686975;Ksr1|0.687325;CD9|0.6922;Prdx6|0.692225;Atpif1|0.693975;Esd|0.700775;Uqcrb|0.707225;Apoe|0.70855;Dnaja2|0.7133;Ywhab|0.7148;Nme1|0.7205;Ndufs4|0.7287;Gpc1|0.737475;Enpp6|0.738675;Mt3|…
single-organism catabolic process	GO:0044712	1.63e-05	19	1311	135	28189	Hapln1|0.421525;Snca|0.448775;Blvrb|0.572025;Ddhd2|0.67235;Por|0.682075;Prdx6|0.692225;Atpif1|0.693975;Esd|0.700775;Apoe|0.70855;Nme1|0.7205;Gpc1|0.737475;Enpp6|0.738675;Mt3|0.769875;Rab1A|1.28915;Pygm|1.364525;Pfkm|1.3824;Pcyox1|1.4135;Pkm|1.43445;LOC100363782|1.5231
regulation of neuron death	GO:1901214	2.17e-05	10	395	135	28189	Rhoa|0.4378;Snca|0.448775;Sncb|0.488075;Aimp2|0.70185;Apoe|0.70855;Ube2m|0.738675;Mt3|0.769875;Snrk|1.287525;Stxbp1|1.734175;Prkcg|2.74
organophosphate metabolic process	GO:0019637	2.8e-05	21	1614	135	28189	Rhoa|0.4378;Snca|0.448775;Dbi|0.534325;Shmt2|0.64495;Pmm1|0.648775;Prdx6|0.692225;Atpif1|0.693975;Uqcrb|0.707225;Apoe|0.70855;Nme1|0.7205;Idh2|1.288625;Pfkm|1.3824;Pkm|1.43445;Cap1|1.516425;Dld|1.6135;Lpcat4|1.669725;Tkt|1.687125;Atp6v1b2|1.74445;Sdha|2.12955;Gucy1b3|2.211;Mtm1|3.946825
purine ribonucleoside triphosphate metabolic process	GO:0009205	2.93e-05	11	498	135	28189	Rhoa|0.4378;Snca|0.448775;Shmt2|0.64495;Atpif1|0.693975;Uqcrb|0.707225;Nme1|0.7205;Pfkm|1.3824;Pkm|1.43445;Dld|1.6135;Atp6v1b2|1.74445;Sdha|2.12955
ribonucleoside triphosphate metabolic process	GO:0009199	3.33e-05	11	505	135	28189	Rhoa|0.4378;Snca|0.448775;Shmt2|0.64495;Atpif1|0.693975;Uqcrb|0.707225;Nme1|0.7205;Pfkm|1.3824;Pkm|1.43445;Dld|1.6135;Atp6v1b2|1.74445;Sdha|2.12955
purine nucleoside triphosphate metabolic process	GO:0009144	3.45e-05	11	507	135	28189	Rhoa|0.4378;Snca|0.448775;Shmt2|0.64495;Atpif1|0.693975;Uqcrb|0.707225;Nme1|0.7205;Pfkm|1.3824;Pkm|1.43445;Dld|1.6135;Atp6v1b2|1.74445;Sdha|2.12955
phosphate-containing compound metabolic process	GO:0006796	3.54e-05	39	4281	135	28189	Rhoa|0.4378;Snca|0.448775;Dbi|0.534325;Thy1|0.55335;Cops8|0.56335;Ilkap|0.59295;Stk4|0.5989;Ptpa|0.6288;Shmt2|0.64495;Pmm1|0.648775;Dlg1|0.653175;Pebp1|0.686975;Ksr1|0.687325;Prdx6|0.692225;Atpif1|0.693975;Uqcrb|0.707225;Apoe|0.70855;Ywhab|0.7148;Nme1|0.7205;Ndufs4|0.7287;Mt3|0.769875;Snrk|1.287525;Idh2|1.288625;Pfkm|1.3824;Rapgef1|1.405625;LOC100910506|1.410775;Pkm|1.43445;Camkv|1.450825;Cap1|1.…
cellular respiration	GO:0045333	3.66e-05	9	336	135	28189	Snca|0.448775;Shmt2|0.64495;Uqcrb|0.707225;Ndufs4|0.7287;Idh2|1.288625;Ndufs3|1.5135;Dld|1.6135;Pdhb|1.9894;Sdha|2.12955
[truncated: 2,969 more rows]

## Sheet: CC_Anx-Sus
GO_Name	GO_ID	Pvalue	Count	Pop_Hit	List_Total	Background_Genes	Genes
[truncated: 459 more rows]

## Sheet: MF_Anx-Sus
GO_Name	GO_ID	Pvalue	Count	Pop_Hit	List_Total	Background_Genes	Genes
[truncated: 555 more rows]

[truncated: 5 more sheets: KEGG_Anx-Sus, BP_Insus, CC_Insus, MF_Insus, KEGG_Insus]
