# Supplementary material for: Hippocampal proteomic changes of susceptibility and resilience to depression or anxiety in a rat model of chronic mild stress
Source: Transl Psychiatry. 2019 Oct 17;9:260. doi: 10.1038/s41398-019-0605-4 (PMC6797788; doi:10.1038/s41398-019-0605-4)
Supplement: Supplementary file 4 — Supplementary Table S4 [file 41398_2019_605_MOESM4_ESM.xlsx]

## Sheet: Metabolism-related proteins
Uniprot accession	Protein name	Gene name	Peptides	Unique peptides	%Sequence coverage	Dep-Sus	Anx-Sus	Insus
A0A096MKG5	NAD kinase 2, mitochondrial	Nadk2	4	4	50	↓	↔	↓
B0BNE5	S-formylglutathione hydrolase	Esd	12	7	59.22	↔	↓	↓
B2GV06	Succinyl-CoA:3-ketoacid coenzyme A transferase 1, mitochondrial	Oxct1	28	14	71.73	↓	↔	↓
B2GV15	Dihydrolipoamide branched chain transacylase E2	Dbt	7	6	37.14	↓	↓	↓
B2RYS2	Cytochrome b-c1 complex subunit 7	Uqcrb	5	3	65.77	↔	↓	↔
B5DF65	Biliverdin reductase B (Flavin reductase (NADPH))	Blvrb	6	4	70.87	↓	↓	↓
D3ZC63	Protein Cmpk2	Cmpk2	8	8	56.82	↓	↔	↓
D3ZG43	NADH dehydrogenase (Ubiquinone) Fe-S protein 3 (Predicted), isoform CRA_c	Ndufs3	13	9	57.95	↑	↑	↔
D3ZQD3	2-oxoglutarate dehydrogenase, mitochondrial	Ogdhl	21	15	52.08	↓	↔	↓
D3ZUX7	Protein Acsf3	Acsf3	2	2	34.65	↓	↓	↓
D4A6X4	Acylphosphatase	Acyp1	1	1	42.42	↔	↔	↓
D4A7L4	NADH dehydrogenase (Ubiquinone) 1 beta subcomplex, 11 (Predicted)	Ndufb11	4	2	35.76	↑	↔	↑
D4AE56	Prostaglandin E synthase 2 (Predicted), isoform CRA_b	Ptges2	3	3	44.79	↓	↑	↑
F1LRE1	Glutathione reductase	Gsr	5	5	53.41	↑	↑	↑
G3V6G7	Polyribonucleotide nucleotidyltransferase 1	Pnpt1	3	2	27.55	↑	↔	↑
G3V827	Cysteine conjugate-beta lyase 1, isoform CRA_a	Kyat1	2	2	16.19	↔	↑	↔
G3V8V3	Alpha-1,4 glucan phosphorylase	Pygm	51	27	70.55	↔	↑	↑
G3V960	Guanidinoacetate N-methyltransferase	Gamt	1	1	8.898	↓	↔	↓
G3V9U0	Acyl-CoA synthetase short-chain family member 2 (Predicted)	Acss2	3	3	31.67	↔	↑	↔
G3V9Z3	Amine oxidase [flavin-containing]	Maoa	8	8	47.91	↑	↑	↑
M0R7U1	Protein Ak5	Ak5	15	9	52.49	↔	↔	↓
M0R959	Protein Mmab	Mmab	1	1	30.8	↓	↔	↓
O35244	Peroxiredoxin-6	Prdx6	28	14	81.7	↔	↓	↓
P04905	Glutathione S-transferase Mu 1	Gstm1	31	10	74.31	↓	↔	↓
P05370	Glucose-6-phosphate 1-dehydrogenase	G6pdx	13	13	55.53	↓	↔	↔
P06685	Sodium/potassium-transporting ATPase subunit alpha-1	Atp1a1	96	22	55.13	↑	↑	↑
P06686	Sodium/potassium-transporting ATPase subunit alpha-2	Atp1a2	120	30	67.35	↑	↔	↑
P06687	Sodium/potassium-transporting ATPase subunit alpha-3	Atp1a3	164	64	66.24	↑	↑	↑
P08426	Cationic trypsin-3	Try3	6	4	45.34	↔	↑	↑
P08461	Dihydrolipoyllysine-residue acetyltransferase component of pyruvate dehydrogenase complex, mitochondrial	Dlat	36	20	57.91	↑	↑	↑
P11884	Aldehyde dehydrogenase, mitochondrial	Aldh2	20	18	56.45	↓	↔	↓
P11980	Pyruvate kinase PKM	Pkm	120	48	90.4	↑	↑	↑
P15999	ATP synthase subunit alpha, mitochondrial	Atp5a1	163	47	81.92	↓	↑	↔
P20595	Guanylate cyclase soluble subunit beta-1	Gucy1b3	4	4	41.84	↓	↑	↑
P21775	3-ketoacyl-CoA thiolase A, peroxisomal	Acaa1a	7	7	40.8	↔	↔	↓
P39069	Adenylate kinase isoenzyme 1	Ak1	22	14	81.44	↔	↓	↓
P46413	Glutathione synthetase	Gss	6	5	44.09	↓	↓	↓
P51583	Multifunctional protein ADE2	Paics	3	3	32.47	↔	↔	↑
P51907	Excitatory amino acid transporter 3	Slc1a1	1	1	15.3	↔	↑	↑
P56574	Isocitrate dehydrogenase [NADP], mitochondrial	Idh2	16	11	56.64	↔	↑	↔
P62815	V-type proton ATPase subunit B, brain isoform	Atp6v1b2	113	36	93.15	↑	↑	↑
P97532	3-mercaptopyruvate sulfurtransferase	Mpst	8	8	62.29	↓	↓	↓
Q02769	Squalene synthase	Fdft1	2	2	34.62	↔	↓	↓
Q05982	Nucleoside diphosphate kinase A	Nme1	16	4	92.76	↓	↓	↓
Q561S0	NADH dehydrogenase [ubiquinone] 1 alpha subcomplex subunit 10, mitochondrial	Ndufa10	22	13	84.79	↔	↔	↑
Q5M7T6	ATPase, H+ transporting, lysosomal 38kDa, V0 subunit d1	Atp6v0d1	23	16	58.4	↑	↔	↑
Q5M969	N-acylneuraminate-9-phosphatase	Nanp	1	1	26.61	↓	↔	↓
Q5RK25	Phosphomannomutase	Pmm1	3	2	35.11	↓	↓	↓
Q5U3Z7	Serine hydroxymethyltransferase	Shmt2	5	4	48.21	↓	↓	↔
Q5XIF3	NADH dehydrogenase [ubiquinone] iron-sulfur protein 4, mitochondrial	Ndufs4	2	2	48	↔	↓	↔
Q60587	Trifunctional enzyme subunit beta, mitochondrial	Hadhb	10	9	40.42	↓	↔	↔
Q68G44	3-hydroxy-3-methylglutaryl-Coenzyme A synthase 2 (Mitochondrial)	Hmgcs2	3	2	27.95	↓	↓	↓
Q6AXQ4	Myotubularin	Mtm1	1	1	29.73	↑	↑	↑
Q6AXR4	Beta-hexosaminidase subunit beta	Hexb	1	1	22.91	↓	↔	↔
Q6AYP7	7-methylguanosine phosphate-specific 5'-nucleotidase	Nt5c3b	2	2	31.67	↓	↔	↓
Q6P6R2	Dihydrolipoyl dehydrogenase, mitochondrial	Dld	38	20	68.17	↑	↑	↑
Q6P7Q4	Lactoylglutathione lyase	Glo1	8	7	51.09	↓	↔	↓
Q6PDU7	ATP synthase subunit g, mitochondrial	Atp5l	4	2	36.89	↓	↔	↔
Q6Q0N1	Cytosolic non-specific dipeptidase	Cndp2	20	16	67.37	↓	↓	↓
Q6XQN1	Nicotinate phosphoribosyltransferase	Naprt	5	4	46.65	↔	↔	↓
Q920L2	Succinate dehydrogenase [ubiquinone] flavoprotein subunit, mitochondrial	Sdha	27	18	71.04	↑	↑	↑
Q9WVK7	Hydroxyacyl-coenzyme A dehydrogenase, mitochondrial	Hadh	6	5	33.76	↓	↓	↓

## Sheet: Correlated KEGG pathways
Pathway Name	Pathway ID	Genes
Dep-Sus
Valine, leucine and isoleucine degradation	rno00280	Oxct1↓,Acsf3↓,Dbt↓,Hmgcs2↓,Hadhb↓
Metabolic pathways	rno01100	Ogdhl↓,Nadk2↓,Nt5c3b↓,Cmpk2↓,Ptges2↓,Cndp2↓,Atp5l↓,G6pdx↓,Atp5a1↓,Dbt↓,Hmgcs2↓,Hexb↓,Hadhb↓,Shmt2↓,Nme1↓,Nanp↓,Ndufb11|↑,Dlat↑,Sdha↑,Mtm1↑
Citrate cycle (TCA cycle)	rno00020	Ogdhl↓,Dlat↑,Sdha↑
Carbon metabolism	rno01200	Ogdhl↓,G6pdx↓,Shmt2↓,Dlat↑,Sdha↑
Carbohydrate digestion and absorption	rno04973	Atp1a2↑,Atp1a1↑,Atp1a3↑
Butanoate metabolism	rno00650	Oxct1↓,Hmgcs2↓
Oxidative phosphorylation	rno00190	Atp5l↓,Atp5a1↓,Ndufb11↑,Sdha↑
Nicotinate and nicotinamide metabolism	rno00760	Nadk2↓,Nt5c3b↓
Protein digestion and absorption	rno04974	Atp1a2↑,Atp1a1↑,Atp1a3↑
Pyrimidine metabolism	rno00240	Nt5c3b↓,Cmpk2↓,Nme1↓
Amino sugar and nucleotide sugar metabolism	rno00520	Hexb↓,Nanp↓
Anx-Sus
Carbon metabolism	rno01200	Shmt2↓,Esd↓,Idh2↑,Acss2↑,Dld↑,Sdha↑
Citrate cycle (TCA cycle)	rno00020	Idh2↑,Dld↑,Sdha↑
Oxidative phosphorylation	rno00190	Uqcrb↓,Ndufs4↓,Ndufs3↑,Atp6v1b2↑,Sdha↑
Glyoxylate and dicarboxylate metabolism	rno00630	Shmt2↓,Dld↑
Metabolic pathways	rno01100	Shmt2↓,Pmm1↓,Prdx6↓,Uqcrb↓,Nme1↓,Ndufs4↓,Kyat1↑,Idh2↑,Pygm↑,Acss2↑,Ndufs3↑,Dld↑,Atp6v1b2↑,Sdha↑,Mtm1↑
Propanoate metabolism	rno00640	Acss2↑,Dld↑
Riboflavin metabolism	rno00740	Blvrb↓
Glycine, serine and threonine metabolism	rno00260	Shmt2↓,Dld↑
Pyruvate metabolism	rno00620	Acss2↑,Dld↑
Insus
Pyruvate metabolism	rno00620	Aldh2↓,Glo1↓,Acyp1↓,Dld↑,Pkm↑
Valine, leucine and isoleucine degradation	rno00280	Hmgcs2↓,Acaa1a↓,Hadh↓,Aldh2↓,Dld↑
Metabolic pathways	rno01100	Hmgcs2↓,Ak5↓,Acaa1a↓,Ak1↓,Nadk2↓,Fdft1↓,Mmab↓,Gss↓,Hadh↓,Aldh2↓,Pmm1↓,Cndp2↓,Mpst↓,Gamt↓,Naprt↓,Paics↑,Ndufa10↑,Atp6v0d1↑,Dld↑,Pkm↑,Sdha↑,Maoa↑
Arginine and proline metabolism	rno00330	Aldh2↓,Cndp2↓,Gamt↓,Maoa↑
Protein digestion and absorption	rno04974	Slc1a1↑,Atp1a2↑,Atp1a1↑,Try3↑,Atp1a3↑
Histidine metabolism	rno00340	Aldh2↓,Cndp2↓,Maoa↑
Purine metabolism	rno00230	Ak5↓,Ak1↓,Gucy1b3↑,Pnpt1↑,Paics↑,Pkm↑
Glycine, serine and threonine metabolism	rno00260	Gamt↓,Dld↑,Maoa↑
Carbohydrate digestion and absorption	rno04973	Atp1a2↑,Atp1a1↑,Atp1a3↑
Tryptophan metabolism	rno00380	Hadh↓,Aldh2↓,Maoa↑
Fatty acid degradation	rno00071	Acaa1a↓,Hadh↓,Aldh2↓
Glutathione metabolism	rno00480	Gstm1↓,Gss↓,Gsr↑
Glycolysis / Gluconeogenesis	rno00010	Aldh2↓,Dld↑,Pkm↑
Butanoate metabolism	rno00650	Hmgcs2↓,Hadh↓
Nicotinate and nicotinamide metabolism	rno00760	Nadk2↓,Naprt↓
Citrate cycle (TCA cycle)	rno00020	Dld↑,Sdha↑
beta-Alanine metabolism	rno00410	Aldh2↓,Cndp2↓
